# Supplementary material for: Mutation signatures inform the natural host of SARS-CoV-2
Source: Natl Sci Rev. 2021 Dec 4;9(2):nwab220. doi: 10.1093/nsr/nwab220 (PMC8690307; doi:10.1093/nsr/nwab220)
Supplement: nwab220_Supplemental_Files [file nwab220_supplemental_files.zip]

Archive with 8 entries (8 files):
- Dataset_I Geomic_information.xlsx
- Dataset_II MSA.SARS2_RaTG13_GD_GX_o319.fasta
- Dataset_III MSA.SARS2_RaTG13_ZC45_ZXC21_o319.fasta
- Dataset_IV MSA.SARS2_RshSTT182_GD_GX_o319.fasta
- Dataset_V MSA.SARS2_RshSTT182_ZC45_ZXC21_o319.fasta
- Dataset_VI MSA.SARS2_BANAL-52_GD_GX_o319.fasta
- Dataset_VII MSA.SARS2_BANAL-52_ZC45_ZXC21_o319.fasta
- SI.pdf
