# Supplementary material for: Mutation signatures inform the natural host of SARS-CoV-2
Source: Natl Sci Rev. 2021 Dec 4;9(2):nwab220. doi: 10.1093/nsr/nwab220 (PMC8690307; doi:10.1093/nsr/nwab220)
Supplement: nwab220_Supplemental_Files [file nwab220_supplemental_files.zip › Dataset_I Geomic_information.xlsx]

## Sheet: SARS-CoV2
Date_submitted	gisaid_epi_isl
2021-12-19	EPI_ISL_403929
2021-12-19	EPI_ISL_403931
2021-12-19	EPI_ISL_403930
2021-12-19	EPI_ISL_402129
2021-12-19	EPI_ISL_402130
2021-12-19	EPI_ISL_402132
2021-12-19	EPI_ISL_402119
2021-12-19	EPI_ISL_402123
2021-12-19	EPI_ISL_402121
2021-12-19	EPI_ISL_402127
2021-12-19	EPI_ISL_402128
2021-12-19	EPI_ISL_402125
2021-12-19	EPI_ISL_406798
2021-12-19	EPI_ISL_412900
2021-12-19	EPI_ISL_412898
2021-12-19	EPI_ISL_412899
2021-12-19	EPI_ISL_434534
2021-12-19	EPI_ISL_529213
2021-12-19	EPI_ISL_529214
2021-12-19	EPI_ISL_529217
2021-12-19	EPI_ISL_529215
2021-12-19	EPI_ISL_529216
2021-01-20	EPI_ISL_403928
2021-01-20	EPI_ISL_403962
2021-01-20	EPI_ISL_412459
2021-01-20	EPI_ISL_402120
2021-01-20	EPI_ISL_406800
2021-01-20	EPI_ISL_406801
2021-01-20	EPI_ISL_406716
2021-01-20	EPI_ISL_406717
2021-01-20	EPI_ISL_411957
2021-01-20	EPI_ISL_406030
2021-01-20	EPI_ISL_408511
2021-01-20	EPI_ISL_408512
2021-01-20	EPI_ISL_408515
2021-01-20	EPI_ISL_408514
2021-01-20	EPI_ISL_434692
2021-01-20	EPI_ISL_437623
2021-01-20	EPI_ISL_450500
2021-01-20	EPI_ISL_514752
2021-01-20	EPI_ISL_403935
2021-01-20	EPI_ISL_403936
2021-01-20	EPI_ISL_403933
2021-01-20	EPI_ISL_403934
2021-01-20	EPI_ISL_403937
2021-01-20	EPI_ISL_403932
2021-01-20	EPI_ISL_403963
2021-01-20	EPI_ISL_428449
2021-01-20	EPI_ISL_405839
2021-01-20	EPI_ISL_404895
2021-01-20	EPI_ISL_406594
2021-01-20	EPI_ISL_406595
2021-01-20	EPI_ISL_406592
2021-01-20	EPI_ISL_406593
2021-01-20	EPI_ISL_404228
2021-01-20	EPI_ISL_404227
2021-01-20	EPI_ISL_406970
2021-01-20	EPI_ISL_421236
2021-01-20	EPI_ISL_421235
2021-01-20	EPI_ISL_421252
2021-01-20	EPI_ISL_410301
2021-01-20	EPI_ISL_412980
2021-01-20	EPI_ISL_412981
2021-01-20	EPI_ISL_412978
2021-01-20	EPI_ISL_412979
2021-01-20	EPI_ISL_407313
2021-01-20	EPI_ISL_408481
2021-01-20	EPI_ISL_408480
2021-01-20	EPI_ISL_408486
2021-01-20	EPI_ISL_408482
2021-01-20	EPI_ISL_408484
2021-01-20	EPI_ISL_434693
2021-01-20	EPI_ISL_447909
2021-01-20	EPI_ISL_447910
2021-01-20	EPI_ISL_479799
2021-01-20	EPI_ISL_479800
2021-01-20	EPI_ISL_527871
2021-01-20	EPI_ISL_539333
2021-01-20	EPI_ISL_596386
2021-01-20	EPI_ISL_413520
2021-01-20	EPI_ISL_413521
2021-01-20	EPI_ISL_413522
2021-01-20	EPI_ISL_413523
2021-01-20	EPI_ISL_413518
2021-01-20	EPI_ISL_413519
2021-01-20	EPI_ISL_424359
2021-01-20	EPI_ISL_424358
2021-01-20	EPI_ISL_424357
2021-01-20	EPI_ISL_424356
2021-01-20	EPI_ISL_424355
2021-01-20	EPI_ISL_411066
2021-01-20	EPI_ISL_411060
2021-01-20	EPI_ISL_424360
2021-01-20	EPI_ISL_414941
2021-01-20	EPI_ISL_414940
2021-01-20	EPI_ISL_414936
2021-01-20	EPI_ISL_414938
2021-01-20	EPI_ISL_414937
2021-01-20	EPI_ISL_412029
2021-01-20	EPI_ISL_412028
2021-01-20	EPI_ISL_413485
2021-01-20	EPI_ISL_409067
2021-01-20	EPI_ISL_410045
2021-01-20	EPI_ISL_410044
2021-01-20	EPI_ISL_412870
2021-01-20	EPI_ISL_412871
2021-01-20	EPI_ISL_412869
2021-01-20	EPI_ISL_413857
2021-01-20	EPI_ISL_413853
2021-01-20	EPI_ISL_413854
2021-01-20	EPI_ISL_411219
2021-01-20	EPI_ISL_411220
2021-01-20	EPI_ISL_428441
2021-01-20	EPI_ISL_428444
2021-01-20	EPI_ISL_416474
2021-01-20	EPI_ISL_416473
2021-01-20	EPI_ISL_430736
2021-01-20	EPI_ISL_430735
2021-01-20	EPI_ISL_430734
2021-01-20	EPI_ISL_428489
2021-01-20	EPI_ISL_428488
2021-01-20	EPI_ISL_428465
2021-01-20	EPI_ISL_428464
2021-01-20	EPI_ISL_428466
2021-01-20	EPI_ISL_428469
2021-01-20	EPI_ISL_428468
2021-01-20	EPI_ISL_428470
2021-01-20	EPI_ISL_428472
2021-01-20	EPI_ISL_428471
2021-01-20	EPI_ISL_428474
2021-01-20	EPI_ISL_428473
2021-01-20	EPI_ISL_428476
2021-01-20	EPI_ISL_428475
2021-01-20	EPI_ISL_430725
2021-01-20	EPI_ISL_430722
2021-01-20	EPI_ISL_416427
2021-01-20	EPI_ISL_429853
2021-01-20	EPI_ISL_429852
2021-01-20	EPI_ISL_425177
2021-01-20	EPI_ISL_425118
2021-01-20	EPI_ISL_415711
2021-01-20	EPI_ISL_415709
2021-01-20	EPI_ISL_416866
2021-01-20	EPI_ISL_416884
2021-01-20	EPI_ISL_416829
2021-01-20	EPI_ISL_413015
2021-01-20	EPI_ISL_417178
2021-01-20	EPI_ISL_429102
2021-01-20	EPI_ISL_429105
2021-01-20	EPI_ISL_418442
2021-01-20	EPI_ISL_418441
2021-01-20	EPI_ISL_429097
2021-01-20	EPI_ISL_429096
2021-01-20	EPI_ISL_429098
2021-01-20	EPI_ISL_418510
2021-01-20	EPI_ISL_418514
2021-01-20	EPI_ISL_418513
2021-01-20	EPI_ISL_418512
2021-01-20	EPI_ISL_418511
2021-01-20	EPI_ISL_418515
2021-01-20	EPI_ISL_418509
2021-01-20	EPI_ISL_406531
2021-01-20	EPI_ISL_418508
2021-01-20	EPI_ISL_406536
2021-01-20	EPI_ISL_406538
2021-01-20	EPI_ISL_406533
2021-01-20	EPI_ISL_406534
2021-01-20	EPI_ISL_406535
2021-01-20	EPI_ISL_418503
2021-01-20	EPI_ISL_418502
2021-01-20	EPI_ISL_418507
2021-01-20	EPI_ISL_418506
2021-01-20	EPI_ISL_418504
2021-01-20	EPI_ISL_407893
2021-01-20	EPI_ISL_407894
2021-01-20	EPI_ISL_407896
2021-01-20	EPI_ISL_406596
2021-01-20	EPI_ISL_406597
2021-01-20	EPI_ISL_418267
2021-01-20	EPI_ISL_418269
2021-01-20	EPI_ISL_406223
2021-01-20	EPI_ISL_417030
2021-01-20	EPI_ISL_417064
2021-01-20	EPI_ISL_408977
2021-01-20	EPI_ISL_408976
2021-01-20	EPI_ISL_404253
2021-01-20	EPI_ISL_406844
2021-01-20	EPI_ISL_406862
2021-01-20	EPI_ISL_416331
2021-01-20	EPI_ISL_416332
2021-01-20	EPI_ISL_418993
2021-01-20	EPI_ISL_416320
2021-01-20	EPI_ISL_416321
2021-01-20	EPI_ISL_416322
2021-01-20	EPI_ISL_416323
2021-01-20	EPI_ISL_416326
2021-01-20	EPI_ISL_416352
2021-01-20	EPI_ISL_416390
2021-01-20	EPI_ISL_406973
2021-01-20	EPI_ISL_416317
2021-01-20	EPI_ISL_416318
2021-01-20	EPI_ISL_416316
2021-01-20	EPI_ISL_416042
2021-01-20	EPI_ISL_416046
2021-01-20	EPI_ISL_416044
2021-01-20	EPI_ISL_407987
2021-01-20	EPI_ISL_431785
2021-01-20	EPI_ISL_417443
2021-01-20	EPI_ISL_430443
2021-01-20	EPI_ISL_410532
2021-01-20	EPI_ISL_410531
2021-01-20	EPI_ISL_410546
2021-01-20	EPI_ISL_411952
2021-01-20	EPI_ISL_411953
2021-01-20	EPI_ISL_411950
2021-01-20	EPI_ISL_411915
2021-01-20	EPI_ISL_411902
2021-01-20	EPI_ISL_411926
2021-01-20	EPI_ISL_411927
2021-01-20	EPI_ISL_421245
2021-01-20	EPI_ISL_421243
2021-01-20	EPI_ISL_421244
2021-01-20	EPI_ISL_421241
2021-01-20	EPI_ISL_421242
2021-01-20	EPI_ISL_421238
2021-01-20	EPI_ISL_421239
2021-01-20	EPI_ISL_421237
2021-01-20	EPI_ISL_421232
2021-01-20	EPI_ISL_421233
2021-01-20	EPI_ISL_421231
2021-01-20	EPI_ISL_421229
2021-01-20	EPI_ISL_421227
2021-01-20	EPI_ISL_421226
2021-01-20	EPI_ISL_421261
2021-01-20	EPI_ISL_421262
2021-01-20	EPI_ISL_421260
2021-01-20	EPI_ISL_421259
2021-01-20	EPI_ISL_421256
2021-01-20	EPI_ISL_421253
2021-01-20	EPI_ISL_421249
2021-01-20	EPI_ISL_421247
2021-01-20	EPI_ISL_421248
2021-01-20	EPI_ISL_412974
2021-01-20	EPI_ISL_412967
2021-01-20	EPI_ISL_408010
2021-01-20	EPI_ISL_408009
2021-01-20	EPI_ISL_408008
2021-01-20	EPI_ISL_422425
2021-01-20	EPI_ISL_410984
2021-01-20	EPI_ISL_408670
2021-01-20	EPI_ISL_408665
2021-01-20	EPI_ISL_408667
2021-01-20	EPI_ISL_408666
2021-01-20	EPI_ISL_408669
2021-01-20	EPI_ISL_408668
2021-01-20	EPI_ISL_406034
2021-01-20	EPI_ISL_406036
2021-01-20	EPI_ISL_406031
2021-01-20	EPI_ISL_408431
2021-01-20	EPI_ISL_408430
2021-01-20	EPI_ISL_408478
2021-01-20	EPI_ISL_408479
2021-01-20	EPI_ISL_408489
2021-01-20	EPI_ISL_410720
2021-01-20	EPI_ISL_410713
2021-01-20	EPI_ISL_407084
2021-01-20	EPI_ISL_407071
2021-01-20	EPI_ISL_407073
2021-01-20	EPI_ISL_407214
2021-01-20	EPI_ISL_407215
2021-01-20	EPI_ISL_407193
2021-01-20	EPI_ISL_434563
2021-01-20	EPI_ISL_434564
2021-01-20	EPI_ISL_434565
2021-01-20	EPI_ISL_434566
2021-01-20	EPI_ISL_434567
2021-01-20	EPI_ISL_434568
2021-01-20	EPI_ISL_434569
2021-01-20	EPI_ISL_434570
2021-01-20	EPI_ISL_434571
2021-01-20	EPI_ISL_434694
2021-01-20	EPI_ISL_435137
2021-01-20	EPI_ISL_437612
2021-01-20	EPI_ISL_437618
2021-01-20	EPI_ISL_437619
2021-01-20	EPI_ISL_437620
2021-01-20	EPI_ISL_437621
2021-01-20	EPI_ISL_437622
2021-01-20	EPI_ISL_447911
2021-01-20	EPI_ISL_447912
2021-01-20	EPI_ISL_447913
2021-01-20	EPI_ISL_447914
2021-01-20	EPI_ISL_447915
2021-01-20	EPI_ISL_447916
2021-01-20	EPI_ISL_447917
2021-01-20	EPI_ISL_449476
2021-01-20	EPI_ISL_449477
2021-01-20	EPI_ISL_449478
2021-01-20	EPI_ISL_449479
2021-01-20	EPI_ISL_449480
2021-01-20	EPI_ISL_449481
2021-01-20	EPI_ISL_449482
2021-01-20	EPI_ISL_449483
2021-01-20	EPI_ISL_449484
2021-01-20	EPI_ISL_449485
2021-01-20	EPI_ISL_449486
2021-01-20	EPI_ISL_449487
2021-01-20	EPI_ISL_450198
2021-01-20	EPI_ISL_450199
2021-01-20	EPI_ISL_450200
2021-01-20	EPI_ISL_450209
2021-01-20	EPI_ISL_450196
2021-01-20	EPI_ISL_450408
2021-01-20	EPI_ISL_450409
2021-01-20	EPI_ISL_450410
2021-01-20	EPI_ISL_450412
2021-01-20	EPI_ISL_450444
2021-01-20	EPI_ISL_450489
2021-01-20	EPI_ISL_450501
2021-01-20	EPI_ISL_450502
2021-01-20	EPI_ISL_450503
2021-01-20	EPI_ISL_450504
2021-01-20	EPI_ISL_451302
2021-01-20	EPI_ISL_451312
2021-01-20	EPI_ISL_451313
2021-01-20	EPI_ISL_451314
2021-01-20	EPI_ISL_451315
2021-01-20	EPI_ISL_451319
2021-01-20	EPI_ISL_451320
2021-01-20	EPI_ISL_451323
2021-01-20	EPI_ISL_451325
2021-01-20	EPI_ISL_451330
2021-01-20	EPI_ISL_451332
2021-01-20	EPI_ISL_451334
2021-01-20	EPI_ISL_451335
2021-01-20	EPI_ISL_451336
2021-01-20	EPI_ISL_451337
2021-01-20	EPI_ISL_451339
2021-01-20	EPI_ISL_451343
2021-01-20	EPI_ISL_451344
2021-01-20	EPI_ISL_451345
2021-01-20	EPI_ISL_451351
2021-01-20	EPI_ISL_451353
2021-01-20	EPI_ISL_451359
2021-01-20	EPI_ISL_451360
2021-01-20	EPI_ISL_451361
2021-01-20	EPI_ISL_451363
2021-01-20	EPI_ISL_451365
2021-01-20	EPI_ISL_451366
2021-01-20	EPI_ISL_451374
2021-01-20	EPI_ISL_451376
2021-01-20	EPI_ISL_451378
2021-01-20	EPI_ISL_451381
2021-01-20	EPI_ISL_451382
2021-01-20	EPI_ISL_451384
2021-01-20	EPI_ISL_451387
2021-01-20	EPI_ISL_451389
2021-01-20	EPI_ISL_451390
2021-01-20	EPI_ISL_451392
2021-01-20	EPI_ISL_451395
2021-01-20	EPI_ISL_451396
2021-01-20	EPI_ISL_451397
2021-01-20	EPI_ISL_451398
2021-01-20	EPI_ISL_452363
2021-01-20	EPI_ISL_455603
2021-01-20	EPI_ISL_455680
2021-01-20	EPI_ISL_455683
2021-01-20	EPI_ISL_455684
2021-01-20	EPI_ISL_455685
2021-01-20	EPI_ISL_455686
2021-01-20	EPI_ISL_455687
2021-01-20	EPI_ISL_455790
2021-01-20	EPI_ISL_462283
2021-01-20	EPI_ISL_468726
2021-01-20	EPI_ISL_476139
2021-01-20	EPI_ISL_480779
2021-01-20	EPI_ISL_480780
2021-01-20	EPI_ISL_493149
2021-01-20	EPI_ISL_493150
2021-01-20	EPI_ISL_493151
2021-01-20	EPI_ISL_493152
2021-01-20	EPI_ISL_493153
2021-01-20	EPI_ISL_493154
2021-01-20	EPI_ISL_493155
2021-01-20	EPI_ISL_493156
2021-01-20	EPI_ISL_493157
2021-01-20	EPI_ISL_493158
2021-01-20	EPI_ISL_493159
2021-01-20	EPI_ISL_493161
2021-01-20	EPI_ISL_493163
2021-01-20	EPI_ISL_493164
2021-01-20	EPI_ISL_493165
2021-01-20	EPI_ISL_493166
2021-01-20	EPI_ISL_493167
2021-01-20	EPI_ISL_493168
2021-01-20	EPI_ISL_493169
2021-01-20	EPI_ISL_493170
2021-01-20	EPI_ISL_493171
2021-01-20	EPI_ISL_493172
2021-01-20	EPI_ISL_493173
2021-01-20	EPI_ISL_493174
2021-01-20	EPI_ISL_493175
2021-01-20	EPI_ISL_493176
2021-01-20	EPI_ISL_493177
2021-01-20	EPI_ISL_493178
2021-01-20	EPI_ISL_493179
2021-01-20	EPI_ISL_493180
2021-01-20	EPI_ISL_493181
2021-01-20	EPI_ISL_493182
2021-01-20	EPI_ISL_493183
2021-01-20	EPI_ISL_493184
2021-01-20	EPI_ISL_493185
2021-01-20	EPI_ISL_493186
2021-01-20	EPI_ISL_493188
2021-01-20	EPI_ISL_493189
2021-01-20	EPI_ISL_495459
2021-01-20	EPI_ISL_497962
2021-01-20	EPI_ISL_497963
2021-01-20	EPI_ISL_497860
2021-01-20	EPI_ISL_497771
2021-01-20	EPI_ISL_497797
2021-01-20	EPI_ISL_497827
2021-01-20	EPI_ISL_529150
2021-01-20	EPI_ISL_529149
2021-01-20	EPI_ISL_539339
2021-01-20	EPI_ISL_539338
2021-01-20	EPI_ISL_539337
2021-01-20	EPI_ISL_539336
2021-01-20	EPI_ISL_539335
2021-01-20	EPI_ISL_539334
2021-01-20	EPI_ISL_610245
2021-01-20	EPI_ISL_654866
2021-01-20	EPI_ISL_940542
2021-01-20	EPI_ISL_962537
2021-01-20	EPI_ISL_962543
2021-01-20	EPI_ISL_962544
2021-01-20	EPI_ISL_962545
2021-01-20	EPI_ISL_962547
2021-01-20	EPI_ISL_962548
2021-01-20	EPI_ISL_962552
2021-01-20	EPI_ISL_962553
2021-01-20	EPI_ISL_962554
2021-01-20	EPI_ISL_962555
2021-01-20	EPI_ISL_962556
2021-01-20	EPI_ISL_962569
2021-01-20	EPI_ISL_962572
2021-01-20	EPI_ISL_962574
2021-01-20	EPI_ISL_962575
2021-01-20	EPI_ISL_962576
2021-01-20	EPI_ISL_962577
2021-01-20	EPI_ISL_962578
2021-01-20	EPI_ISL_962579
2021-01-20	EPI_ISL_962580
2021-01-20	EPI_ISL_962583
2021-01-20	EPI_ISL_962584
2021-01-20	EPI_ISL_962872
2021-01-20	EPI_ISL_962873
2021-01-20	EPI_ISL_962874
2021-01-20	EPI_ISL_968080
2021-01-20	EPI_ISL_1068593
2021-01-20	EPI_ISL_1068682
2021-01-20	EPI_ISL_1069173
2021-01-20	EPI_ISL_1069198
2021-01-20	EPI_ISL_1069199
2021-01-20	EPI_ISL_1069200
2021-01-20	EPI_ISL_1069192
2021-01-20	EPI_ISL_1069193
2021-01-20	EPI_ISL_1069201
2021-01-20	EPI_ISL_1069203
2021-01-20	EPI_ISL_1069205
2021-01-20	EPI_ISL_1069206
2021-01-20	EPI_ISL_1069207
2021-02-20	EPI_ISL_412030
2021-02-20	EPI_ISL_426629
2021-02-20	EPI_ISL_412872
2021-02-20	EPI_ISL_412873
2021-02-20	EPI_ISL_413861
2021-02-20	EPI_ISL_413863
2021-02-20	EPI_ISL_411218
2021-02-20	EPI_ISL_426180
2021-02-20	EPI_ISL_426182
2021-02-20	EPI_ISL_426164
2021-02-20	EPI_ISL_426166
2021-02-20	EPI_ISL_426168
2021-02-20	EPI_ISL_426169
2021-02-20	EPI_ISL_426171
2021-02-20	EPI_ISL_426173
2021-02-20	EPI_ISL_428458
2021-02-20	EPI_ISL_430741
2021-02-20	EPI_ISL_430740
2021-02-20	EPI_ISL_430728
2021-02-20	EPI_ISL_416401
2021-02-20	EPI_ISL_416405
2021-02-20	EPI_ISL_416403
2021-02-20	EPI_ISL_416404
2021-02-20	EPI_ISL_416425
2021-02-20	EPI_ISL_429854
2021-02-20	EPI_ISL_414510
2021-02-20	EPI_ISL_414527
2021-02-20	EPI_ISL_414528
2021-02-20	EPI_ISL_416886
2021-02-20	EPI_ISL_413017
2021-02-20	EPI_ISL_413018
2021-02-20	EPI_ISL_416907
2021-02-20	EPI_ISL_417185
2021-02-20	EPI_ISL_417187
2021-02-20	EPI_ISL_417188
2021-02-20	EPI_ISL_417197
2021-02-20	EPI_ISL_417193
2021-02-20	EPI_ISL_429104
2021-02-20	EPI_ISL_429091
2021-02-20	EPI_ISL_429090
2021-02-20	EPI_ISL_429093
2021-02-20	EPI_ISL_429092
2021-02-20	EPI_ISL_429075
2021-02-20	EPI_ISL_429074
2021-02-20	EPI_ISL_429077
2021-02-20	EPI_ISL_429078
2021-02-20	EPI_ISL_429080
2021-02-20	EPI_ISL_429082
2021-02-20	EPI_ISL_429084
2021-02-20	EPI_ISL_429083
2021-02-20	EPI_ISL_429086
2021-02-20	EPI_ISL_429085
2021-02-20	EPI_ISL_429088
2021-02-20	EPI_ISL_429089
2021-02-20	EPI_ISL_418815
2021-02-20	EPI_ISL_417518
2021-02-20	EPI_ISL_418990
2021-02-20	EPI_ISL_416330
2021-02-20	EPI_ISL_418991
2021-02-20	EPI_ISL_416335
2021-02-20	EPI_ISL_416336
2021-02-20	EPI_ISL_416339
2021-02-20	EPI_ISL_416338
2021-02-20	EPI_ISL_416325
2021-02-20	EPI_ISL_416353
2021-02-20	EPI_ISL_416341
2021-02-20	EPI_ISL_416376
2021-02-20	EPI_ISL_416373
2021-02-20	EPI_ISL_416377
2021-02-20	EPI_ISL_416361
2021-02-20	EPI_ISL_416362
2021-02-20	EPI_ISL_416363
2021-02-20	EPI_ISL_416367
2021-02-20	EPI_ISL_416393
2021-02-20	EPI_ISL_416397
2021-02-20	EPI_ISL_416398
2021-02-20	EPI_ISL_416382
2021-02-20	EPI_ISL_416380
2021-02-20	EPI_ISL_416381
2021-02-20	EPI_ISL_416047
2021-02-20	EPI_ISL_407988
2021-02-20	EPI_ISL_407976
2021-02-20	EPI_ISL_410537
2021-02-20	EPI_ISL_410536
2021-02-20	EPI_ISL_410535
2021-02-20	EPI_ISL_410486
2021-02-20	EPI_ISL_411954
2021-02-20	EPI_ISL_411955
2021-02-20	EPI_ISL_411951
2021-02-20	EPI_ISL_421240
2021-02-20	EPI_ISL_421258
2021-02-20	EPI_ISL_421257
2021-02-20	EPI_ISL_421254
2021-02-20	EPI_ISL_421250
2021-02-20	EPI_ISL_421251
2021-02-20	EPI_ISL_412966
2021-02-20	EPI_ISL_412968
2021-02-20	EPI_ISL_412969
2021-02-20	EPI_ISL_412982
2021-02-20	EPI_ISL_412983
2021-02-20	EPI_ISL_410218
2021-02-20	EPI_ISL_410719
2021-02-20	EPI_ISL_410718
2021-02-20	EPI_ISL_410717
2021-02-20	EPI_ISL_410716
2021-02-20	EPI_ISL_410715
2021-02-20	EPI_ISL_410714
2021-02-20	EPI_ISL_419214
2021-02-20	EPI_ISL_419216
2021-02-20	EPI_ISL_435134
2021-02-20	EPI_ISL_437616
2021-02-20	EPI_ISL_437617
2021-02-20	EPI_ISL_437624
2021-02-20	EPI_ISL_444273
2021-02-20	EPI_ISL_447918
2021-02-20	EPI_ISL_447919
2021-02-20	EPI_ISL_450203
2021-02-20	EPI_ISL_450204
2021-02-20	EPI_ISL_450207
2021-02-20	EPI_ISL_450208
2021-02-20	EPI_ISL_450411
2021-02-20	EPI_ISL_451076
2021-02-20	EPI_ISL_451300
2021-02-20	EPI_ISL_451301
2021-02-20	EPI_ISL_451316
2021-02-20	EPI_ISL_451317
2021-02-20	EPI_ISL_451321
2021-02-20	EPI_ISL_451322
2021-02-20	EPI_ISL_451324
2021-02-20	EPI_ISL_451326
2021-02-20	EPI_ISL_451327
2021-02-20	EPI_ISL_451328
2021-02-20	EPI_ISL_451329
2021-02-20	EPI_ISL_451331
2021-02-20	EPI_ISL_451333
2021-02-20	EPI_ISL_451338
2021-02-20	EPI_ISL_451340
2021-02-20	EPI_ISL_451341
2021-02-20	EPI_ISL_451346
2021-02-20	EPI_ISL_451348
2021-02-20	EPI_ISL_451349
2021-02-20	EPI_ISL_451350
2021-02-20	EPI_ISL_451352
2021-02-20	EPI_ISL_451354
2021-02-20	EPI_ISL_451356
2021-02-20	EPI_ISL_451357
2021-02-20	EPI_ISL_451358
2021-02-20	EPI_ISL_451367
2021-02-20	EPI_ISL_451369
2021-02-20	EPI_ISL_451370
2021-02-20	EPI_ISL_451371
2021-02-20	EPI_ISL_451372
2021-02-20	EPI_ISL_451373
2021-02-20	EPI_ISL_451375
2021-02-20	EPI_ISL_451383
2021-02-20	EPI_ISL_451385
2021-02-20	EPI_ISL_451386
2021-02-20	EPI_ISL_451388
2021-02-20	EPI_ISL_451394
2021-02-20	EPI_ISL_451399
2021-02-20	EPI_ISL_452357
2021-02-20	EPI_ISL_452359
2021-02-20	EPI_ISL_452360
2021-02-20	EPI_ISL_452362
2021-02-20	EPI_ISL_452364
2021-02-20	EPI_ISL_454919
2021-02-20	EPI_ISL_454930
2021-02-20	EPI_ISL_454931
2021-02-20	EPI_ISL_454964
2021-02-20	EPI_ISL_454980
2021-02-20	EPI_ISL_454981
2021-02-20	EPI_ISL_455374
2021-02-20	EPI_ISL_455385
2021-02-20	EPI_ISL_455391
2021-02-20	EPI_ISL_455460
2021-02-20	EPI_ISL_455461
2021-02-20	EPI_ISL_455462
2021-02-20	EPI_ISL_455463
2021-02-20	EPI_ISL_455464
2021-02-20	EPI_ISL_455465
2021-02-20	EPI_ISL_455466
2021-02-20	EPI_ISL_455791
2021-02-20	EPI_ISL_455792
2021-02-20	EPI_ISL_457726
2021-02-20	EPI_ISL_457733
2021-02-20	EPI_ISL_457730
2021-02-20	EPI_ISL_462293
2021-02-20	EPI_ISL_490000
2021-02-20	EPI_ISL_489996
2021-02-20	EPI_ISL_489999
2021-02-20	EPI_ISL_489997
2021-02-20	EPI_ISL_489998
2021-02-20	EPI_ISL_493421
2021-02-20	EPI_ISL_497964
2021-02-20	EPI_ISL_497965
2021-02-20	EPI_ISL_497966
2021-02-20	EPI_ISL_497783
2021-02-20	EPI_ISL_412386
2021-02-20	EPI_ISL_732541
2021-02-20	EPI_ISL_812956
2021-02-20	EPI_ISL_962531
2021-02-20	EPI_ISL_962546
2021-02-20	EPI_ISL_962549
2021-02-20	EPI_ISL_962550
2021-02-20	EPI_ISL_962551
2021-02-20	EPI_ISL_962557
2021-02-20	EPI_ISL_962558
2021-02-20	EPI_ISL_962559
2021-02-20	EPI_ISL_962560
2021-02-20	EPI_ISL_962561
2021-02-20	EPI_ISL_962562
2021-02-20	EPI_ISL_962563
2021-02-20	EPI_ISL_962564
2021-02-20	EPI_ISL_962565
2021-02-20	EPI_ISL_962566
2021-02-20	EPI_ISL_962567
2021-02-20	EPI_ISL_962568
2021-02-20	EPI_ISL_962570
2021-02-20	EPI_ISL_962571
2021-02-20	EPI_ISL_962573
2021-02-20	EPI_ISL_962581
2021-02-20	EPI_ISL_962582
2021-02-20	EPI_ISL_962875
2021-02-20	EPI_ISL_1007665
2021-02-20	EPI_ISL_1015209
2021-02-20	EPI_ISL_1069210
2021-02-20	EPI_ISL_1069211
2021-02-20	EPI_ISL_1069208
2021-02-20	EPI_ISL_1069213
2021-02-20	EPI_ISL_1069215
2021-02-20	EPI_ISL_1069216
2021-02-20	EPI_ISL_1069219
2021-02-20	EPI_ISL_1081197
2021-02-20	EPI_ISL_1081196
2021-02-20	EPI_ISL_1081193
2021-02-20	EPI_ISL_1081195
2021-02-20	EPI_ISL_1081194
2021-02-20	EPI_ISL_1081199
2021-02-20	EPI_ISL_1081198
2021-02-20	EPI_ISL_1081311
2021-02-20	EPI_ISL_1081310
2021-02-20	EPI_ISL_1081291
2021-02-20	EPI_ISL_1081260
2021-02-20	EPI_ISL_1069218
2021-02-20	EPI_ISL_1225382
2021-02-20	EPI_ISL_413459
2021-02-20	EPI_ISL_416610
2021-02-20	EPI_ISL_416611
2021-02-20	EPI_ISL_416614
2021-02-20	EPI_ISL_416612
2021-02-20	EPI_ISL_416613
2021-02-20	EPI_ISL_416607
2021-02-20	EPI_ISL_416608
2021-02-20	EPI_ISL_416605
2021-02-20	EPI_ISL_416606
2021-02-20	EPI_ISL_416609
2021-02-20	EPI_ISL_416600
2021-02-20	EPI_ISL_416603
2021-02-20	EPI_ISL_416604
2021-02-20	EPI_ISL_416601
2021-02-20	EPI_ISL_416632
2021-02-20	EPI_ISL_416633
2021-02-20	EPI_ISL_416630
2021-02-20	EPI_ISL_416631
2021-02-20	EPI_ISL_416634
2021-02-20	EPI_ISL_416629
2021-02-20	EPI_ISL_416627
2021-02-20	EPI_ISL_416628
2021-02-20	EPI_ISL_416621
2021-02-20	EPI_ISL_416622
2021-02-20	EPI_ISL_416620
2021-02-20	EPI_ISL_416625
2021-02-20	EPI_ISL_416624
2021-02-20	EPI_ISL_416619
2021-02-20	EPI_ISL_416617
2021-02-20	EPI_ISL_426187
2021-02-20	EPI_ISL_428462
2021-02-20	EPI_ISL_416407
2021-02-20	EPI_ISL_416402
2021-02-20	EPI_ISL_416429
2021-02-20	EPI_ISL_416570
2021-02-20	EPI_ISL_416573
2021-02-20	EPI_ISL_416574
2021-02-20	EPI_ISL_416571
2021-02-20	EPI_ISL_416572
2021-02-20	EPI_ISL_416577
2021-02-20	EPI_ISL_416578
2021-02-20	EPI_ISL_416575
2021-02-20	EPI_ISL_416576
2021-02-20	EPI_ISL_416579
2021-02-20	EPI_ISL_416566
2021-02-20	EPI_ISL_416567
2021-02-20	EPI_ISL_416565
2021-02-20	EPI_ISL_416569
2021-02-20	EPI_ISL_416591
2021-02-20	EPI_ISL_416592
2021-02-20	EPI_ISL_416590
2021-02-20	EPI_ISL_416595
2021-02-20	EPI_ISL_416596
2021-02-20	EPI_ISL_416593
2021-02-20	EPI_ISL_416594
2021-02-20	EPI_ISL_416599
2021-02-20	EPI_ISL_416597
2021-02-20	EPI_ISL_416598
2021-02-20	EPI_ISL_416580
2021-02-20	EPI_ISL_416581
2021-02-20	EPI_ISL_416584
2021-02-20	EPI_ISL_416585
2021-02-20	EPI_ISL_416582
2021-02-20	EPI_ISL_416583
2021-02-20	EPI_ISL_416588
2021-02-20	EPI_ISL_416589
2021-02-20	EPI_ISL_416586
2021-02-20	EPI_ISL_416587
2021-02-20	EPI_ISL_414482
2021-02-20	EPI_ISL_414484
2021-02-20	EPI_ISL_414483
2021-02-20	EPI_ISL_414569
2021-02-20	EPI_ISL_427810
2021-02-20	EPI_ISL_427811
2021-02-20	EPI_ISL_427812
2021-02-20	EPI_ISL_427813
2021-02-20	EPI_ISL_428822
2021-02-20	EPI_ISL_414380
2021-02-20	EPI_ISL_414378
2021-02-20	EPI_ISL_414379
2021-02-20	EPI_ISL_420889
2021-02-20	EPI_ISL_418998
2021-02-20	EPI_ISL_416394
2021-02-20	EPI_ISL_416399
2021-02-20	EPI_ISL_430444
2021-02-20	EPI_ISL_411956
2021-02-20	EPI_ISL_419000
2021-02-20	EPI_ISL_422429
2021-02-20	EPI_ISL_419224
2021-02-20	EPI_ISL_419222
2021-02-20	EPI_ISL_419232
2021-02-20	EPI_ISL_419231
2021-02-20	EPI_ISL_451298
2021-02-20	EPI_ISL_451318
2021-02-20	EPI_ISL_451342
2021-02-20	EPI_ISL_451347
2021-02-20	EPI_ISL_451355
2021-02-20	EPI_ISL_451362
2021-02-20	EPI_ISL_451364
2021-02-20	EPI_ISL_451368
2021-02-20	EPI_ISL_451391
2021-02-20	EPI_ISL_451393
2021-02-20	EPI_ISL_452358
2021-02-20	EPI_ISL_452361
2021-02-20	EPI_ISL_454417
2021-02-20	EPI_ISL_454418
2021-02-20	EPI_ISL_454749
2021-02-20	EPI_ISL_454932
2021-02-20	EPI_ISL_454933
2021-02-20	EPI_ISL_454934
2021-02-20	EPI_ISL_454935
2021-02-20	EPI_ISL_454936
2021-02-20	EPI_ISL_454937
2021-02-20	EPI_ISL_454952
2021-02-20	EPI_ISL_454965
2021-02-20	EPI_ISL_454974
2021-02-20	EPI_ISL_454999
2021-02-20	EPI_ISL_455000
2021-02-20	EPI_ISL_455002
2021-02-20	EPI_ISL_455003
2021-02-20	EPI_ISL_455006
2021-02-20	EPI_ISL_455011
2021-02-20	EPI_ISL_455375
2021-02-20	EPI_ISL_455386
2021-02-20	EPI_ISL_455467
2021-02-20	EPI_ISL_413620
2021-02-20	EPI_ISL_413621
2021-02-20	EPI_ISL_413612
2021-02-20	EPI_ISL_413613
2021-02-20	EPI_ISL_413614
2021-02-20	EPI_ISL_413615
2021-02-20	EPI_ISL_413616
2021-02-20	EPI_ISL_413606
2021-02-20	EPI_ISL_413617
2021-02-20	EPI_ISL_413618
2021-02-20	EPI_ISL_413607
2021-02-20	EPI_ISL_413608
2021-02-20	EPI_ISL_414479
2021-02-20	EPI_ISL_457687
2021-02-20	EPI_ISL_457688
2021-02-20	EPI_ISL_457689
2021-02-20	EPI_ISL_457690
2021-02-20	EPI_ISL_457691
2021-02-20	EPI_ISL_457692
2021-02-20	EPI_ISL_457693
2021-02-20	EPI_ISL_457694
2021-02-20	EPI_ISL_457695
2021-02-20	EPI_ISL_457696
2021-02-20	EPI_ISL_457697
2021-02-20	EPI_ISL_466615
2021-02-20	EPI_ISL_471426
2021-02-20	EPI_ISL_471425
2021-02-20	EPI_ISL_471438
2021-02-20	EPI_ISL_471439
2021-02-20	EPI_ISL_471440
2021-02-20	EPI_ISL_471441
2021-02-20	EPI_ISL_471442
2021-02-20	EPI_ISL_471443
2021-02-20	EPI_ISL_471444
2021-02-20	EPI_ISL_471445
2021-02-20	EPI_ISL_471446
2021-02-20	EPI_ISL_471447
2021-02-20	EPI_ISL_471448
2021-02-20	EPI_ISL_471449
2021-02-20	EPI_ISL_471450
2021-02-20	EPI_ISL_471451
2021-02-20	EPI_ISL_471453
2021-02-20	EPI_ISL_476795
2021-02-20	EPI_ISL_477170
2021-02-20	EPI_ISL_479797
2021-02-20	EPI_ISL_479798
2021-02-20	EPI_ISL_479824
2021-02-20	EPI_ISL_479850
2021-02-20	EPI_ISL_479851
2021-02-20	EPI_ISL_479863
2021-02-20	EPI_ISL_480030
2021-02-20	EPI_ISL_480031
2021-02-20	EPI_ISL_480042
2021-02-20	EPI_ISL_481376
2021-02-20	EPI_ISL_490001
2021-02-20	EPI_ISL_490002
2021-02-20	EPI_ISL_490003
2021-02-20	EPI_ISL_490004
2021-02-20	EPI_ISL_490005
2021-02-20	EPI_ISL_490006
2021-02-20	EPI_ISL_490007
2021-02-20	EPI_ISL_493414
2021-02-20	EPI_ISL_497951
2021-02-20	EPI_ISL_497953
2021-02-20	EPI_ISL_497954
2021-02-20	EPI_ISL_497955
2021-02-20	EPI_ISL_497956
2021-02-20	EPI_ISL_497957
2021-02-20	EPI_ISL_497958
2021-02-20	EPI_ISL_497959
2021-02-20	EPI_ISL_497960
2021-02-20	EPI_ISL_497961
2021-02-20	EPI_ISL_497967
2021-02-20	EPI_ISL_497968
2021-02-20	EPI_ISL_497969
2021-02-20	EPI_ISL_497971
2021-02-20	EPI_ISL_497972
2021-02-20	EPI_ISL_497973
2021-02-20	EPI_ISL_497974
2021-02-20	EPI_ISL_538435
2021-02-20	EPI_ISL_538436
2021-02-20	EPI_ISL_540993
2021-02-20	EPI_ISL_629084
2021-02-20	EPI_ISL_684130
2021-02-20	EPI_ISL_684163
2021-02-20	EPI_ISL_684615
2021-02-20	EPI_ISL_685584
2021-02-20	EPI_ISL_685780
2021-02-20	EPI_ISL_486645
2021-02-20	EPI_ISL_862077
2021-02-20	EPI_ISL_862078
2021-02-20	EPI_ISL_962529
2021-02-20	EPI_ISL_962532
2021-02-20	EPI_ISL_962533
2021-02-20	EPI_ISL_962534
2021-02-20	EPI_ISL_962540
2021-02-20	EPI_ISL_962541
2021-02-20	EPI_ISL_962542
2021-02-20	EPI_ISL_962868
2021-02-20	EPI_ISL_962869
2021-02-20	EPI_ISL_962870
2021-02-20	EPI_ISL_962871
2021-02-20	EPI_ISL_1040040
2021-02-20	EPI_ISL_1040031
2021-02-20	EPI_ISL_1040042
2021-02-20	EPI_ISL_1040034
2021-02-20	EPI_ISL_1040036
2021-02-20	EPI_ISL_1040037
2021-02-20	EPI_ISL_1081326
2021-02-20	EPI_ISL_1081325
2021-02-20	EPI_ISL_1081340
2021-02-20	EPI_ISL_1081331
2021-02-20	EPI_ISL_1081324
2021-02-20	EPI_ISL_1167830
2021-02-20	EPI_ISL_413593
2021-02-20	EPI_ISL_413594
2021-02-20	EPI_ISL_413595
2021-02-20	EPI_ISL_413596
2021-02-20	EPI_ISL_413514
2021-02-20	EPI_ISL_413515
2021-02-20	EPI_ISL_413516
2021-02-20	EPI_ISL_413513
2021-02-20	EPI_ISL_413560
2021-02-20	EPI_ISL_413558
2021-02-20	EPI_ISL_413555
2021-02-20	EPI_ISL_414663
2021-02-20	EPI_ISL_414691
2021-02-20	EPI_ISL_414690
2021-02-20	EPI_ISL_414692
2021-02-20	EPI_ISL_414688
2021-02-20	EPI_ISL_412026
2021-02-20	EPI_ISL_414689
2021-02-20	EPI_ISL_414600
2021-02-20	EPI_ISL_414626
2021-02-20	EPI_ISL_414625
2021-02-20	EPI_ISL_414624
2021-02-20	EPI_ISL_413455
2021-02-20	EPI_ISL_413456
2021-02-20	EPI_ISL_413457
2021-02-20	EPI_ISL_413999
2021-02-20	EPI_ISL_413996
2021-02-20	EPI_ISL_412862
2021-02-20	EPI_ISL_414020
2021-02-20	EPI_ISL_414022
2021-02-20	EPI_ISL_414021
2021-02-20	EPI_ISL_414012
2021-02-20	EPI_ISL_414015
2021-02-20	EPI_ISL_414016
2021-02-20	EPI_ISL_414019
2021-02-20	EPI_ISL_414008
2021-02-20	EPI_ISL_429968
2021-02-20	EPI_ISL_417922
2021-02-20	EPI_ISL_426181
2021-02-20	EPI_ISL_426183
2021-02-20	EPI_ISL_426163
2021-02-20	EPI_ISL_416742
2021-02-20	EPI_ISL_415454
2021-02-20	EPI_ISL_415456
2021-02-20	EPI_ISL_415455
2021-02-20	EPI_ISL_415457
2021-02-20	EPI_ISL_415459
2021-02-20	EPI_ISL_430737
2021-02-20	EPI_ISL_416460
2021-02-20	EPI_ISL_416461
2021-02-20	EPI_ISL_416465
2021-02-20	EPI_ISL_415159
2021-02-20	EPI_ISL_417765
2021-02-20	EPI_ISL_416502
2021-02-20	EPI_ISL_430847
2021-02-20	EPI_ISL_425117
2021-02-20	EPI_ISL_414499
2021-02-20	EPI_ISL_414485
2021-02-20	EPI_ISL_415700
2021-02-20	EPI_ISL_415741
2021-02-20	EPI_ISL_415743
2021-02-20	EPI_ISL_414414
2021-02-20	EPI_ISL_413213
2021-02-20	EPI_ISL_413214
2021-02-20	EPI_ISL_414571
2021-02-20	EPI_ISL_414505
2021-02-20	EPI_ISL_414509
2021-02-20	EPI_ISL_427809
2021-02-20	EPI_ISL_414523
2021-02-20	EPI_ISL_414518
2021-02-20	EPI_ISL_414517
2021-02-20	EPI_ISL_414519
2021-02-20	EPI_ISL_428830
2021-02-20	EPI_ISL_415641
2021-02-20	EPI_ISL_427643
2021-02-20	EPI_ISL_413021
2021-02-20	EPI_ISL_413022
2021-02-20	EPI_ISL_413023
2021-02-20	EPI_ISL_413024
2021-02-20	EPI_ISL_413025
2021-02-20	EPI_ISL_413019
2021-02-20	EPI_ISL_413016
2021-02-20	EPI_ISL_415698
2021-02-20	EPI_ISL_415699
2021-02-20	EPI_ISL_417142
2021-02-20	EPI_ISL_417145
2021-02-20	EPI_ISL_417146
2021-02-20	EPI_ISL_417143
2021-02-20	EPI_ISL_420791
2021-02-20	EPI_ISL_417149
2021-02-20	EPI_ISL_417147
2021-02-20	EPI_ISL_417148
2021-02-20	EPI_ISL_417134
2021-02-20	EPI_ISL_417135
2021-02-20	EPI_ISL_430126
2021-02-20	EPI_ISL_417137
2021-02-20	EPI_ISL_430131
2021-02-20	EPI_ISL_417161
2021-02-20	EPI_ISL_417160
2021-02-20	EPI_ISL_417152
2021-02-20	EPI_ISL_417153
2021-02-20	EPI_ISL_417151
2021-02-20	EPI_ISL_417156
2021-02-20	EPI_ISL_417154
2021-02-20	EPI_ISL_417155
2021-02-20	EPI_ISL_417158
2021-02-20	EPI_ISL_417159
2021-02-20	EPI_ISL_420796
2021-02-20	EPI_ISL_420799
2021-02-20	EPI_ISL_430160
2021-02-20	EPI_ISL_430135
2021-02-20	EPI_ISL_417101
2021-02-20	EPI_ISL_417100
2021-02-20	EPI_ISL_417108
2021-02-20	EPI_ISL_417097
2021-02-20	EPI_ISL_417098
2021-02-20	EPI_ISL_417095
2021-02-20	EPI_ISL_417096
2021-02-20	EPI_ISL_417099
2021-02-20	EPI_ISL_417093
2021-02-20	EPI_ISL_430281
2021-02-20	EPI_ISL_430292
2021-02-20	EPI_ISL_430273
2021-02-20	EPI_ISL_430272
2021-02-20	EPI_ISL_420801
2021-02-20	EPI_ISL_420800
2021-02-20	EPI_ISL_419560
2021-02-20	EPI_ISL_418220
2021-02-20	EPI_ISL_419555
2021-02-20	EPI_ISL_419554
2021-02-20	EPI_ISL_419553
2021-02-20	EPI_ISL_419559
2021-02-20	EPI_ISL_419558
2021-02-20	EPI_ISL_419557
2021-02-20	EPI_ISL_419556
2021-02-20	EPI_ISL_418251
2021-02-20	EPI_ISL_418243
2021-02-20	EPI_ISL_418247
2021-02-20	EPI_ISL_418219
2021-02-20	EPI_ISL_418218
2021-02-20	EPI_ISL_419656
2021-02-20	EPI_ISL_418995
2021-02-20	EPI_ISL_430469
2021-02-20	EPI_ISL_417446
2021-02-20	EPI_ISL_417447
2021-02-20	EPI_ISL_417445
2021-02-20	EPI_ISL_418799
2021-02-20	EPI_ISL_430442
2021-02-20	EPI_ISL_430441
2021-02-20	EPI_ISL_417483
2021-02-20	EPI_ISL_417484
2021-02-20	EPI_ISL_417488
2021-02-20	EPI_ISL_416142
2021-02-20	EPI_ISL_416143
2021-02-20	EPI_ISL_421246
2021-02-20	EPI_ISL_412912
2021-02-20	EPI_ISL_412970
2021-02-20	EPI_ISL_412972
2021-02-20	EPI_ISL_412964
2021-02-20	EPI_ISL_412975
2021-02-20	EPI_ISL_420135
2021-02-20	EPI_ISL_419211
2021-02-20	EPI_ISL_419247
2021-02-20	EPI_ISL_419250
2021-02-20	EPI_ISL_435121
2021-02-20	EPI_ISL_435126
2021-02-20	EPI_ISL_435131
2021-02-20	EPI_ISL_435135
2021-02-20	EPI_ISL_435138
2021-02-20	EPI_ISL_435139
2021-02-20	EPI_ISL_435580
2021-02-20	EPI_ISL_435583
2021-02-20	EPI_ISL_435587
2021-02-20	EPI_ISL_437613
2021-02-20	EPI_ISL_437614
2021-02-20	EPI_ISL_437615
2021-02-20	EPI_ISL_437689
2021-02-20	EPI_ISL_437690
2021-02-20	EPI_ISL_437994
2021-02-20	EPI_ISL_444274
2021-02-20	EPI_ISL_447252
2021-02-20	EPI_ISL_447900
2021-02-20	EPI_ISL_447920
2021-02-20	EPI_ISL_450442
2021-02-20	EPI_ISL_450512
2021-02-20	EPI_ISL_450747
2021-02-20	EPI_ISL_451306
2021-02-20	EPI_ISL_451307
2021-02-20	EPI_ISL_452139
2021-02-20	EPI_ISL_452332
2021-02-20	EPI_ISL_454750
2021-02-20	EPI_ISL_454751
2021-02-20	EPI_ISL_454752
2021-02-20	EPI_ISL_454753
2021-02-20	EPI_ISL_454754
2021-02-20	EPI_ISL_454911
2021-02-20	EPI_ISL_454912
2021-02-20	EPI_ISL_454915
2021-02-20	EPI_ISL_454916
2021-02-20	EPI_ISL_454920
2021-02-20	EPI_ISL_454921
2021-02-20	EPI_ISL_454922
2021-02-20	EPI_ISL_454923
2021-02-20	EPI_ISL_454924
2021-02-20	EPI_ISL_454925
2021-02-20	EPI_ISL_454926
2021-02-20	EPI_ISL_454927
2021-02-20	EPI_ISL_454928
2021-02-20	EPI_ISL_454929
2021-02-20	EPI_ISL_454939
2021-02-20	EPI_ISL_454940
2021-02-20	EPI_ISL_454973
2021-02-20	EPI_ISL_454992
2021-02-20	EPI_ISL_454993
2021-02-20	EPI_ISL_454995
2021-02-20	EPI_ISL_454996
2021-02-20	EPI_ISL_454998
2021-02-20	EPI_ISL_455004
2021-02-20	EPI_ISL_455007
2021-02-20	EPI_ISL_455008
2021-02-20	EPI_ISL_455009
2021-02-20	EPI_ISL_455010
2021-02-20	EPI_ISL_455012
2021-02-20	EPI_ISL_455013
2021-02-20	EPI_ISL_455314
2021-02-20	EPI_ISL_455326
2021-02-20	EPI_ISL_455336
2021-02-20	EPI_ISL_455350
2021-02-20	EPI_ISL_455351
2021-02-20	EPI_ISL_455365
2021-02-20	EPI_ISL_455366
2021-02-20	EPI_ISL_455367
2021-02-20	EPI_ISL_455368
2021-02-20	EPI_ISL_455370
2021-02-20	EPI_ISL_455373
2021-02-20	EPI_ISL_455376
2021-02-20	EPI_ISL_413610
2021-02-20	EPI_ISL_413611
2021-02-20	EPI_ISL_413622
2021-02-20	EPI_ISL_413623
2021-02-20	EPI_ISL_413619
2021-02-20	EPI_ISL_413609
2021-02-20	EPI_ISL_414480
2021-02-20	EPI_ISL_414481
2021-02-20	EPI_ISL_455793
2021-02-20	EPI_ISL_457698
2021-02-20	EPI_ISL_457699
2021-02-20	EPI_ISL_457701
2021-02-20	EPI_ISL_457704
2021-02-20	EPI_ISL_457749
2021-02-20	EPI_ISL_460079
2021-02-20	EPI_ISL_460080
2021-02-20	EPI_ISL_460082
2021-02-20	EPI_ISL_460083
2021-02-20	EPI_ISL_460084
2021-02-20	EPI_ISL_460086
2021-02-20	EPI_ISL_460087
2021-02-20	EPI_ISL_460088
2021-02-20	EPI_ISL_460089
2021-02-20	EPI_ISL_460090
2021-02-20	EPI_ISL_460091
2021-02-20	EPI_ISL_460092
2021-02-20	EPI_ISL_460094
2021-02-20	EPI_ISL_460095
2021-02-20	EPI_ISL_461101
2021-02-20	EPI_ISL_464186
2021-02-20	EPI_ISL_464187
2021-02-20	EPI_ISL_464195
2021-02-20	EPI_ISL_464215
2021-02-20	EPI_ISL_469253
2021-02-20	EPI_ISL_470851
2021-02-20	EPI_ISL_471452
2021-02-20	EPI_ISL_471454
2021-02-20	EPI_ISL_471455
2021-02-20	EPI_ISL_475544
2021-02-20	EPI_ISL_475545
2021-02-20	EPI_ISL_475546
2021-02-20	EPI_ISL_475547
2021-02-20	EPI_ISL_475836
2021-02-20	EPI_ISL_476559
2021-02-20	EPI_ISL_479802
2021-02-20	EPI_ISL_479803
2021-02-20	EPI_ISL_479804
2021-02-20	EPI_ISL_479826
2021-02-20	EPI_ISL_479827
2021-02-20	EPI_ISL_479828
2021-02-20	EPI_ISL_479829
2021-02-20	EPI_ISL_479830
2021-02-20	EPI_ISL_479852
2021-02-20	EPI_ISL_479864
2021-02-20	EPI_ISL_479870
2021-02-20	EPI_ISL_479871
2021-02-20	EPI_ISL_479913
2021-02-20	EPI_ISL_479997
2021-02-20	EPI_ISL_479998
2021-02-20	EPI_ISL_480032
2021-02-20	EPI_ISL_480033
2021-02-20	EPI_ISL_480043
2021-02-20	EPI_ISL_480044
2021-02-20	EPI_ISL_480045
2021-02-20	EPI_ISL_480046
2021-02-20	EPI_ISL_480047
2021-02-20	EPI_ISL_480048
2021-02-20	EPI_ISL_480049
2021-02-20	EPI_ISL_481370
2021-02-20	EPI_ISL_481371
2021-02-20	EPI_ISL_481372
2021-02-20	EPI_ISL_481373
2021-02-20	EPI_ISL_481374
2021-02-20	EPI_ISL_481375
2021-02-20	EPI_ISL_481377
2021-02-20	EPI_ISL_481378
2021-02-20	EPI_ISL_481379
2021-02-20	EPI_ISL_486659
2021-02-20	EPI_ISL_486660
2021-02-20	EPI_ISL_486664
2021-02-20	EPI_ISL_488388
2021-02-20	EPI_ISL_490010
2021-02-20	EPI_ISL_490011
2021-02-20	EPI_ISL_490008
2021-02-20	EPI_ISL_490009
2021-02-20	EPI_ISL_493137
2021-02-20	EPI_ISL_497975
2021-02-20	EPI_ISL_497976
2021-02-20	EPI_ISL_497977
2021-02-20	EPI_ISL_497978
2021-02-20	EPI_ISL_497979
2021-02-20	EPI_ISL_497980
2021-02-20	EPI_ISL_497981
2021-02-20	EPI_ISL_497982
2021-02-20	EPI_ISL_497983
2021-02-20	EPI_ISL_497984
2021-02-20	EPI_ISL_497985
2021-02-20	EPI_ISL_497986
2021-02-20	EPI_ISL_497987
2021-02-20	EPI_ISL_497988
2021-02-20	EPI_ISL_497989
2021-02-20	EPI_ISL_497990
2021-02-20	EPI_ISL_497991
2021-02-20	EPI_ISL_497992
2021-02-20	EPI_ISL_497993
2021-02-20	EPI_ISL_497994
2021-02-20	EPI_ISL_497995
2021-02-20	EPI_ISL_497996
2021-02-20	EPI_ISL_497998
2021-02-20	EPI_ISL_497784
2021-02-20	EPI_ISL_501220
2021-02-20	EPI_ISL_506947
2021-02-20	EPI_ISL_506948
2021-02-20	EPI_ISL_506949
2021-02-20	EPI_ISL_506950
2021-02-20	EPI_ISL_506951
2021-02-20	EPI_ISL_506952
2021-02-20	EPI_ISL_508933
2021-02-20	EPI_ISL_510547
2021-02-20	EPI_ISL_516083
2021-02-20	EPI_ISL_516084
2021-02-20	EPI_ISL_516085
2021-02-20	EPI_ISL_525575
2021-02-20	EPI_ISL_527873
2021-02-20	EPI_ISL_527917
2021-02-20	EPI_ISL_530042
2021-02-20	EPI_ISL_537558
2021-02-20	EPI_ISL_539497
2021-02-20	EPI_ISL_539557
2021-02-20	EPI_ISL_539558
2021-02-20	EPI_ISL_568579
2021-02-20	EPI_ISL_569866
2021-02-20	EPI_ISL_569867
2021-02-20	EPI_ISL_575329
2021-02-20	EPI_ISL_582620
2021-02-20	EPI_ISL_594459
2021-02-20	EPI_ISL_605929
2021-02-20	EPI_ISL_605930
2021-02-20	EPI_ISL_613446
2021-02-20	EPI_ISL_629081
2021-02-20	EPI_ISL_629082
2021-02-20	EPI_ISL_629083
2021-02-20	EPI_ISL_629085
2021-02-20	EPI_ISL_636504
2021-02-20	EPI_ISL_644681
2021-02-20	EPI_ISL_649094
2021-02-20	EPI_ISL_684110
2021-02-20	EPI_ISL_684111
2021-02-20	EPI_ISL_684113
2021-02-20	EPI_ISL_684139
2021-02-20	EPI_ISL_684164
2021-02-20	EPI_ISL_684616
2021-02-20	EPI_ISL_690745
2021-02-20	EPI_ISL_693387
2021-02-20	EPI_ISL_693388
2021-02-20	EPI_ISL_718273
2021-02-20	EPI_ISL_727998
2021-02-20	EPI_ISL_727999
2021-02-20	EPI_ISL_728159
2021-02-20	EPI_ISL_728156
2021-02-20	EPI_ISL_728155
2021-02-20	EPI_ISL_728000
2021-02-20	EPI_ISL_728154
2021-02-20	EPI_ISL_728208
2021-02-20	EPI_ISL_729473
2021-02-20	EPI_ISL_729475
2021-02-20	EPI_ISL_729478
2021-02-20	EPI_ISL_738147
2021-02-20	EPI_ISL_738194
2021-02-20	EPI_ISL_779709
2021-02-20	EPI_ISL_779704
2021-02-20	EPI_ISL_779713
2021-02-20	EPI_ISL_779712
2021-02-20	EPI_ISL_852760
2021-02-20	EPI_ISL_856884
2021-02-20	EPI_ISL_856892
2021-02-20	EPI_ISL_856898
2021-02-20	EPI_ISL_862634
2021-02-20	EPI_ISL_862654
2021-02-20	EPI_ISL_871973
2021-02-20	EPI_ISL_871974
2021-02-20	EPI_ISL_871975
2021-02-20	EPI_ISL_896179
2021-02-20	EPI_ISL_978512
2021-02-20	EPI_ISL_983587
2021-02-20	EPI_ISL_985394
2021-02-20	EPI_ISL_1007663
2021-02-20	EPI_ISL_1007666
2021-02-20	EPI_ISL_1007667
2021-02-20	EPI_ISL_1007668
2021-02-20	EPI_ISL_1007669
2021-02-20	EPI_ISL_1007671
2021-02-20	EPI_ISL_1015034
2021-02-20	EPI_ISL_1015043
2021-02-20	EPI_ISL_1015044
2021-02-20	EPI_ISL_1015045
2021-02-20	EPI_ISL_1015210
2021-02-20	EPI_ISL_1015211
2021-02-20	EPI_ISL_1040046
2021-02-20	EPI_ISL_1040047
2021-02-20	EPI_ISL_1040048
2021-02-20	EPI_ISL_1064059
2021-02-20	EPI_ISL_1064061
2021-02-20	EPI_ISL_1064063
2021-02-20	EPI_ISL_1064066
2021-02-20	EPI_ISL_1064067
2021-02-20	EPI_ISL_1064072
2021-02-20	EPI_ISL_1064075
2021-02-20	EPI_ISL_1064076
2021-02-20	EPI_ISL_1064079
2021-02-20	EPI_ISL_1064084
2021-02-20	EPI_ISL_1064087
2021-02-20	EPI_ISL_1064088
2021-02-20	EPI_ISL_1064090
2021-02-20	EPI_ISL_1064091
2021-02-20	EPI_ISL_1064092
2021-02-20	EPI_ISL_1064093
2021-02-20	EPI_ISL_1064095
2021-02-20	EPI_ISL_1064096
2021-02-20	EPI_ISL_1064097
2021-02-20	EPI_ISL_1064099
2021-02-20	EPI_ISL_1064100
2021-02-20	EPI_ISL_1064102
2021-02-20	EPI_ISL_1064104
2021-02-20	EPI_ISL_1064105
2021-02-20	EPI_ISL_1064109
2021-02-20	EPI_ISL_1064110
2021-02-20	EPI_ISL_1064114
2021-02-20	EPI_ISL_1064115
2021-02-20	EPI_ISL_1064116
2021-02-20	EPI_ISL_1068341
2021-02-20	EPI_ISL_1181176
2021-02-20	EPI_ISL_1181743
2021-02-20	EPI_ISL_1181744
2021-02-20	EPI_ISL_1181761
2021-02-20	EPI_ISL_1181764
2021-02-20	EPI_ISL_1181765
2021-02-20	EPI_ISL_1181771
2021-02-20	EPI_ISL_1181780
2021-02-20	EPI_ISL_1181781
2021-02-20	EPI_ISL_1181790
2021-02-20	EPI_ISL_1181802
2021-02-20	EPI_ISL_1181808
2021-03-20	EPI_ISL_413650
2021-03-20	EPI_ISL_413651
2021-03-20	EPI_ISL_413648
2021-03-20	EPI_ISL_414633
2021-03-20	EPI_ISL_425800
2021-03-20	EPI_ISL_425808
2021-03-20	EPI_ISL_428699
2021-03-20	EPI_ISL_428671
2021-03-20	EPI_ISL_428678
2021-03-20	EPI_ISL_417988
2021-03-20	EPI_ISL_415476
2021-03-20	EPI_ISL_416756
2021-03-20	EPI_ISL_415463
2021-03-20	EPI_ISL_416444
2021-03-20	EPI_ISL_416470
2021-03-20	EPI_ISL_416466
2021-03-20	EPI_ISL_430718
2021-03-20	EPI_ISL_416436
2021-03-20	EPI_ISL_429807
2021-03-20	EPI_ISL_430837
2021-03-20	EPI_ISL_417862
2021-03-20	EPI_ISL_417878
2021-03-20	EPI_ISL_426422
2021-03-20	EPI_ISL_426429
2021-03-20	EPI_ISL_426430
2021-03-20	EPI_ISL_415787
2021-03-20	EPI_ISL_415705
2021-03-20	EPI_ISL_415707
2021-03-20	EPI_ISL_414545
2021-03-20	EPI_ISL_414590
2021-03-20	EPI_ISL_414589
2021-03-20	EPI_ISL_415529
2021-03-20	EPI_ISL_415631
2021-03-20	EPI_ISL_427644
2021-03-20	EPI_ISL_415652
2021-03-20	EPI_ISL_427654
2021-03-20	EPI_ISL_427657
2021-03-20	EPI_ISL_427664
2021-03-20	EPI_ISL_429146
2021-03-20	EPI_ISL_417186
2021-03-20	EPI_ISL_417175
2021-03-20	EPI_ISL_429157
2021-03-20	EPI_ISL_417127
2021-03-20	EPI_ISL_417112
2021-03-20	EPI_ISL_418584
2021-03-20	EPI_ISL_429239
2021-03-20	EPI_ISL_430288
2021-03-20	EPI_ISL_430293
2021-03-20	EPI_ISL_429271
2021-03-20	EPI_ISL_417240
2021-03-20	EPI_ISL_417246
2021-03-20	EPI_ISL_417233
2021-03-20	EPI_ISL_417010
2021-03-20	EPI_ISL_417085
2021-03-20	EPI_ISL_417076
2021-03-20	EPI_ISL_417007
2021-03-20	EPI_ISL_418863
2021-03-20	EPI_ISL_429507
2021-03-20	EPI_ISL_418984
2021-03-20	EPI_ISL_417698
2021-03-20	EPI_ISL_417383
2021-03-20	EPI_ISL_417389
2021-03-20	EPI_ISL_429360
2021-03-20	EPI_ISL_429368
2021-03-20	EPI_ISL_429335
2021-03-20	EPI_ISL_417336
2021-03-20	EPI_ISL_417339
2021-03-20	EPI_ISL_429345
2021-03-20	EPI_ISL_417424
2021-03-20	EPI_ISL_429425
2021-03-20	EPI_ISL_417400
2021-03-20	EPI_ISL_422642
2021-03-20	EPI_ISL_422641
2021-03-20	EPI_ISL_424913
2021-03-20	EPI_ISL_424874
2021-03-20	EPI_ISL_424889
2021-03-20	EPI_ISL_424885
2021-03-20	EPI_ISL_421663
2021-03-20	EPI_ISL_421666
2021-03-20	EPI_ISL_420100
2021-03-20	EPI_ISL_420124
2021-03-20	EPI_ISL_422864
2021-03-20	EPI_ISL_422898
2021-03-20	EPI_ISL_420147
2021-03-20	EPI_ISL_420136
2021-03-20	EPI_ISL_434697
2021-03-20	EPI_ISL_435627
2021-03-20	EPI_ISL_436062
2021-03-20	EPI_ISL_444837
2021-03-20	EPI_ISL_445248
2021-03-20	EPI_ISL_445250
2021-03-20	EPI_ISL_445255
2021-03-20	EPI_ISL_450093
2021-03-20	EPI_ISL_450120
2021-03-20	EPI_ISL_451994
2021-03-20	EPI_ISL_451999
2021-03-20	EPI_ISL_452127
2021-03-20	EPI_ISL_454444
2021-03-20	EPI_ISL_454455
2021-03-20	EPI_ISL_454468
2021-03-20	EPI_ISL_454474
2021-03-20	EPI_ISL_454480
2021-03-20	EPI_ISL_454486
2021-03-20	EPI_ISL_454496
2021-03-20	EPI_ISL_454785
2021-03-20	EPI_ISL_454879
2021-03-20	EPI_ISL_454893
2021-03-20	EPI_ISL_454914
2021-03-20	EPI_ISL_454918
2021-03-20	EPI_ISL_455319
2021-03-20	EPI_ISL_455854
2021-03-20	EPI_ISL_455861
2021-03-20	EPI_ISL_455876
2021-03-20	EPI_ISL_455898
2021-03-20	EPI_ISL_460212
2021-03-20	EPI_ISL_460250
2021-03-20	EPI_ISL_461104
2021-03-20	EPI_ISL_464356
2021-03-20	EPI_ISL_466936
2021-03-20	EPI_ISL_470882
2021-03-20	EPI_ISL_475554
2021-03-20	EPI_ISL_475831
2021-03-20	EPI_ISL_475854
2021-03-20	EPI_ISL_475871
2021-03-20	EPI_ISL_476796
2021-03-20	EPI_ISL_479808
2021-03-20	EPI_ISL_479812
2021-03-20	EPI_ISL_479817
2021-03-20	EPI_ISL_479888
2021-03-20	EPI_ISL_479919
2021-03-20	EPI_ISL_479930
2021-03-20	EPI_ISL_480052
2021-03-20	EPI_ISL_480061
2021-03-20	EPI_ISL_482468
2021-03-20	EPI_ISL_482672
2021-03-20	EPI_ISL_486663
2021-03-20	EPI_ISL_488262
2021-03-20	EPI_ISL_488788
2021-03-20	EPI_ISL_497999
2021-03-20	EPI_ISL_500429
2021-03-20	EPI_ISL_506954
2021-03-20	EPI_ISL_506959
2021-03-20	EPI_ISL_516870
2021-03-20	EPI_ISL_525586
2021-03-20	EPI_ISL_525590
2021-03-20	EPI_ISL_529147
2021-03-20	EPI_ISL_539508
2021-03-20	EPI_ISL_539509
2021-03-20	EPI_ISL_539514
2021-03-20	EPI_ISL_539556
2021-03-20	EPI_ISL_539562
2021-03-20	EPI_ISL_539564
2021-03-20	EPI_ISL_539569
2021-03-20	EPI_ISL_539571
2021-03-20	EPI_ISL_547457
2021-03-20	EPI_ISL_547559
2021-03-20	EPI_ISL_574791
2021-03-20	EPI_ISL_578191
2021-03-20	EPI_ISL_578194
2021-03-20	EPI_ISL_591347
2021-03-20	EPI_ISL_613542
2021-03-20	EPI_ISL_614562
2021-03-20	EPI_ISL_614587
2021-03-20	EPI_ISL_614590
2021-03-20	EPI_ISL_614673
2021-03-20	EPI_ISL_614674
2021-03-20	EPI_ISL_620130
2021-03-20	EPI_ISL_632038
2021-03-20	EPI_ISL_632056
2021-03-20	EPI_ISL_634823
2021-03-20	EPI_ISL_635204
2021-03-20	EPI_ISL_644697
2021-03-20	EPI_ISL_424350
2021-03-20	EPI_ISL_647993
2021-03-20	EPI_ISL_660672
2021-03-20	EPI_ISL_672161
2021-03-20	EPI_ISL_676728
2021-03-20	EPI_ISL_699646
2021-03-20	EPI_ISL_700348
2021-03-20	EPI_ISL_729486
2021-03-20	EPI_ISL_738202
2021-03-20	EPI_ISL_754055
2021-03-20	EPI_ISL_775944
2021-03-20	EPI_ISL_775948
2021-03-20	EPI_ISL_775949
2021-03-20	EPI_ISL_791515
2021-03-20	EPI_ISL_791518
2021-03-20	EPI_ISL_812203
2021-03-20	EPI_ISL_852752
2021-03-20	EPI_ISL_852758
2021-03-20	EPI_ISL_853829
2021-03-20	EPI_ISL_853832
2021-03-20	EPI_ISL_855553
2021-03-20	EPI_ISL_856899
2021-03-20	EPI_ISL_856902
2021-03-20	EPI_ISL_862650
2021-03-20	EPI_ISL_862653
2021-03-20	EPI_ISL_871978
2021-03-20	EPI_ISL_871980
2021-03-20	EPI_ISL_895786
2021-03-20	EPI_ISL_898565
2021-03-20	EPI_ISL_956384
2021-03-20	EPI_ISL_1015038
2021-03-20	EPI_ISL_1015051
2021-03-20	EPI_ISL_1015217
2021-03-20	EPI_ISL_1064055
2021-03-20	EPI_ISL_1068344
2021-03-20	EPI_ISL_1172022
2021-03-20	EPI_ISL_1172025
2021-03-20	EPI_ISL_424250
2021-03-20	EPI_ISL_425515
2021-03-20	EPI_ISL_425504
2021-03-20	EPI_ISL_424202
2021-03-20	EPI_ISL_423026
2021-03-20	EPI_ISL_423015
2021-03-20	EPI_ISL_424364
2021-03-20	EPI_ISL_426644
2021-03-20	EPI_ISL_426645
2021-03-20	EPI_ISL_426651
2021-03-20	EPI_ISL_426657
2021-03-20	EPI_ISL_426632
2021-03-20	EPI_ISL_424192
2021-03-20	EPI_ISL_424671
2021-03-20	EPI_ISL_425813
2021-03-20	EPI_ISL_424462
2021-03-20	EPI_ISL_424499
2021-03-20	EPI_ISL_425720
2021-03-20	EPI_ISL_425717
2021-03-20	EPI_ISL_425703
2021-03-20	EPI_ISL_424412
2021-03-20	EPI_ISL_425730
2021-03-20	EPI_ISL_424512
2021-03-20	EPI_ISL_417967
2021-03-20	EPI_ISL_417954
2021-03-20	EPI_ISL_416652
2021-03-20	EPI_ISL_417976
2021-03-20	EPI_ISL_416676
2021-03-20	EPI_ISL_416678
2021-03-20	EPI_ISL_417918
2021-03-20	EPI_ISL_416723
2021-03-20	EPI_ISL_416744
2021-03-20	EPI_ISL_417783
2021-03-20	EPI_ISL_417786
2021-03-20	EPI_ISL_417789
2021-03-20	EPI_ISL_416480
2021-03-20	EPI_ISL_417725
2021-03-20	EPI_ISL_417716
2021-03-20	EPI_ISL_417733
2021-03-20	EPI_ISL_427292
2021-03-20	EPI_ISL_427294
2021-03-20	EPI_ISL_430877
2021-03-20	EPI_ISL_430881
2021-03-20	EPI_ISL_430890
2021-03-20	EPI_ISL_430852
2021-03-20	EPI_ISL_430867
2021-03-20	EPI_ISL_417819
2021-03-20	EPI_ISL_416538
2021-03-20	EPI_ISL_430848
2021-03-20	EPI_ISL_430819
2021-03-20	EPI_ISL_427736
2021-03-20	EPI_ISL_425123
2021-03-20	EPI_ISL_427773
2021-03-20	EPI_ISL_426452
2021-03-20	EPI_ISL_427717
2021-03-20	EPI_ISL_425217
2021-03-20	EPI_ISL_426501
2021-03-20	EPI_ISL_426507
2021-03-20	EPI_ISL_427591
2021-03-20	EPI_ISL_427577
2021-03-20	EPI_ISL_427581
2021-03-20	EPI_ISL_427587
2021-03-20	EPI_ISL_427589
2021-03-20	EPI_ISL_427519
2021-03-20	EPI_ISL_415542
2021-03-20	EPI_ISL_415541
2021-03-20	EPI_ISL_415527
2021-03-20	EPI_ISL_427569
2021-03-20	EPI_ISL_427533
2021-03-20	EPI_ISL_428864
2021-03-20	EPI_ISL_427545
2021-03-20	EPI_ISL_415503
2021-03-20	EPI_ISL_426315
2021-03-20	EPI_ISL_426317
2021-03-20	EPI_ISL_427675
2021-03-20	EPI_ISL_426357
2021-03-20	EPI_ISL_429117
2021-03-20	EPI_ISL_419717
2021-03-20	EPI_ISL_418413
2021-03-20	EPI_ISL_418425
2021-03-20	EPI_ISL_419704
2021-03-20	EPI_ISL_430227
2021-03-20	EPI_ISL_429285
2021-03-20	EPI_ISL_430180
2021-03-20	EPI_ISL_430196
2021-03-20	EPI_ISL_418231
2021-03-20	EPI_ISL_419586
2021-03-20	EPI_ISL_418255
2021-03-20	EPI_ISL_420563
2021-03-20	EPI_ISL_420590
2021-03-20	EPI_ISL_420589
2021-03-20	EPI_ISL_420577
2021-03-20	EPI_ISL_418182
2021-03-20	EPI_ISL_417028
2021-03-20	EPI_ISL_430001
2021-03-20	EPI_ISL_419696
2021-03-20	EPI_ISL_417034
2021-03-20	EPI_ISL_417549
2021-03-20	EPI_ISL_418864
2021-03-20	EPI_ISL_417536
2021-03-20	EPI_ISL_418893
2021-03-20	EPI_ISL_417562
2021-03-20	EPI_ISL_429517
2021-03-20	EPI_ISL_429525
2021-03-20	EPI_ISL_417595
2021-03-20	EPI_ISL_418803
2021-03-20	EPI_ISL_417522
2021-03-20	EPI_ISL_417512
2021-03-20	EPI_ISL_418843
2021-03-20	EPI_ISL_417678
2021-03-20	EPI_ISL_417602
2021-03-20	EPI_ISL_418921
2021-03-20	EPI_ISL_418924
2021-03-20	EPI_ISL_418972
2021-03-20	EPI_ISL_418976
2021-03-20	EPI_ISL_418964
2021-03-20	EPI_ISL_417379
2021-03-20	EPI_ISL_418630
2021-03-20	EPI_ISL_429303
2021-03-20	EPI_ISL_418691
2021-03-20	EPI_ISL_429315
2021-03-20	EPI_ISL_420907
2021-03-20	EPI_ISL_417412
2021-03-20	EPI_ISL_418791
2021-03-20	EPI_ISL_417463
2021-03-20	EPI_ISL_417468
2021-03-20	EPI_ISL_418786
2021-03-20	EPI_ISL_417459
2021-03-20	EPI_ISL_417401
2021-03-20	EPI_ISL_422506
2021-03-20	EPI_ISL_422513
2021-03-20	EPI_ISL_422553
2021-03-20	EPI_ISL_421315
2021-03-20	EPI_ISL_421314
2021-03-20	EPI_ISL_421332
2021-03-20	EPI_ISL_421279
2021-03-20	EPI_ISL_422420
2021-03-20	EPI_ISL_420309
2021-03-20	EPI_ISL_419313
2021-03-20	EPI_ISL_422995
2021-03-20	EPI_ISL_418017
2021-03-20	EPI_ISL_422981
2021-03-20	EPI_ISL_422976
2021-03-20	EPI_ISL_418021
2021-03-20	EPI_ISL_421672
2021-03-20	EPI_ISL_418026
2021-03-20	EPI_ISL_422997
2021-03-20	EPI_ISL_418055
2021-03-20	EPI_ISL_421589
2021-03-20	EPI_ISL_421747
2021-03-20	EPI_ISL_431117
2021-03-20	EPI_ISL_419428
2021-03-20	EPI_ISL_421413
2021-03-20	EPI_ISL_421409
2021-03-20	EPI_ISL_421431
2021-03-20	EPI_ISL_421428
2021-03-20	EPI_ISL_421423
2021-03-20	EPI_ISL_421457
2021-03-20	EPI_ISL_421452
2021-03-20	EPI_ISL_421453
2021-03-20	EPI_ISL_421447
2021-03-20	EPI_ISL_421448
2021-03-20	EPI_ISL_421366
2021-03-20	EPI_ISL_422694
2021-03-20	EPI_ISL_422688
2021-03-20	EPI_ISL_420028
2021-03-20	EPI_ISL_421389
2021-03-20	EPI_ISL_420052
2021-03-20	EPI_ISL_421383
2021-03-20	EPI_ISL_421399
2021-03-20	EPI_ISL_420080
2021-03-20	EPI_ISL_421504
2021-03-20	EPI_ISL_421505
2021-03-20	EPI_ISL_422858
2021-03-20	EPI_ISL_422892
2021-03-20	EPI_ISL_421577
2021-03-20	EPI_ISL_421494
2021-03-20	EPI_ISL_434703
2021-03-20	EPI_ISL_434731
2021-03-20	EPI_ISL_435120
2021-03-20	EPI_ISL_436214
2021-03-20	EPI_ISL_436231
2021-03-20	EPI_ISL_436268
2021-03-20	EPI_ISL_436824
2021-03-20	EPI_ISL_420304
2021-03-20	EPI_ISL_437483
2021-03-20	EPI_ISL_437519
2021-03-20	EPI_ISL_437606
2021-03-20	EPI_ISL_437610
2021-03-20	EPI_ISL_438055
2021-03-20	EPI_ISL_441411
2021-03-20	EPI_ISL_443198
2021-03-20	EPI_ISL_443222
2021-03-20	EPI_ISL_444566
2021-03-20	EPI_ISL_444574
2021-03-20	EPI_ISL_444780
2021-03-20	EPI_ISL_444784
2021-03-20	EPI_ISL_444890
2021-03-20	EPI_ISL_445263
2021-03-20	EPI_ISL_445265
2021-03-20	EPI_ISL_445362
2021-03-20	EPI_ISL_447177
2021-03-20	EPI_ISL_447178
2021-03-20	EPI_ISL_447408
2021-03-20	EPI_ISL_447636
2021-03-20	EPI_ISL_450023
2021-03-20	EPI_ISL_450044
2021-03-20	EPI_ISL_450055
2021-03-20	EPI_ISL_450059
2021-03-20	EPI_ISL_450064
2021-03-20	EPI_ISL_450124
2021-03-20	EPI_ISL_450129
2021-03-20	EPI_ISL_450133
2021-03-20	EPI_ISL_450139
2021-03-20	EPI_ISL_450151
2021-03-20	EPI_ISL_450160
2021-03-20	EPI_ISL_450167
2021-03-20	EPI_ISL_450237
2021-03-20	EPI_ISL_450238
2021-03-20	EPI_ISL_450477
2021-03-20	EPI_ISL_450700
2021-03-20	EPI_ISL_451439
2021-03-20	EPI_ISL_451467
2021-03-20	EPI_ISL_451701
2021-03-20	EPI_ISL_451732
2021-03-20	EPI_ISL_451935
2021-03-20	EPI_ISL_452033
2021-03-20	EPI_ISL_452288
2021-03-20	EPI_ISL_454021
2021-03-20	EPI_ISL_454049
2021-03-20	EPI_ISL_454053
2021-03-20	EPI_ISL_454082
2021-03-20	EPI_ISL_454101
2021-03-20	EPI_ISL_454129
2021-03-20	EPI_ISL_454222
2021-03-20	EPI_ISL_454227
2021-03-20	EPI_ISL_454328
2021-03-20	EPI_ISL_454581
2021-03-20	EPI_ISL_454941
2021-03-20	EPI_ISL_454957
2021-03-20	EPI_ISL_454969
2021-03-20	EPI_ISL_454977
2021-03-20	EPI_ISL_455122
2021-03-20	EPI_ISL_455208
2021-03-20	EPI_ISL_455347
2021-03-20	EPI_ISL_455388
2021-03-20	EPI_ISL_455392
2021-03-20	EPI_ISL_455446
2021-03-20	EPI_ISL_455449
2021-03-20	EPI_ISL_455592
2021-03-20	EPI_ISL_455607
2021-03-20	EPI_ISL_455903
2021-03-20	EPI_ISL_456176
2021-03-20	EPI_ISL_457833
2021-03-20	EPI_ISL_458000
2021-03-20	EPI_ISL_458229
2021-03-20	EPI_ISL_458232
2021-03-20	EPI_ISL_459858
2021-03-20	EPI_ISL_459866
2021-03-20	EPI_ISL_459973
2021-03-20	EPI_ISL_460049
2021-03-20	EPI_ISL_460062
2021-03-20	EPI_ISL_460182
2021-03-20	EPI_ISL_460349
2021-03-20	EPI_ISL_460817
2021-03-20	EPI_ISL_461148
2021-03-20	EPI_ISL_462255
2021-03-20	EPI_ISL_462452
2021-03-20	EPI_ISL_463970
2021-03-20	EPI_ISL_463975
2021-03-20	EPI_ISL_463977
2021-03-20	EPI_ISL_463991
2021-03-20	EPI_ISL_464949
2021-03-20	EPI_ISL_467149
2021-03-20	EPI_ISL_467150
2021-03-20	EPI_ISL_467811
2021-03-20	EPI_ISL_467827
2021-03-20	EPI_ISL_467828
2021-03-20	EPI_ISL_467838
2021-03-20	EPI_ISL_467844
2021-03-20	EPI_ISL_467849
2021-03-20	EPI_ISL_468389
2021-03-20	EPI_ISL_468396
2021-03-20	EPI_ISL_468509
2021-03-20	EPI_ISL_468743
2021-03-20	EPI_ISL_469021
2021-03-20	EPI_ISL_469023
2021-03-20	EPI_ISL_469251
2021-03-20	EPI_ISL_470853
2021-03-20	EPI_ISL_470869
2021-03-20	EPI_ISL_471235
2021-03-20	EPI_ISL_471544
2021-03-20	EPI_ISL_474910
2021-03-20	EPI_ISL_474979
2021-03-20	EPI_ISL_474994
2021-03-20	EPI_ISL_475131
2021-03-20	EPI_ISL_475134
2021-03-20	EPI_ISL_475536
2021-03-20	EPI_ISL_475909
2021-03-20	EPI_ISL_476788
2021-03-20	EPI_ISL_476816
2021-03-20	EPI_ISL_476822
2021-03-20	EPI_ISL_476914
2021-03-20	EPI_ISL_477174
2021-03-20	EPI_ISL_477193
2021-03-20	EPI_ISL_477292
2021-03-20	EPI_ISL_477617
2021-03-20	EPI_ISL_478688
2021-03-20	EPI_ISL_478689
2021-03-20	EPI_ISL_479662
2021-03-20	EPI_ISL_479876
2021-03-20	EPI_ISL_479895
2021-03-20	EPI_ISL_479898
2021-03-20	EPI_ISL_479909
2021-03-20	EPI_ISL_479911
2021-03-20	EPI_ISL_479924
2021-03-20	EPI_ISL_479999
2021-03-20	EPI_ISL_480109
2021-03-20	EPI_ISL_480110
2021-03-20	EPI_ISL_480117
2021-03-20	EPI_ISL_480384
2021-03-20	EPI_ISL_482474
2021-03-20	EPI_ISL_482478
2021-03-20	EPI_ISL_482998
2021-03-20	EPI_ISL_483006
2021-03-20	EPI_ISL_483715
2021-03-20	EPI_ISL_483964
2021-03-20	EPI_ISL_483969
2021-03-20	EPI_ISL_484702
2021-03-20	EPI_ISL_486106
2021-03-20	EPI_ISL_486431
2021-03-20	EPI_ISL_486423
2021-03-20	EPI_ISL_488199
2021-03-20	EPI_ISL_488743
2021-03-20	EPI_ISL_488707
2021-03-20	EPI_ISL_488821
2021-03-20	EPI_ISL_488804
2021-03-20	EPI_ISL_490112
2021-03-20	EPI_ISL_491443
2021-03-20	EPI_ISL_491449
2021-03-20	EPI_ISL_492109
2021-03-20	EPI_ISL_492116
2021-03-20	EPI_ISL_492978
2021-03-20	EPI_ISL_492630
2021-03-20	EPI_ISL_493201
2021-03-20	EPI_ISL_494573
2021-03-20	EPI_ISL_498025
2021-03-20	EPI_ISL_498030
2021-03-20	EPI_ISL_498035
2021-03-20	EPI_ISL_498751
2021-03-20	EPI_ISL_497840
2021-03-20	EPI_ISL_497845
2021-03-20	EPI_ISL_499642
2021-03-20	EPI_ISL_499772
[truncated: 19,432 more rows]

## Sheet: Bat_Pangolin CoV
AccessionNumber	Host	Name
MN996527.1	Human	SARS-CoV-2
MZ937000.1	Bat	Bat-CoV-BANAL-52
MN996532.2	Bat	Bat-CoV_RaTG13
EPI_ISL_852604	Bat	Bat-CoV_RshSTT182
EPI_ISL_410721	Pangolin	Pangolin-CoV_GD
MT040334.1	Pangolin	Pangolin-CoV_GX-P1E
MG772934.1	Bat	Bat-Cov-ZXC21
MG772933.1	Bat	Bat-Cov-ZC45
LC556375.1	Bat	Bat-CoV_Rc-o319
