# Supplementary material for: Mutation signatures inform the natural host of SARS-CoV-2
Source: Natl Sci Rev. 2021 Dec 4;9(2):nwab220. doi: 10.1093/nsr/nwab220 (PMC8690307; doi:10.1093/nsr/nwab220)
Supplement: nwab220_Supplemental_Files [file nwab220_supplemental_files.zip › Dataset_II MSA.SARS2_RaTG13_GD_GX_o319.fasta]

>EPI_ISL_410721
ccgaaaggtaagatggagagccttgtccctggtttcaacgagaaaacacacgtccaactcagtttgcctgttttacaggttcgcgacgtgctcgtacgtggctttggagactccgtggaggaggctatctcagaggcacgtcaacatctcaaggatggcacttgtggcttagtagaggttgaaaaaggcgtcttgcctcaacttgaacagccctatgtgttcatcaaacgttctgatgcccgaactgcaccgcatggccatgtaatggttgaattggttgcagaactcaatggtgttcagtacggtcgtagtggtgagacacttggtgttctcgtaccccatgtgggtgaaacacctgttgcttaccgcaaagttcttcttcgcaagaacggtaataaaggagctggtggtcacagctatggcgccgatctaaagtcctatgacttaggtgacgagctgggcactgatccttatgaagattatcaagaaaactggaacactaaacatggcagtggtgtaactcgtgagctcatgcgtgagcttaatgggggcgcatacactcgctatgtcgataacaactactgtggccctgatggctaccctcttgagtgcattaaagacttgctggcgcgtgctggtaaagcttcttgcactttgtccgaacaactggactttcttgacactaagagaggtgtgtactgctgccgtgagcatgaccatgaaattgcatggtacacggaacgctctgataagagttatgaattgcagacaccttttgaaattaaactggcaaagaaatttgacacttttactggggagtgcccaaattttgtattccctcttaattcaactatcaagactattcaacctagagttgaaaggaaaaagcttgatggctttatgggtaggattcgatctgtctaccctgttgcttcacctaatgaatgcaaccaaatgtgcctgtcaactctcatgaagtgtaaccattgtggtgaaacttcatggcagacaggcgattttgttagagccacttgtgagttctgtggtactgaaaatttgactaaagatggtgctacaacttgtggttaccttcctcaaaatgctgttgtcaaaatttactgtccagcatgtcataacccagaaataggacctgagcatagtcttgctgaataccacaatgaatctggtctaaagaccactcttcgtaagggtggtcgtaccatttcatttggtggttgtgtcttctcctatgttggctgtcacaacaaatgtgcctattgggtaccacgtgctagtgcaaacataggttgcaatcacacaggagttgttggagaaggtgctgaaagtctgaatgacaaccttcttgaaatacttcagaaagataaagtcaatatcaacattgttggtgactttaaacttaatgaagagattgccattatattggcatctttctctgcttctacaagtgcttttgtagaaactgtcaaaggtttggattataaaacattcaaacagattgttgaatcctgtggtaactttaaagttaccaaaggcaaagctaagaagggtgcttggaatattggtgagcaaaaatcaatactgagtcctttgtatgcatttgcatctgaagctgctcgtgttatacgcgccattttctctcgtactcttgaaactgctcaacactcagttcgtgtcctacaacaggccgctataactattcttgatggaatttcacagtattcactgagactcattgatgctatgatgttcacatctgatttagttactgacaaccttgttgtgatggcatatatcacaggtggtgttgtccaaatgacatcacagtggcttacaaatatctttggcactgtttatgaaaaacttaaacctattcttgaatggcttgaagacaaattcaaagagggtgttgagtttcttaaagatggttgggagattgttaaattcatctcaacatgtgcttgtgaaattgtcggtggacaaattgtcacctgtgcaaaggaaattaaagaaagtgtccaaacattctttaagcttgtaaacaaattcctagctttgtgtgctgactctatcattattggtggggctaaactcaaggctgtgaatttgggtgaaacatttattgcacactcaaaaggattatatagaaagtgtgtcaaacccagagaagaaactggtttactcatgcctctgaaagctcctaaagaaattgttttcttagaaggagaaacactccctacggaagtgttgacagaggaagtcattttgaaaactggtgaattacaaccactggaacaacctacatgtgaagctattgatgctccactagttggtacaccagtctgtattaacgggcttatgttgctcgaaattaaagatacagagaagtattgtgctcttgcacctaacatgatggttacaaataacaccttcacacttaaaggtggtgcaccaacaaaagttacttttggtgatgacaccgtaattgaagtacagggttacaaaagtgtaagtatcacttttgaactcgatgagagagtagataaagtacttaatgaaaagtgctctaactacacagttgaacttggaacagaagtaaatgagtttgcttgtgttgtcgctgatgctgttataaagactttacagccagtatctgaattacttacaccactaggcatagatttagacgagtggggtatggcaacatactacttgtttgatgaatctggtgagtttaatttagcctctcatatgtactgttctttctatcctccagatgaggattatgaagaagatgagtgtgaagaggaacagtatgaaccatcaactcagtatgagtatggtacagaggatgattaccaaggtaaatctttggaatttggttcaacctcttctgcttctcaaatagaagaagaaccagaggaagattggttagaagatggcaatgaggaaattgctatgcaagaagag---------------cagacaacaact------------gttgaagtgcaatctcag---gagattgactctacaccagttgtctctgagataaatgaatcagtgaacaattttactggttatttaaaactcactaacaatgttttcattaaaaatgcagacattgtggaagaagctaaacaggtgaaaccaacagtagttgttaatgcagctaatgtttaccttaaacatggaggaggtgttgctggagctttaaacaaagctacaaacaacgctatgcaagtagaatcagacaattacatagccacaaacggacctctgaatgttggtggtagttgtgttctgagtggacataatcttgctaaaaattgtcttcatgttgttggtcctaatatcaacaagggtgaaagcattcaacttcttaaaactgcatatgaaaatttcaatcagtatgatactttactagcacctttattgtcagcaggcatctttggtgctgaccctgtccaatccttaagagtttgtgtagacactgttcgcacaaatgtttacttgactgtctttgacaaagatctctatgaaaaacttgtttctagctttttagaaatgaagagtgaggcacaagtagaacaacagattgctgaagtt---------------------cctaaaatggaagttgagccaccaacaact---------------------gaaaataaaccttcagttgaacaaaagcaacaggctgaagaaaagaaagtcaaggcttgtgttgaagaagttacaaccactttggaagaaactaagtttctcacagagaatttgttactttatatagacattaatggcaaccttcatccagattctgccatgcttgttaaagacactgacaccacctttctaaagaaagatgctccttacatagtaggtgatgtcattaaggaaggtgttttaactgctgtagttatacctactaaaaaagctggtggtactaccgaaatgcttacaaaagcattaaagaagttaccagtagacaattatataaccacctaccctggacagggtaataatggttatacattagaagaggcaaagacagtgcttaaaaagtgcaagagcgctttttacatactaccatccattgtctctaatgagaaagaagaaattcttggaactgtttcttggaatttgcgagaaatgcttgcacatgctgaggaaacacgtaaattaatgcctgtttgtatggaaactaaagctatagtttcaaccatacaacgtaaatacaagggtattaaaatacaggaaggtgtggttgattatggtgctaggttttacttctatactagtaaaacaacagtagcatcactcatcaacacacttaacaatctaaatgagactctcgttacaatgcctttgggttatgtaacacatggccttaacctagaagaagctgcgcggtacatgagatctcttaaggtaccagcgacagtttctgtttcttcaccagatgctgtaacagcatataatggttatcttacttcttcttcaaaaacacctgaagaacatttcatagaaaccatctctctagctggttcttacaaagattggtcctattctggacaatcaacacaacttggtatagaatttcttaaaagaggtgataaaactgtttattacaccattaac---cctattgcttttcatacagagggtcaaattatcacctttgatgatttaaaaacacttctctcattgagagaggttagaacaatcaaagtgtttacaactgtagacaatgttaatctccatacacaagtcgtggacatgtctatgacttatggacaacagtttggtcccacttatttggatggagctgatgtcactaaaataaaacctcataattcacatgaaggtaagacattttatgtcttgcctaatgatgacacattacgtgcagaggcttttgagtactaccatacaacagatgctagttttcttggtaggtacatgtcagctttaaaccataccaagaagtggaaatacccacaggttaatggtttaacttctattaagtgggcagataacaattgttaccttgctactgctttattagcactccaacaaatagagttgaagtttaatccacctgctttgcaagatgcttattatagagctagagccggtgatgctgctaatttctgtgcacttatcttagcctattgtaacaaaacagtaggagagttaggtgatgttagagaaacaatgaattatttgtttcaacatgccaatttggattcttgtaagagagttctaaatgtggtgtgtaaaacttgtggacagcaacaaaccactcttaagggtgtggaagctgttatgtacatgggtacactttcttatgaacaacttaagaaaggtgtccaagtaccttgtgtgtgcggtaaacaagccacacaatatttagtccaacaagagtcaccttttgttatgatgtctgcaccacctgccgactatgaattgaagcatggtacctttgtttgtgctagtgaatacactggtaattaccaatgtggccactacaaacacataacttctaaggaaactctgtattgcatagatggtgctttactgacaaagtcttctgaatacaaaggtcctattacagatgttttctataaagaaaacagttacacaacaaccattaaaccagttacatataaactggatggtgttgtttgtacagaaattgatcctaaattggacaattactataaaaaagacaatgcttatttcacagagcaaccaattgatcttgtaccaaaccaaccttaccctaatgcaagctttgataatttcaagtttgtatgtgat---aatattaaatttgctgatgatctaaaccagctggctggttataagaaacctgcttcgagagaacttaaagttacattttttcctgacttaaatggtgatgtagtagctattgattacaaacactacacgccttcttttaagaaaggtgctaagttactgcacaaacctgttgtttggcatgttaacaatacaactaacaaagctacgtataaaccaaatacttggtgtatacgttgtctctggagtacaaaaccagttgaaacatcaaattcatttgatgtactggagtcagaagacacacagggaatggataatcttgcctgtgaagatctcaaacacgtctctgaagaagtagtggaaaatcctaccatacagaaagacatattagagtgtaatgtaaaaactaccgaagttgtaggtgacgttatactcaaaccagcaaatgatggtgtaaaaattactgaagaggttggtcacacagatttaatggctgcttatgtagaaagttctagtcttactattaagaaacctaatgagttgtctagagtgttaggtttgaaaaccattgctactcatggcttagctgccattaatagtgtcccttgggatactatagtcaactatgctaagccttttcttaataaagtagttaatgtaactactaacatagttacgcgatgtttaaatcgtgtatgtactaattatatgccttatttctttactctattgctacaattatgtacttttactaagagtactaattctaggattaaagcatctatgccaaccactatagcaaagaatactgttaaaagtgttggtaaattttgtgtagaggcttcatttaattatttgaagtcacctaatttttctaaattgataaatgttgtaatttggtttttactattaagtgtttgtttaggttctttaatctattcaactgctgcattaggtgttttaatgtctaatctgggcatgccttcttattgtacaggttacagagaaggttacttaaactctactaatgtcactactgcaacatactgtactggttctataccttgtagtgtttgtcttagtggtttagattcactggatacctatccttctttagaaacaattcaagttaccatttcatcttttaaatgggatttaactgcttttggcttagttgcagagtggtttttggcatatattctctttactaggttcttttatgtacttggactagctgcaattatgcaattgtttttcagctattttgctgtacattttattagtaattcttggcttatgtggttgataattaaccttgtacaaatggctccaatttcagctatggtcagaatgtacatattctttgcttcattctattatgtatggaaaagttatgtgcatgttgtggatggttgtacttcatctacttgtatgatgtgttacaagcgtaatagagcaacaagagttgaatgtacaactattgttaatggtgttagaagatccttttatgtctatgctaatggaggtaaaggattttgtaaactacacaactggaattgtgtcaattgcgacacattctgtgctggtagtacctttattagtgatgaagttgcaagggacttatcattacagtttaagagaccaattaacccaactgaccagtcatcatatgttgttgacagtgttagcgtaaagaatggttctatccatctttatttcgacaaggccggtcagaaaacttatgaaagacactctctttcccactttgtcaatttggacaatttaagggctaataacactaaaggttcattgcctattaatgttatagtatttgatggtaaatctaaatgtgaagaatcatctgcaaaagcagcttctgtttattacagtcagcttatgtgtcagcctatactactactagatcaggcattagtgtcggatgttggtgatagtacagaggttgcagttaaaatgtttgatgcttatgttaatacattttcatcaacctttaatgtgccaatggagaaacttaaagcattagttgcaactgctgaagctgaacttgcaaagaatgtgtctttagacaatgtcttagctacttttatctcagcggcccgacaagggtttgttgattcagatgtagaaactaaggatgttgttgagtgtcttaaattgtcacaccaatctgacattgaagttactggtgatagttgtaataattacatgctcacctataacaaagttgaaaacatgacacctcgtgatcttggtgcttgtatcgattgcagtgcacgtcatattaatgcacaagtagcaaaaagtcacaatattgccctgatctggaatattaaagatttcatgtcactgtctgaacaactacgaaaacaaatacgtagtgctgcaaagaagaacaacctgccatttaagttgacatgcgcaactactaggcaagttgttaatgttgttacaacaaagatagcacttaaaggtggtaaaattgtaaataactggctgaagcagctgattaaagttacattagtgtttcttttggttgctgctaccttttatttaataacacctgttcatgtcatgtccaaacatactgactttgcaagtgaaattataggatataaggctattgatggcggtgtcacacgtgacatatcatcgacagatacttgttttgccaacaaacatgctgattttgatacatggtttagtcagcgtggtggtagttatactaatgacaaagcatgcccattagtagcagctgtcataacaagagaggtgggttttgttgtacctggtttacctggtacgatactacgcgcaactaatggtgacttcttgcatttcttacctagagttttcagtgcagttggcaacatctgctatacaccttcaaaacttatagagtacacagactttgcaacgtcagcttgtgttttagctgctgaatgcacaattttcaaggatgcttctggtaaaccagtgccatattgctatgacactaatgtattagaaggttctgtttcttatgaaagtcttcgtccagacacacgctatgtgcttatggatggttctataattcaattccctaacacttaccttgaaggttctgttagagtggtaacaacttttgactctgagtactgtagacacggtacatgtgaaagatctgaagcaggcatttgtgtatccactagtggtagatgggtactcaataatgatcattacagatctctaccaggagtgttttgtggtgtagatgctgtgaatttacttactaatatgttcacaccactaattcaaccgattggtgctttggacatatctgcatctattgtagcgggaggcatcgttgctattatagtaacatgtcttgcttactactttatgaggtttagaagagcttttggtgaatacagtcatgtagttgccttcaatactctgttattccttatgtcattcactgtactctgcttgacaccagtttattcgttcttacctggtgtttactctgttatttacttgtacttgacattctatcttactaatgatgtttctttcttagcacatatccaatggatggttatgttcacacctttagtacctttctggataacaattgtttatgtcatttgtatttccacaaagcatttttattggttctttagcaactacctaaagagacgtgttgtctttaatggtgtttcctttagtacatttgaagaggctgctttatgcacctttctcttaaataaagaaatgtatctgaaattgcgcagtgatgtacttctgcctcttacgcaatataacagatatttagctctttacaataagtacaagtattttagtggagccatggacactacaagctatagagaagctgcttgttgtcatctcgccaaggctcttaatgattttagcaactcaggctctgatgttctctaccaaccaccacaaacttctatcacatctgctgtcttacagagtggttttagaaaaatggcattcccatctggtaaagttgagggctgcatggtacaagttacttgtggtacaactactcttaatggtctttggcttgatgatgtagtttactgtccacgacatgtgatctgcacttctgaagacatgcttaaccctaattatgaagatttgctcattcgtaaatctaatcataattttctggtacaagcaggtaatgttcaacttagagtaattggacattctatgcaaaattgtgttcttaagcttaaagttgacacagctaatcctaagacacctaagtataagtttgtgcgcatacaaccaggacagactttttcagtactagcttgttataatggttcaccatcaggtgtttaccaatgtgctatgagacctaattttaccatcaaaggttcattccttaatggttcttgtggtagtgttggttttaacatagattatgactgtgtctctttttgctacatgcaccacatggaattaccaactggagttcatgctggcacagatttagaaggtaccttctatgggccttttgttgacagacaaacagcacaagcagctggtacagacacaactatcacagttaatgttttagcttggttgtatgctgctgttataaatggagataggtggtttctcaatcgattcaccacaactcttaatgactttaaccttgtggctatgaagtacaactatgaacctttgacacaagatcatgttgacatactaggacctctttcagctcaaactggaattgcagttctagatatgtgtgcttccttaaaagaattactacaaaatggtatgaatggacgtaccatattgggtagtgctttattagaagatgaatttacaccttttgatgttgttagacaatgctcaggtgttacttttcagagtgcagtaaagaggacaatcaagggtacacatcattggttgttacttacagtcttaacttcacttttggttttagttcagagtactcagtggtctttgttcttctttgtgtatgaaaatgcctttttgccattcgctatgggtattattgctatgtctgcttttgctatgatgtttgtcaagcacaagcatgcatttctttgtttgttcttgttaccttctcttgctactgtagcttattttaacatggtctacatgcctgctagttgggtgatgcgtataatgacatggttagacatggttgacactagtttgtctggtttcaaactaaaggactgtgttatgtatgcatcagctgtagtgttattaatccttatgacagcaagaactgtgtatgatgatggtgctagaagagtttggacacttatgaatgttctgacacttgtttataaagtctattatggtaatgctttagatcaagctatttctatgtgggctcttataatctctgtaacttctaactactcaggtgtagttacaactgtcatgtttatggccagaggtattgtttttatgtgtgttgagtattgccctatcttcttcataactggtaatacacttcagtgtataatgctagtttattgtttcttaggctatttctgtacttgttactttggcctcttctgtttactcaaccgctattttagactgactcttggtgtttatgattatttagtttctacacaggagtttagatatatgaattcccaaggattacttcctcctaagaatagcatagatgccttcaaacttaacatcaagttgttgggtgttggaggtaaaccatgcattaaagtagccactgtacagtctaaaatgtcagatgtaaagtgtacgtcagtagttttactttcagttttacaacaacttagagtagaatcgtcttctaaattgtgggctcaatgtgttcagctccataatgatattctcttagctaaggatactactgaagcctttgaaaaaatggtttcattactttctgttctgctttctatgcaaggtgctgtagacataaacaagctttgtgaagaaatgctcgataacagggcaaccttacaagccatagcttcagagtttagttctctcccatcatatgcagcttttgctactgctcaggaagcttatgagcaggctgttgctaatggtgactctgaagttgttcttaaaaagttaaagaaatctttgaatgtggctaaatctgaatttgaccgtgatgcagctatgcaacgtaagttggagaagatggctgatcaagctatgacccagatgtacaaacaggcaagatctgaagacaaaagggcaaaagttactagtgctatgcaaacaatgcttttcactatgcttagaaagttggataatgatgcacttaacaacattatcaacaatgcaagagatggttgtgtaccgttgaacataataccactcactactgcagccaaattaatggttgtcataccagactataacacatataagaacacgtgtgatggtactacttttacttatgcatcagcactatgggaaatccagcaagttgttgatgcagatagtaaaattgttcagcttagtgagattagtatggacaattcacctaatctagcatggcctctcattgtaacagccttgagggccaattctgctgtcaaattacagaataatgagcttagtcctgttgcactacgacagatgtcatgtgccgccggtacaacacaaacagcatgcactgatgataatgctctagcctactataacactacaaagggaggtaggtttgtattagcattactatctgatttacaagacttgaagtgggctaggttccctaagagtgatggaactggcactatttatacggaactggaaccaccttgtaggtttgttacagacacaccaaagggtcctaaagtgaaatacttgtattttattaagggtctaaacaatctaaatagaggtatggtattgggtagtttagctgctacagtacgcttacaggctggcaatgcaacagaagtacctgccaattcaactgtgctatctttttgtgcttttgctgtagatgcagctaaggcttataaagattacctagctagtggaggacaaccaatcactaattgtgttaagatgttgtgtacacacactggtactggtcaggcaataacagttacaccagaagccaatatggatcaagaatcctttggcggtgcatcgtgttgtctgtactgtcgttgccacatagatcatccaaatcctaaagggttttgtgatttgaaaggtaaatatgtacaaatacctacaacttgtgctaatgaccctgtgggttttacacttaaaaacacagtctgtaccgtctgcggtatgtggaaaggttatggctgtagttgtgatcaactccgcgaacccatgcttcagtcagctgacgcacagtcgtttttaaacgggtttgcggtgcgcacagtcgtttttaaacgggtttgcggtgtaagtgcagcccgtcttacaccgtgcggcacaggcactagtactgatgtcgtatatagggcttttgacatctacaatgacaaagtagctggttttgctaaattcctaaaaactaattgttgtcgcttccaagagaaagatgaagatggcaatttaattgactcttatttcatagttaagagacacactttctctaactatcaacatgaggaaacaatttacaacttacttaaggattgtccagctgttgctaaacatgacttttttaagtttagaatagacggtgacatggtaccacatatatcacgtcaacgtcttactaaatacacaatggctgaccttgtctatgctttgcggcattttgatgagggtaactgtgacacattaaaagaaatacttgttacttacaactgttgtgatgatgagtattttaacaaaaaagactggtatgattttgtagaaaacccagacatattacgcgtatatgctaacttaggtgagcgtgtacgccaagctttgttaaaaacagtacaattctgtgatgccatgcgagatgctggcattgttggtgtactgacattagataatcaagatcttaacggtaactggtatgatttcggtgatttcatacagaccacaccaggtagtggagttcccgttgtagattcttattattcattgttaatgcctatattaacattgacaagagcattaactgctgagtcacatgttgacactgatctaacaaagccttacataaaatgggatttgttaaagtatgatttcacggaagagaggttaaaactctttgaccgttatttcaagtattgggatcaaacttatcacccaaattgtgttaattgtttggatgacagatgcattctgcattgtgcaaactttaatgttttgttctctacggtcttcccaccaacaagttttggtcctttagtgagaaagatttttgttgatggtgttccatttgttgtttcaactggttaccacttcagagagctaggagttgtacataatcaggatgtaaacttacatagctccagacttagttttaaggaattacttgtgtatgctgctgatcctgctatgcatgctgcttctggtaatttattactagataagcgtacaacatgcttttcagtagctgcacttaccaacaacgtggcatttcaaactgtcaaaccaggtaattttaataaagacttttatgactttgcagtctctaaaggttttttcaaggaaggaagttctgttgaattaaaacacttcttctttgcccaagatggtaatgcagcaataagtgattatgattactatcgctacaatttaccaactatgtgtgacattagacaattacttttcgtagtagaagtagttgataagtattttgattgctatgacggtggttgtattaatgctaatcaagtcatagttaataatttagacaagtctgctggttttccatttaataaatggggcaaggctaggttatattatgattctatgagttatgaggaccaagatgcattgttcgcttatactaagcgtaatgtcatcccaactataactcaaatgaatcttaaatatgctattagtgctaaaaatagagctcgtacagttgctggcgtatctatttgtagcactatgacaaacagacagttccatcagaaacttcttaagtctatagcagccaccagaggtgccacagttgttataggcactagtaagttctatggtggttggcataatatgttgaaaactgtttacagtgatgtagaaaatccccatcttatgggttgggattaccctaaatgtgacagagcaatgcctaacatgcttagaatcatggcctcactcgtgcttgctcgtaaacatacaacctgttgcagtctgtcacaccgtttctatagattagctaatgagtgtgcacaggtattaagtgaaatggtcatgtgtggtggttcactatatgttaaaccaggtggaacttcatcaggagatgcaacaactgcttatgctaatagtgtttttaacatttgtcaagctgttacagctaatgtcaatgcacttttatccactgatggtaacaaaattgctgataaatatatccgcaatttgcagcacagactttatgagtgtctctatagaaatagagatgttgatacagactttgtgaatgagttttatgcatatttgcgtaaacacttctcaatgatgatactctctgatgatgctgttgtgtgctttaatagcacttatgcgtctcaaggtttagtggctagcataaagaacttcaagtcagttctttattaccaaaataatgtttttatgtctgaggctaaatgctggactgagactgaccttactaaaggacctcatgaattttgctctcagcatacaatgctagtcaaacaaggtgatgattatgtgtacctgccctatcctgatccatcaagaattttaggagctggctgttttgttgatgacatcgtaaaaacagatggtacattaatgatagaacgatttgtgtctttagctatagatgcttatccacttactaaacatccaaatcaggagtatgctgatgtctttcatttgtatttacaatacataagaaagttacatgatgaattaacaggacatatgttagacatgtattctgttatgcttactaatgataacacttctaggtattgggaacctgaattttatgaagctatgtacacacctcatacagtcttacaggctgttggagcctgtgttctttgtaattcacagacttcattaagatgtggtgcgtgtatacgcagaccattcttatgttgtaaatgctgttatgaccatgtcatatcaacatcacataaattagtcttgtctgttaatccttatgtttgcaatgctccaggttgtgatgtcacagatgtgactcaactttacttaggaggtatgagctattactgcaagtcacacaaaccgcctattagctttcctttatgtgctaatggacaggtttttggtttatataaaaacacatgtgttggtagcgacaacgttactgactttaatgcaatagccacatgtgattggacaaatgcaggtgattacattcttgctaacacctgtactgagagacttaaactgttcgctgctgaaacattgaaagcaacagaagagacctttaaactatcttacggcattgccactgtgcgtgaagtgttgtctgatagagagttacacctttcatgggaggttggaaaacctagaccaccactcaatagaaattatgtctttactggttaccgtgtaactaaaaatagtaaagtacaaataggagagtacacctttgaaaaaggtgactatggagatgctgttgtatatcgaggtacaacaacctacaaattaaatgttggtgactattttgtactaacatcacatacagtaatgcctttgagtgcgcctacactagtaccacaagagcattatgttagaataactggcttgtacccgacactcaacatctcagatgagttttctagcaatgttgcaaattatcaaaaggttggtatgcaaaagtattctacactccagggacctcctggtactggtaagagtcattttgctattggcttagctctctactacccgtctgcgcgcatagtgtatacagcttgctctcatgctgctgtcgatgcgctttgcgagaaggcattaaaatatttgcctatagacaaatgtagtagaattatacctgcacgcgctcgtgtagagtgttttgacaaattcaaagtgaattcaacattagaacagtatgtcttttgcactgtaaatgcattgccagaaacaactgctgatatagttgtttttgatgaaatttcaatggctacaaattatgacttgagtgttgtcaatgctagactacgtgctaagcactatgtttacattggcgatcctgctcaactaccagcaccacgcacattgctaactaaaggcacactagaaccagaatattttaattcagtgtgtagacttatgaaaactataggtccagacatgttccttggaacctgtcgtcgctgtcctgctgaaatagtcgacactgtaagtgctctagtttatgacaataagctgaaagcacataaagaaaaatcagcacaatgctttaaaatgttttataagggtgttattacacatgatgtctcatctgcaataaacagacctcaaataggcgtagtaagagaatttcttacacgcaatcctgcttggagaaaagctgtctttatctcaccatataattcacagaatgcggtagcgtcaaaaatcttgggactaccaactcagactgttgattcatcacagggttctgaatatgactatgtcatattcacgcaaaccactgaaacagctcactcttgtaatgttaatagatttaatgttgctattactagagcgaaagtaggcatactttgcataatgtcagatagagacctttatgacaagttgcaatttacaagtcttgaaattccacgtagaaatgtggcaactttacaagcagaaaatgtaacaggactatttaaagattgtagcaaagtgatcaatggattacatcctacacaagcacctacacacctcagtgttgataccaaatttaaaactgaaggtctatgtgttgacataccaggtatacccaaggacatgacctataggagactcatttccatgatgggtttcaaaatgaattatcaagttaatggttaccctaacatgttcatcacccgagaagaagccataagacatgtacgcgcatggattggtttcgatgtcgaagggtgtcatgctacaagagaagctgtaggtactaatttgcctttacagttaggcttttctacaggtgttaatttagttgctgtacccacaggctatgttgacacacctaataatacagatttcaccagagttagtgctaagccaccacctggagaccagtttaaacatcttataccactcatgtacaaaggtttgccttggaatgtagtgcgtataaagatagttcagatgttaagtgacacacttaaaaatctttctgacagagttgtgttcgtactttgggcacacggctttgaattaacatccatgaagtattttgtaaaaataggtcctgaacgcacttgctgtctctgtgacagacgtgctacctgtttttccacagcttctgatacttatgcatgctggcatcactcaattgggttcgactacgtctataatcctttcatgattgatgttcagcaatggggttttacaggtaacttacagagtaaccatgacttgtattgtcaagtacatggtaatgcacatgttgctagttgtgatgctatcatgactagatgtctggcagttcatgaatgctttgttaagcgtgttgactggactgtagagtaccctataataggtgatgaactgaagattaatgcagcttgcagaaaagtacagcacatggttgttaaggctgcattacttgcagataaattctcagttcttcacgacattggtaaccctaaagctattaagtgtgtaccgcaggctgaagttgagtggaaattctacgatgctcagccctgtagtgataaagcttacaaaatagaagaattgtactactcgtatgctacacactctgataagtttacagatggtgtttgtttattctggaattgcaatgtagatagataccctgctaattctattgtgtgtagatttgatactagagtattatcaaacctaaacttaccaggttgtgatggtggtagtttatatgtcaacaaacatgcctttcacacaccagcatttgataagagtgcctttgtcaatttaaaacaattgcctttcttctactactctgatagcccctgcgaatctcatggaaaacaggttgtgtcagatatagattatgtaccactaaaatctgctacgtgtataacacgttgtaatttaggtggtgctgtttgtagacatcatgctaatgagtatagattatatcttgacgcttataatatgatgatctcagctggctttagcttatgggtttataaacaatttgatacttacaacctctggaatacttttacaagacttcagagtttagaaaatgtggctttcaatgttgtaaataaaggacactttgatggacaacagggtgaagtaccagtttccatcattaataacactgtttacacaaaagttgatggtgttgatgtagaattatttgaaaacaaaacaacattaccagttaatgtagcatttgagctttgggctaaacgcaacattaaaccggtaccagaagtcaaaatactcaataacttgggtgttgacattgctgctaatacagtgatttgggactataaaagagaagcccctgcacatgtttctacaataggagtttgtactatgactgacatagcaaagaaacctactgaaagtgtttgcgcacctctcaccgtcttctttgatggtagagttgatggccaagtagacttgttcagaaacgcccgtaatggtgttcttattacagaaggcagtgttaaaggtttacaaccatctgttggtcctaaacaagctagtcttaatggagtcacattaattggagaagcagtaaaaacacagttcaattattacaagaaagtagatggtgttgtacagcaactacctgaaacttattttacccaaagtagaaatttacaagaattcaaacccaggagtcaaatggaaattgatttcttagaattagctatggatgaattcattgaacgatataaactagaaggctatgccttcgaacatatcgtttatggagattttagtcacagtcaattagggggcttacacttattgattggactagctaaacgttcaaaggattcgcctctcgagttagaggattttattcccatggacagtacagttaaaaattacttcataacagatgcacaaactggatcttcaaaatgtgtgtgttctgttatagatttattacttgatgattttgttgaaataataaaatctcaagatttatctgtggtttctaaagttgtcaaagtgactattgactatacagaaatttcatttatgctttggtgtaaagatggacacgttgaaacattttacccaaaattacaatctagtcaagcatggcaaccgggagtggctatgccaaacctttacaaaatgcaaaggatgctactagagaaatgtgaccttcagaattatggtgatagtgctacattacctaaaggcataatgatgaatgtcgcaaaatatacccaactgtgtcaatatttaaatacattaactttagctgtgccttacaatatgagagttatacattttggtgctggctcagataaaggagtggcacctggtacagcagttttgagacagtggttacccacgggtacactacttgttgattcagatcttaatgactttgtctctgatgcagattcaactttaattggtgattgtgcaaccgtacatacagctaacaaatgggatctcattattagtgacatgtacgatcctaagactaaaaatgttacaaaagaaaatgattccaaagaaggatttttcacttacatttgtggatttatacaacaaaagttagccctcggaggttctgtggcaataaagataacggagcactcttggaatgctgatctttataagctcatgggacacttcgcatggtggaccgcttttgttactaatgtgaatgcctcatcttcagaagcatttttaattggatgtaattatcttggcaaaccgcgtgaacaaatcgacggttatgtcatgcatgcaaattacatattttggaggaacacaaatccaatacaattgtcttcctattctttatttgacatgagtaagtttcctcttaaattaagaggtactgctgtaatgtctttaaaagaaggccaaattaatgatatgattttatctcttcttagtaaaggtagacttattattagagagaacaacagagttgttatttctagtgatgttcttgttaataacacgaacatgttgtttttcttctttttacactttgccttagtaaattcacaatgtgttaatttaacaggtagagctgctatccagccttcattcaccaattcctctcaaagaggtgtttattatcctgacaccatatttagatcaaacacacttgtgttgagtcagggttactttttacctttttattctaatgttagctggtattatgcattg---acaaaaactaacagtgctgaaaagagagttgataaccctgttttggatttcaaagacggtatttactttgctgcaactgaaaaatctaacattgtcagaggttggatctttggaacgactcttgacaacacatcacagtcacttttgatagttaacaacgcaactaatgttatcatcaaagtttgtaatttccagttttgttatgacccttaccttagtggttattatcat---aacaataaaacgtggagcacgagagagtttgctgtttattcctcttatgccaattgcacttttgagtatgtgtctaagtcttttatgctagatatagctggcaaaagtggcttatttgacacattaagagagtttgttttccgaaatgtcgacggatatttcaagatttactcaaaatacaca------------cctgttaatgtaaatagtaatttacctataggtttttcagcacttgaacctcttgttgaaattccagctggcataaatattactaaatttagaacactcctcactatacatagaggagaccccatgcct---------aataatggctggacagtcttttcagctgcttattacgtgggctatttagctccacgtacatttatgttaaattataatgaaaatggtacaataacagatgctgttgattgtgccctagatcctctatctgaggctaaatgcacattaaaatccttaactgttgaaaaaggaatctatcagacttctaactttagagttcaaccaactgaatctatagttaggtttccaNNNNNNNNNNNNNNNNNNNNNNNNNNNNNNNNNNNNNNNNNNNNNNNNNNNNNNNNNNNNNNNNNNNNNNNNNNNNNNNNNNNNNNNNNNNNNNNNNNNNNNNNNNNNNNNNNNNNNNNNNNNNNNNNNNNNNNNNNNNNNNNNNNNNNNNNNNNNNNNNNNNNNNNNNNNNNNNNNNNNNNNNNNNNNNNNNNNNNNNNNNNNNNNNNNNNNNNNNNNNNNNNNNNNNNNNNNNNNNNNNNNNNNNNNNNNNNNNNNNNNNNNNNNNNNNNNNNNNNNNNNNNNNNNNNNNNNNNNNNNNNNNNNNNNNNNNNNNNNNNNNNNNNNNNNNNNNNNNNNNNNNNNNNNNNNNNNNNNNNNNNNNNNNNNNNNNNNNNNNNNNNNNNNNNNNNNNNNNNNNNNNNNNNNNNNNNNNNNNNNNNNNNNNNNNNNNNNNNNNNNNNNNNNNNNNNNNNNNNNNNNNNNNNNNNNNNNNNNNNNNNNNNNNNNNNNNNNNNNNNNNNNNNNNNNNNNNNNNNNNNNNNNNNNNNNNNNNNNNNNNNNNNNNNNNNNNNNNNNNNNNNNNNNNNNNNNNNNNNNNNNNNNNNNNNNNNNNNNNNNNNNNNNNNNNNNNNNNNNNNNNNNNNNNNNNNNNNNNNNNNNNNNNNNNNNNNNNNNNNNNNNNNNNNNNNNNNNNNNNNNNNNNNNNNNNNNNNNNNNNNNNNNNNNNNNNNNNNNNNNNNNNNNNNNNNNNNNNNNNNNNNNNNNNNNNNNNNNNNNNNNNNNNNNNNNNNNNNNNNNNNNNNNNNNNNNNNNNNNNNNNNNNNNNNNNNNNNNNNNNNNNNNNNNNNNNNNNNNNNNNNNNNNNNNNNNNNNNNNNNNNNNNNNNNNNNNNNNNNNNNNNNNNNNNNNNNNNNNNNNNNNNNNNNNNNNNNNNNNNNNNNNNNNNNNNNNNNNNNNNNNNNNNNNNNNNNNNNNNNNNNNNNNNNNNNNNNNNNNNNNNNNNNNNNNNNNNNNNNNNNNNNNNNNNNNNNNNNNNNNNNNNNNNNNNNNNNNNNNNNNNNNNNNNNNNNNNNNNNNNNNNNNNNNNNNNNNNNNNNNNNNNNNNNNNNNNNNNNNNNNNNNNNNNNNNNNNNNNNNNNNNNNNNNNNNNNNNNNNNNNNNNNNNNNNNNNNNNNNNNNNNNNNNNNNNNNNNNNNNNNNNNNNNNNNNNNNNNNNNNNNNNNNNNNNNNNNNNNNNNNNNNNNNNNNNNNNNNNNNNNNNNNNNNNNNNNNNNNNNNNNNNNNNNNNNNNNNNNNNNNNNNNNNNNNNNNNNNNNNNNNNNNNNNNNNNNNNNNNNNNNNgctgttgaacaagacaaaaacacacaggaagtttttgcacaagttaaacaaatttacaagacaccaccaataaaggattttggtggtttcaacttttctcaaatattaccagatccatcaaaaccaagcaagaggtcatttattgaagatttactcttcaacaaagtgacacttgctgatgctggcttcatcaaacaatatggtgattgccttggtgatattgccgctagagatcttatttgtgcacaaaagtttaatggccttactgttctgccacctttgctcacagatgaaatgattgctcaatacacctctgcactacttgcagggacaatcacatcaggttggacctttggtgctggtgcagcattacagataccatttgctatgcaaatggcttataggtttaatggtattggagttacacaaaatgttctctacgagaaccaaaaactaattgcaaaccaattcaacagtgcaattggcaaaattcaagattcactttcatctactgcaagtgcacttggaaaacttcaagatgttgtcaaccaaaatgcacaggctttaaacacacttgttaaacaactcagctctaattttggagccatttcgagtgtgttaaatgacattctttcacgtcttgacaaagttgaggctgaagtccaaattgacaggttgatcactggcagattacaaagtttgcagacatacgtgactcaacaactaattagagccgcagaaattagagcttctgctaatcttgccgcaactaagatgtctgaatgtgttcttggacaatctaaaagagttgacttttgtggtaaaggctaccaccttatgtcttttccgcagtcagcacctcatggtgtagtctttttgcatgtgacttatgttccatctcaagaaaagaattttactactacccctgccatttgtcatgaaggaaaagcacactttcctcgtgaaggtgttttcgtttcaaacggcacgcactggtttgtaacacaaaggaatttctatgaaccacaaattattaccacggacaatacttttgtctctggtagctgtgatgttgtgattggaattgtcaacaacacagtttatgatcctttgcaaccagaacttgattcattcaaggaggagttggacaaatattttaaaaatcatacatcaccagatgttgatttaggtgacatttctggcatcaacgcttcagttgtcaacattcagaaagaaattgaccgcctcaacgaggttgccaaaaatctaaatgaatctctcatcgacctccaagaacttggaaagtatgagcagtatataaaatggccatggtatatttggctaggatttattgcaggcttgatagctataatcatggttacaatcatgttatgctgtatgaccagttgctgcagttgtctcaagggctgttgttcttgtggctcctgctgtaaatttgatgaagacgactctgagccagtactcaaaggagtcaaattacattacacagccagtactcaaaggagtcaaattacattacacataaacgaacttatggatttgtttatgagaattttcactcttggaactgtaactttgaaacaaggtgaaatcaaggatgctactccttcagattctgttcgcgctactgcaacgataccgatacaagccacactccctttcggatggcttattgttggcgttgcacttcttgctgtttttcaaagcgcttccaaaataataacactcaaaaagaggtggcatttagccctctctaagggtgttcactttgtttgcaacttgctgctgctgtttgtaacagtttattcacatcttttgcttgttgctgctggccttgaagccccatttctttatctttatgctttagtttatttcttgcaaagtataaactttgtgagaataataatgaggctttggttgtgctggaaatgccgttccaaaaatcctttactttatgatgctaactacttcctgtgttggcatactaattgttacgactattgtattccatacaatagtgtaacttcttcaattgtcattacctccggtgatggcacaacaaatcccattacagaacatgactaccaaattggtggttattttgagaaatgggaatctggagtaaaagactgtgttgtattacacagctacttcacttcagattactaccagctgtactcaactcaattgagcacagacactggtgttgaacatgtaactttcttcatctacaataaaatcgtagatgagcccgaa---gaacatgtccaaattcacacaatcgacggttcatccggagttgttaatccagcaatggaaccaatttatgatgaaccgacgacgactactagcgtgcctttggcacaagctgatgagtacgaacttatgtactcattcgtttcggaagagacaggtacgttaatagttaatagcgtacttctttttcttgctttcgtggtattcttgctagtcacactagccatccttactgcgcttcgattgtgtgcgtactgctgcaatattgttaacgtgagtcttgtgaaaccttctttttacgtttactctcgtgttaaaaatctgaattcttctagagttcctgatcttctggtctcttctggtctaaacgaactaaatattatattagtttttctgtttggaactttaattttagccatgtcaggtgacaacggtactattaccgttgaggaacttaaaaagctccttgagcaatggaacctagtaataggattcctatttcttacatggatttgtcttttacaatttgcctatgccaacaggaataggtttttgtacataattaagttaattttcctctggctgctttggccagtaactttagcttgctttgtgcttgctgctgtttacagaataaattggatcacaggtggaattgccattgcaatggcttgtcttgttggcttgatgtggcttagctacttcattgcttcattcaggctgtttgctcgaacgcgttccatgtggtccttcaacccagaaacaaacattttgttgaatgtgccgctccacggtacaattttgaccagaccgcttctagagagtgaacttgtaattggagctgtgatccttcgaggtcatcttcgaattgctggacaccatctaggacgctgtgacatcaaggacctgcctaaagaaatcactgttgctacatcacgaacgctttcttattacaaattgggagcgtcgcagcgtgtagcaggtgactcaggttttgctgcatacagtcgctacaggattggcaattacaaattaaacacagaccattccagtagcagtgacaatattgctttgcttgtacagcaacagatgtttcatctcgttgactttcaggttactatagcagagatattattaattattatgagaacttttaaagtttccatttggaatcttgactacatcataaatctcataattaaaagtttatctaagccactaactgaaaataaatattctcagttagatgaagagcaaccaatggagattgatacgaacatgaaaattattcttttcttggcattgataacacttgctacttgtgagctttatcattatcaagagtgtgttagaggtacaacagtacttttaaaagaaccttgctcttctggaacatatgaaggcaactcaccttttcatcctctagctgataacaaatttgcactgacttgctttagcactcaatttgcttttgcttgtcctgacggtgttaaacacatctaccagctacgtgcacgagcagtttcacctaaactgttcatcagacaagag---gaagttcaagaactttactcaccaatttttctcatagttgcggcgatagtgtttataacactctgcttcacacttaagagaaagatagaacgttcgtgttgttttagatttcatctaaacgaacaaactaaaatgtctgataatggaccacaaaatcagcgaaatgcaccccgcattacgtttggtggaccctcagattcagctggcagtaaccagaatggagaacgcagtggtgcacgacctaaacaacgtcgtccccaaggtttacccaataatactgcgtcttggttcaccgctctcactcaacatggcaaggaagaccttagattccctcgaggacaaggcgttccgattaacaccaatagcagtccagatgaccaaattggctactaccgaagagctaccagacgaattcgtggtggtgacggtaaaatgaaagatctcagtccaagatggtacttttactacctaggaactgggccagaagctggacttccctatggtgctaacaaagaaggcatcatatgggttgcaaatgagggagccttgaatacacctaaagatcacattggcacccgaaatcctgctaacaatgctgcaatcgtgctacaacttcctcaaggaacaacattgccaaaaggcttctacgcagaagggagcagaggcggcagtcaagcttcttctcgttcctcatcacgtagtcgcaacagttcaagaaacacaactccaggcagcagcaggggaacttctcctgctaggatggctggcaatggtggtgatgctgctcttgctttgctgctgcttgacaggttgaaccaacttgagagcaaaatgtctggtaaaggccaacaacaacaaggccaaactgtcactaagaaatccgctgcagaggcttctaagaaacctcgccaaaaacgtactgccaccaaacaatacaatgtaacacaagcttttggcagacgtggtccagaacaaacccaaggaaactttggggatcaagaattaatcagacaaggaactgattacaaacaatggccgcaaattgcacaatttgctcctagcgcttctgcattcttcggaatgtcgcgcattggcatggaagtcacaccttcgggaacgtggttgacctacacaggtgccatcaaattggacgacaaagatccaaatttcaaagatcaagtcattttgctgaataagcacattgacgcatacaaaacattcccaccaacagagcctaaaaaggacaaaaagaagaaggctgatgaaactcaagccttaccgcagagacagaagaaacaacccacagtgactcttcttcctgctgcagatttggatgatttctccaaacaattgcaacaatccatgagcagtgctgattcaactcaggct
>LC556375.1
------------atggagagccttgtccctggattcaacgagaaaacacacgtccaactcagtttgcctattctaaaggttagcgacgtgctagtgcgtggctttggagactctgtggaagaggctctatcagaggcacgtcaacatatcaaagatggcacttgtggcatagtagaagttgaaaaaggcgtactgcctcaactcgaacagccctatgtgttcatcaaacgtgctgactctcaaactgctcaccatggccgtatcatggtcgagttggtggcagaacttgatggagttcagtacggacgtaacggctatacacttggtgttcttgtccctcacgtgggtgagactccaattggataccgtaaagttcttcttcgtaagaacggtaacaaaggagctggtggccattcctacggcatcgatctaaagtcttatgacttaggtgacgagcttggcaccgatcctcttgatgattatcatttcaactggaacactaaatatggcggtggtgttacccgtgagctcatgcgtgagcttaacgggggtgcatacactcgctatatagacaataactactgtggccctgatggctatcctctggagtgtatcaaggatttactggcccgtgctggtaaagcatccttgccactagctgaacaactggattttctagacactaagagaggtgtttactgctgccgtgaccacgagcatgaaattgcttggtacacagagcgctctggtaagagctatgagaaccaaacaccttttgatataacagtggcaaagaaatttgacacttttacaggagagtgcccaaacttcgtgtttccactcaattctaaagtgaagactcttcaaccacgagttgaaaagaagaaacttgaggggttcatgggtagaattcgttctgtgtacccagtttcatccccaaatgagtgtaatcctatgcacttgtccactttaatgaagtgtgaccattgtggtgaaacttcatggcagacaggtgactttctgaaagccatttgcgaatgctgtggcaccgaaaacaaagttaaaactggaccaacttcttgtgggtatctgccaacaaatcctgtggtcaaaatttcatgcccggcttgtcacaacccacaaacgggaccggaacatagcattgctgaatatcacaatgaatcaggcattaaaactacacttcgtaagggtggtaggacctttgccgttggaggctgtgtattcgcctatgtgggttgtcacaataagacagcttactgggtacctcgtgcaagtgctgacattggatcaaaccacacaggggttgtaggagacggttccgaaggtttaaatgaaaatcttctggaaatcctacacaaagaacgcattaacattaatattgttggtgaattcaaacttactgaagaagttgccattattttagcatccttctcagcttctactagtgcttttgttgagacagttaaaggattggactttaagtctttcaagcaaattgttgagtcttgtggtaactttaaggttaccaagggtaaatacaaggaaggtgcgtggaacattggtgaacgaaaatcgctccttaacccgctatatggtttttcatcagaagcggcaggagtggtacgcgctatgttttctcgtactttcgaaaacacagctcagtctgtaaaagctttgcaaaaagcggctatcaccgtgttggatgggatctctcaatattcacttcgtcttattgatgcaatgtttttcacatcccaactggtgacagagaacatggtcgttatggcatacataacaggtggccttgttcagataacaacacaatggttgcaaagtctttttggagccatgtatgacaaattaaaacctgtccttgattggatcgaaaccaaatttgaggaaggtgttgaattcatgaaagatggatgggaaattgtaaaatttctcacccaatctacatgtgaaatagttgcaggtcagcttacaacttttgctaaagaggtcaaagagtctgttagaacattctttgacttagttaacaagtttttagcactttgcgccgatacaatagtattaggaggtgctaaactcaaagctcttaacattggtgaactctttgtttcacattccaagggactttacagaaagtgtgtgaaatcccgagaagacactgatcttctcatgcctctcaaagcacctaaggaagttatcttcctagaaggtgaaacagtgtctacggatctcctaactgaagaagtaaccctgaagacaggtgatctagtaccatcacaggagtgctgtaacaag------gatgaaacccttgttggtactcctgtttgcattaatggtctaatgcttttggaggtaaaggagtcggagaaatactgcgcccttgctccaaatatgcaagccactcataatgtgtttactttgaaaggtggtgcgcctacaaaagttacttttggagatgacactgtgattgaagttcaaggttacaaaacagttaaaataacctttgagcttgatgagagagtggacaaagttcttaatgagaaatgtgccaactacactgtagagctaggaactgatgctgaagaactagcatgtgttgtagcagaggctgttgtaaagacattgcagccggttgctgagatcttaacaccattaggcatagatcttgatgagtggagtgttgctacttattacctgtttgatgaagcaggtgaaagtagattatcaacccatatgtactgctccttctaccctcctgatgaggat---------gaatacgtggaagaggatgagtacattgaagagaatcaagaacaagccagtgctgacttagactatgatggtcaatccttagaatttggtgcttcacagaca---------cctcaggaagaggaagaagaagactggcttgaagaagcctatcaa------------gaagaagag------------------------------gatgtcattgttgaa---------------gaagtagtgacaacaccaacaccagaagtt---------gagactgacatgtttaaaggttatctcaaacttactgataatgttgcaataaaatgttgcgacatagtccaagaatcacagagtgctaaacctaccgtggttgttaatgctgctaacattcatctcaaacatggtggtggtgtagcaggtgctttaaacaaagcaactaacaatgctatgcaagttgagtctgatgactacatttccagaaatggaccacttaaggtgggtggtagttgtttactatcaggtcacaacttggctaaaaattgtctgcatgttgttggtcctaacatcaacaagggtgaggatataaaactacttgcagaagcttataagaattttaatgagcaccaaatagtcttagcaccactcttgtcagctggcatttttggtgcagaaccattaacttcacttaaaatgtgcattgaaaatgtgcatactaatgtttatatagcagtctttgaccaaaagctctatgatagcttgattgctggttacctcgacatgaaaagtgttgacaaagtcatggaaaaaccacaagaaaccaagactgaaccagctaaagagcctcagcaagaagttaaaactgctgagacacctgaaactaaggtggagtcagaagatgttaaacctgtagagcaagctacacaa------ccacaaaaagttaaaccttgtgtagaagaagtaactacaacacttgaggaaacaaagtttctcactactaagttgttgctttatgctgatatcaatggtggtttacaccccgattcagcagctttagtacaggatgtagatgtatcatttctaaagaaggatgcaccttacatcgtgggtgatgtcattgttgaaggtgacttaacaatagtagtaataccagctaagaaagctggtggtacattatcaatgctcactagggcaatacgcaaggtagtacctgatcattatataacaacatttcctggtcaaggtaatgctggttatacactagaagaagccaagactgctcttaaaaagtgcaaatctgcgctctatgtacttccttccttaacacctaattcaaaatctgaaattttagggactgtctcatggaatttgcgtgaaatgttagcgcatgcagaagagacacgtaaattaatgccggtctgcatggacacgcgtgctatagtagccactatacagagaaagtacaagggcattaaaatacaagaaggaattgttgattatggagctaggttttacttctatacgagtaagacacctattgccaaattaatttcaacacttaattcattaggtgaaaccttggtgactatgccattaggttatgtcacgcatggcttaaacttggaagaggctgcacgatgcatgcgctcattgcaggtaccggctgtagtctctgtttcatcacctgaagctgttacagcctataatggctacttaacatcttcttccaaaacacctgaggaacactttgtagagacggtttccttagctggttcttacaaagactggatttactctggtcaacacacagaattaggtatagaatttctgaaaagaggtgacaaagtcatttactttacaaaagag---ccttttactttccactatgatggacaagttaaagatttaaaccaactaaagacacttctcgctttacgtgaggtgaaaactataaaagtgttcacaacagtggacaatgttaatctacacacacaaattgtagatatgtctatgacatatggtcaacaatttggtccaacttatttagatggttctgatgtgacaaaaattaaaccacatagttcacatgagaacaagacattttatgtcttgcccagtgatgacaccttacgcggtgaactttttgagtactaccatacaacagatgaaagttttcttggtagatacatgtcagcactaagccacactaagacttggaaatatccacaagtcggtgggttaacttcaataaagtgggctgataacaattgctacttgtccactacattattgacacttcaacaaattgatttgaagtttaatccacctgcactacaagacgcctactatcgtgcgcgtgctggagatgcggccaatttctgtgcaatcatacttgcttactgtaacaaaccagtgggtgagttgggtgatgttcgcgaaacgctgatgcatctgtttcagcacgccaatttagaatcatgtaaaagggttctaaatgtggtgtgtacaacttgtggccagaagtcaacaacctataaaggtgttgaagctgtcatgtatatgggcactctctcctatgaagaactcaagaagggtgtgaaaataccatgtgtgtgcggtaaagatgctacacagtatttagtacaacaagagtcaccttttgttatgatgtctaaaccaccaacgcaacacaagttgaagcaaggtggttttctgtgcgctagcgaatacactggtaactaccagtgtggtcattataggcacattacatctaaggaaacattgtaccaaattgacggtgctatgctaacaaagacttcagaatataaaggaccaattaccgatgtcttttataaggaatctgtctacaacacaacaatacaacctacagtctataaattagacggtgttgttcgtgtagaaattgaacctaaattagatgcatattataaaaaagacaatgcttactttactgaacagccaattgacttagtcccaaaccagccatatccaaacgccagttttgacaatttcaagctcgtttgtgatgtaaattctaaatttgctgatgacttaaaccaaataactggttttaaaaagcctgcctcaagagagcttaaggttacatttttccctgatttgaatggtgatgtagtggctattgattataaacattacacactcagcttcaaaaaaggagcaaaattggtacataaacctatagtctggcatgtgaaccaatctactactaaagcaacatacaaacccaatacatggtgtttgcgttgtctttatagtactaagccaatagacacttcaaatagttttgaggtgttacaaatagaggaaacacagggaatggatactcttgcctgtgaagaccaaaaagctgtcactgaggaagtagtggaaactcctaccatacagaaagacatactagagtgtgatgtaaaaactacggaaactgtaggagatgtcatactaaagccagcagcagagggtgttaaagtcacacctgagttgggacatgaggacatgatggctgcttatgtagagaacaaaagcattactattaaaaagcccaacgagttatcagagtgtttgggtttgaaaaccttaatgacacatggattgtctgctgttaacagcgtaccatggcaaactatagtggattatgctaaaccattcttgtctaaggctacaatacatgctgcaagtgtggttacaaggtgcgttagtcgcgtctttaacaattatgtgccatattttataactttgatgatgcagttgtgtacttttactaaaggtgctaactctagaatcaaagcgtcaatgcccaccacaatagcaaagaacacatttaagagtgttggtaagtgctgttgtgatgccactataaactatttgaagtctcctaagttttcaaaattagttactctcatagtatggtttttattactaagttgctgcctaggctctgttatttatataacagctgctttgggtgttttattgtctaattttggtttaccctcttactgtgatggtgttagagaaggttacctaaattctacaaatgttaccacagctacatattgtactggttctattccttgtagtgtgtgtcttagtggtttggattctctagatacctacccggctctagaaactatacagattaccatttcatcttttaagtgggatcttaccttatttggcatgatcgctgaatgggtcttggcatatattctctttactaagttcttttatgcattgagtttagctgcagttatgcaattgtttttcaattactttgctgctcattttgttagtaattcatggcttatgtggcttgtaattaatgttgtaaagcttgcacctgtgcctgctatggttagaatgtatattttcttcgcttctttctattacatttggaagagttatgtacatgttatgaatggttgcgcatcctctacttgtatgatgtgttataaacgtaacagagcaacaagagtggaatgcaccactattgttaatggcatgaagaaatccttctacgtctatgcaaatggtggtaaaggattttgcaaattacataattggaattgtgtcaattgtgatacattttgcgctggcagtacattcatcagtgatgaagtagcccgtgacctctctttgcaattcaaaagaccaattaatccaactgaccagtcagcttatgtagtagatagtgtgtgtgtgaagaatggatctctacacttgtactttgaaaaggatggtcagaaaacctatgaaagacacccactcaaccattttgtcaaccttgacaatttaagagctaacaacacaaaaggttcgctacctattaacgtgattgtctttgatggcaaatcaaagtgtgaggaagcagcggctaagtctgcatctgtttactattcccagcttatgtgccaacccatattgcttttagaccaatctatggtctcggatgtgggtaatagcacagaagttgcagtaaaaatgtttgatgcttatgttaatgcattttcatcaacctttaatgtaccaatggaaaagttgaagactcttgtagctacggctgaagctgaactggctaagaatgtggctctagataccgttttgtctacatttgtttctgcagcccgtcagggagttgtagacacggatgtcgatacaaaggatgtggtagagtgtcttaaattgtctcatcattctgatttagacattacaaatgagagctgtaataattacatgctcacatacaacaaagtagaaaacatgacacctagagatctaggtgcctgtattgactgtagtgcaagacacattaatgcacaagtggcaaagagtcacaatgtagccttaatttggaacgttaaggactttctttcattgtctgaacagttgcgtaaacaaatacgcagtgctgctaagaaaaataatttaccatttaaactcacttgtgcaacaacaaggcaagtggttaatgtagttactacaaaaatagcccttaagggtggcaaggtagttactagctttttgagaactatgcttaaggttacattggcactcatgatgttagcctttgtgttttacttgattacaccagtccatgttctaagtgagcatgctgatttctctacagaaatcattggctataaggccatagacggtggtgttactcgtgacatatcatctaaagatgattgtttctcaaataagcacacaggatttaaccagtggtttagtcagagaggcggcaattacagaaatgacaagaattgtcctatagttgctgctgttatcacaatagaagtaggttttctagtgcctggattgcctggtacagtctaccgtgcttttaatggtgactttttgcatttcctacccagagtttttagtgcagttggtaacatctgctatacaccttcaaaacttattgagtacacagactttgctacatctgcttgcgttctggctgcagaatgtaccatctttaaggatgctcaaggtaagcctgtaccgtattgttacgatacaaatgtccttgaaggttcattgccttatgaaagtcttagagcagatacacgttatgtgcttatggatggttctattatacaatttcctaacacctacctcgaaggttctgttagagttgtaactacctttgattcagaatactgcagacatggaacttgtgagaattctgaggccgggatctgtctttccactagtggcagatgggttctcaataatgagtattatagatcattacctggagttttctgtggtgttgattctgtaaatcttcttatgaacatgttcacacctctgatacaacctgtaggtgttatggacatatctgcttcagtagttgcaggtggtattgttgctttgatcgtaacatgcctagcttactattttatgagattcaggagagctttcggcgaatacagccatgtgattgctgctaatgcacttttgtttcttatgtcttttactgtactctgtttgacaccggcttactctttcttgccaggtctttattctgtaatttacttgtacttaacattctatcttactaatgatgtttcgtttttggcgcatatccaatggatggttatgttcacacctattgtacctttctggataacaatagtctatggcttttgtatttccattaagcattgttattggttctttagcaattaccttaagagacgtgttgtctttaacggtatttcctttagcacatttgaagaagctgcgctatgcactttcttgctcaacaaagaaatgtatcttaagttgcgcaatgaagttctgttgccactctctcagtataatagatttttagctctttataacaagtacaagtattatagtggagccatggacacaactagttaccgtgaggctgcttgctgtcaccttgccaaggctctgaatgatttcagtaattcaggatctgatgttctctaccaaccaccacaaacttccataacctctgctgtcttgcagagtggttttagaagaatggcattcccttcaggaaaagttgaagggtgcatggtacaagtcacttgtggaaacactaccttaaatggtctttggcttgatgacattgtatattgtcctaggcatgtgatttgcacacctgaagacatgcttaacccaaattatgaagatttgctcattcgtaagtctaatcataatttcttagttcaggctggtaatgttcaactcagagttattggacattctatgcaaaatagtattcttaagttgagggtagaaactgccaaccctaagacaccaaaatataagtttgttcgtattcaaccaggacagactttttcagttctagcatgctacaatggtgcaccatcaggtgtgtatcagtgtgccatgagacctaattacaccataaagggttccttccttaatgggtcatgtggaagtgttggtttcaacatagattatgactgtgtctctttctgttacatgcaccacatggaattacctacgggtgttcatgcaggcacagatttagatggtacattttatggaccttttgttgacagacaaacagctcagtctgcaggtacagacacaaccattacagttaatgttctggcttggttgtacgctgcactcataaatggagagcgttggttccttaatcggtatacaacaactcttaatgactttaaccttgttgcaatgaagtataactatgaaccattgacacaggatcatattgacatactaggacctctgtctgctcagacaggtgttgctgtacttgacatgtgtgcggcccttaaagagttgcttcaaaatggcctgagtggacgcactatcttgggtagtggtttactagaagatgaatttacaccttttgatgttgttagacaatgttcaggtgttacctttcagagtgctgtcaagagaacaatcaagggcacaaaccattggttgttgatgactgttttgacatcactacttatcttggtacagagcacacaatggtctctgttcttctttgtctatgaaaatgcctttttgccatttgctatgggtgttattgccatgtctgcctttgctatgctttttgtgaagcataggcatgcatttatctgtttgtttttactgccttctcttgctactgtagcttattttaatattgtctacatgcctgctagttgggttatgcgtattatgacatggttggatatggttgacaccagtatctctggttataaacttaaagactgtgccatgtacggaataactgccttaatgctcattctcatgacagcaagaactgtttatgatgatggtgctagaagagtctggacactcatgaatgttcttactttggtctataaagtctactatggtaatgcattggatcaagcaatttcaatgtgggctttgattatttctactacctctaactactctggtgttgtaacaaccatcatgtttatggctagaggtatagttttcatgtgtgttgagtattgccctattttctttatcacaggtaatacacttcagtgtatcatgctggtttactgtatcttaggctatttttgtacttgctacttcggcctattctgcttactcaatcgctatttcagactaactctgggtgtttacgattatctcgtgtctactcaggagttcagatacatgaattcccaaggtcttttgccacctaagaatagtattgacgctttcaaactcaacattaaattgttgggcattggaggcaaaccttgtattaaagttgctaatgtacagtctaaaatgtcagatgtaaaatgcacttctgtagtactactttctgttttacaacagcttagagtagagtcatcatcaaagttgtgggcacagtgcgtacaacttcacaatgacatattgcttgctaaagacacaactgaagcttttgaaaagatggtttcattattgtctgttttgctttctatgcagggtgctgtagacattaataaattgtgtgatgaattgctcgacaatagagcaacactgcaggctatagcttcagagttcagttcgttaccatcctatgctgcatatgctaccgctcaagaggcgtatgagcaggcagtatcaaatggtgactctgaagtagtacttaagaaattgaagaaatctttgaatgtggctaaatctgaatttgaccgtgatgcagctatgcaacgaaagttggaaaagatggctgatcaggctatgacccaaatgtacaaacaggcaagatctgaagacaagagggcaaaagtaactagtgcaatgcaaactatgcttttcactatgcttaggaaattggataatgatgcattgaacaacattatcaataatgcaagggatggttgtgtaccgttaaacatcatacctttaacaacagcagctaaattaatggttgttgtccctgattataacacttacaaaaatacttgtgagggtaacactttcacttatgcatctgcactttgggaaatccagcaagtggtagatgcagatagtagagcaatccaacttagtgaaattactttggacaactcaccaaatctggcttggcctcttattgtaacagcaatgaggtcgaattcagctgtcaaattacagaataatgagctgagtcccgtcacacttagacagatgtcgtgtgcggctggtactacacaaactgcttgcacagaggacaatgcactggcctactacaacaattcaaagggaggtaggtttgtgctagcacttttgtcggaccaacaagatctcaaatgggctagattcccaaagagtgatggtactggtactatctacacagagctggaaccaccatgtaggtttgttacagacacgcctaaaggtcctaaagtgaagtacttgtactttattaagggtcttaacaaccttaacaggggtatggtactgggcagtttagctgctacagtccgtcttcaagctggtaatgctacagaagtcccagctaattcaactgtactttccttctgtgctttcgctgtggatccagcaaaggcttacaaagactatctagcaagtggaggacaaccaattacaaattgtgtaaggatgttgtgtacacacacaggtacaggacaggcaattacggtaacacctgaagccaacatggaccaagagtcatttggcggtgcttcctgttgcttgtattgcagatgccacatagatcatccaaaccctaaagggtattgtgatttaaagggtaagtatgtgcaaatacctaccacttgtgctaatgacccagttgggtttactcttagaaacacagtctgtaccgtctgcggtatgtggaaaggttatggctgtagttgtgaccaactccgcgagcccatgatgcaggctggtgacgcctcgtcgtttttaaac------------------------------cgggttagcggtgtaagtgcagcccgtcttacaccgtgcggcactggtactagtactgatgtcgtctacagggcttttgatatctataatgaaaaagttgcaggttttgcaaagttccttaaaacaaattgctgtcgattccaagagaaggatgaagatggtaacttaatagattcctattttgtagttaagagacacaccttctctaactaccaacatgaggaaaccatttacaatttgattaaagactgtccagcagttgctgttcatgacttctttaaatttagagtagaaggtgacatggtaccacacatatcacgtcaacgtctaacaaaatacacaatggcagacctagtctatgcacttcgacattttgacgaaggtaattgtgacactttaaaagaaatactcgtgacttacaattgctgtgaggctgagtattttgataagaaagactggtatgactttgtagaaaatccagacatcttacgcgtatatgctaacttaggtgagcgtgtacgccaggcattgttaaagacagtacaattctgtgatgctatgcgcgatgcgggcatcgtaggtgtactgacattagataatcaggatctaaatggtaactggtatgatttcggtgatttcatccaagtagcaccaggctgcggtattcccattgtagattcctattattcattgcttatgcctatacttacactcactaaggctttggctgctgagtcgcacatagactctgatctagcaaaacccctacagaaatgggatttgctaaagtacgatttcacggaggagagactaagtctcttcaaccgttattttaagtattgggatcagacttaccacccaaattgtattaattgtttggatgacagatgtattctgcattgtgcaaactttaatgtgcttttctctacagttttcccacctacaagttttgggcctctagtgagaaaaatttttgtagatggtgttccttttgtagtttcaacaggataccattttcgtgagctaggtgttgtgcataatcaggatgtaaacattcatagctcgcgtctcagttttaaggaattacttgtgtatgcagctgatccagcaatgcatgcagcatctggcaatcttttgctagacaagcgtacaacatgcttttctgtagctgcattaacaaacaatgttgcttttcaaactgtcaaacccggcaattttaataaggacttttatgactttgcagtctctaaaggcttttttaaagaaggaagttctgtagagcttaaacacttcttctttgcccaagatggcaatgcagctattagtgactatgattactatcgctacaatttgccaacaatgtgtgatattagacagcttctctttgttgtagaggttgttgataaatattttgactgctatgatggtggctgtatcaatgccaatcaagtcattgtcaacaatttagataagtcagcaggtttcccatttaataaatggggtaaggctagactttattatgattcaatgagttacgaagatcaggatgcattgttcgcttacaccaagcgcaatgtcatacccacaataactcaaatgaatcttaaatatgccattagtgcaaagaatagagctcgcacagtagctggagtctctatatgcagcacaatgaccaatagacagtttcatcaaaagctattgaaatccatagctgctactagaggagccaccgttgtcattggaacaagtaagttctatggtggctggaataacatgttaaaaactgtttacagtgatgttgaatcaccacaccttatgggttgggattatcctaagtgtgacagagccatgcctaatatgcttcgcataatggcatccctagtccttgctcgcaaacatagtacatgctgtaacttgtcacatcgtttctatagattagctaacgaatgtgcccaggtattaagtgaaatggtcatgtgcggcggttcactatatgttaaaccaggtggaacatcatcaggtgatgccactactgcatatgctaatagtgtttttaacatctgccaagctgttacagcaaatgtgaatgcacttttatcaactgatgggaataaaattgccgacaagtatgtccgcaatttacaacacaagctttaccagaatctctatagaaatagagatgtggatcatgaatttgtaagtgaattttacgcttatttgcgtaaacacttttcaatgatgattttgtctgatgatgctgttgtttgctataatagcaactatgcatcacagggtttagtggctagcatcaagaacttcaaagcagttctttactatcaaaataatgtttttatgtctgaggcaaagtgctggactgagactgaccttactaaaggacctcatgaattttgctctcaacatacaatgctagtcaaacaaggagatgattacgtgtacctgccttacccagatccatcaagaatattaggtgcaggctgttttgtcgatgacatagtcaaaacagatggtacacttatgattgagagatttgtgtctttggctatagacgcctatcctcttacaaagcatcctaatcaggagtatgcagatgtttttcatttgtatttacaatacattagaaaattgcatgatgaactgactgggcacatgttagacatgtactcagttatgcttactaatgataatacttctaggtattgggaaccagagttttatgaggctatgtacacaccacacactgtcctacaggcagttggtgcttgtgtgttatgcaattcacagacatcacttagatgcggtgcttgcattagaagacctttcctatgttgcaaatgctgctatgatcatgtcatatcgacatcacataaattagtattgtctgttaatccctatgtttgcaatgctccaggttgtgacgtcactgacgtcactcaactctacttaggaggtatgagctattactgtaaaacacataaaccaccaataagcttcccactttgtgctaatggacaagtctttggtctttataaaaacacatgtgttggcagtgagaacgtaactgatttcaatgccatagcaacatgtgattggacaaatgctggtgattacattcttgctaacacctgcactgaaagacttaagctttttgcagctgaaactcttaaagctactgaagaaacatttaagctatcatatggcattgcaacagtccgtgaagtgctatctgatagagagttacacctttcttgggaggttggcaagcctagaccacctttgaaccgcaattatgtctttactggttaccgtgtaactaaaaacagtaaagtacaaataggagagtacacctttgaaaaaggtgactatggtgatgctgttgtgtacagaggtaccacaacttataaacttaatgttggcgattactttgtgttaacatctcacactgtaatgccattgagtgcacctacattagttccacaggaacattatgtaaggatcactggcttataccctactcttaatatctcagatgagttttccagcaatgttgcaaattaccagaaggtaggtatgcagaagtattccaccttacagggacctcctggaactggtaaaagtcacttcgctataggactggctttatattacccatctgcacgcatagtctatacagcttgctctcatgcagctgttgatgctttgtgtgagaaggcacttaaatacttacctattgataagtgtagcagaataataccagcacgtgcgcgtgttgagtgttttgacaagttcaaagtgaactccactctagaacagtacgtgttttgcactgttaatgctttgcctgaaacaactgcagatatagttgtttttgatgaaatatctatggctactaattatgatttgagtgttgtcaatgctagactgcgtgccaagcactatgtctatataggtgacccagctcaacttccagcaccacgcacattgctgactaaaggcacactagaaccagaatattttaactctgtgtgcaggcttatgaaaacaataggtcctgacatgttcttaggaacatgcagacgttgtcctgctgaaattgttgacactgtgagttctttagtttatgataataaactgaaagcacacaaagagaaatcagcacaatgtttcaaaatgtactacaagggtgttattacacatgatgtctcatctgctattaacagacctcaaataggtgttgtaagagagtttcttacacgcaatcctgcatggagaaaggctgtctttatctccccttacaattcacagaatgcagtagctgccaagttacttggattgcctacacagactgtagattcttcacagggttcggagtatgattacgtcatattcacgcaaactactgaaacagctcactcatgtaatgttaacagattcaatgttgccataactagagctaaagtaggcatcttgtgcataatgtccgacagagacctttatgacaagttgcaatttgtaagtcttgaagtaccgcgcagaacaactgctgctctacaggctgaaaatgtcacaggactttttaaggattgtagtaagatagtaactggtttacatcctacacaggcaactacgcacctcagtgtagacacaaagttcaaaactgagggtttgtgtgtcgacatacctggcataccaaaggacatgacctataggagactcatctctatgatggggttcaaaatgaattatcaagtcaatggttacccaaatatgttcattacccgagaagaagccattagacatgtgcgtgcatggattggctttgatgttgagggttgtcatgcaactagagatgcagtggggacaaacctaccactccagttaggattttcaacaggtgtcaatcttgtagccgtaccaacgggctacgtagacacagctaacaacacagaattcactagagtcaatgctaagccacctcctggtgaacaatttaaacaccttataccactcatgtacaagggattaccatggaatgtagtgcgtataaagattgttcagatgctcagtgatacgctgaagaatttgtcagacagagttgtgtttgtcctatgggctcatggctttgaacttacatcaatgaagtattttgtcaagattggaccagaaagaacgtgttgtctgtgtgacaaacgtgcaacttgtttctctacttcatcagatacttatgcttgctggaatcattcagtgggttttgactatgtctataacccatttatgattgatgtacagcaatggggtttcactggtaacctacagagtaatcatgatcaatattgtcaagttcatggcaatgcccatgtagctagttgtgatgctatcatgactaggtgtcttgcagtccacgagtgcttcgttaagcgcgttgactggtctgttgaatacccaattattggggatgaacttaagatcaatgcggcatgcagaaaagtacaacatatggttgtaaaagctgcattgctagctgacaagttccccatcttgcatgacattggcaatcctaaagctattaagtgtgtaccgcatgcagacgtagagtggaagttctacgatgcacagccatgtagtgacaaggcctataaaatagaggaattgttctattcttatgccacacaccatgacaaatttactgatggtgtgtgtttgttttggaactgtaatgttgaccgttacccggccaatgctatagtctgcaggtttgacacaagagtactttcaaacttaaacttacctggctgtgacggcggtagtttgtatgttaacaaacatgcattccacactcctgcttttgataagagtgccttttcaaacttgaaacagctacccttcttctattactctgacagtccttgtgaatcacacggtaagcaagttgtgtcagacattgattatgtaccacttaaatctgctacgtgtattacacgttgcaatttgggtggtgctgtttgtagacatcatgctaatgagtacagacaatacttagatgcttacaacatgatgatttcagcaggattcagcctttggatttacaaacaatttgacacatataacttgtggaatactttcacaagactccaaagtttagaaaatgtggcttacaatgtagttaacaaagggcattatgatggacagcagggtgagataccagtttccatcgtgaataacaccgtctatacaaaagtggatggtgctgatgttgaaatctttgagaacaagactacacttccagttaatgtagcatttgagctatgggctaaacgcaacattaaacctgtccctgagatcaaaatactcaacaatttgggtgttgacatcgcagccaatacagtcatctgggattacaagcgtaatgccccggcacatatgtctacaataggtgtctgctcaatgactgacattgcaaagaaacctactgagagctcttgtaccacattgaacattctgtttgatggtagagtggaaggacaagtagacctatttagaaatgccagaaatggtgtacttataactgagggtgctgtaaagggattaacaccatcaaaaggaccagcccaagctagcattaatggagtcacattaattggagaagcggtaaagacacagttcaattattttaagaaggttgatggtgtagtacaacaactaccagaaacttactttacacagagcagaaatttagaggatttcaaatctaggacacaaatggagagagatttcctcgaattagctatggatgagttcatacaacgctataagcttgaaggttatgcttttgagcacatagtgtatggagattttagtcatggacagcttggtggtctacatttgcttataggtcttaccaaacgttcacaagaatcaccactaaagttagaggatttcatccctactgatagtacagtgaaaaattatttcataacagatgctcaaacaggatcgtcaaaatgtgtatgctctgttattgatttgctccttgatgactttgtagaaattataaagtctcaagatttatcagtagtttcaaaagtagtcaaagttacaattgattatacagaaatttcttttatgctgtggtgtaaagatggtcatgtagaaacattttacccaaaattacaggcaagtcaagcatggcagccgggtgttgctatgccgaatttgtataaaatgcagagaatgcttattgaaaagtgtgaccttcaaaattatggagaatcagtggtattaccaaaaggcataatgatgaatgttgcaaaatacacccaactgtgtcaatatatgaacacattaacaatagcagtaccttataacatgagagttatacattttggtgctggatctgacaaaggagtagcacctggtactgcagtactaagacagtggttaccaacgggcacactacttgtcgattcagacttaaatgactttgtttctgatgcagattcaactttaataggtgattgtgcaaccgtacatacagctaacaagtgggatctcattattagcgacatgtacgatcctaaaaccaagagtgtaggaaaagagaatgactcaaaagaaggatttttcacctacatttgtggatttatcaaacaaaaactttcactaggaggttctgttgctataaagattacagagcactcttggagtgcagatctttacaagcttatgggacactttgcctggtggacagcttttgttaccaacgttaatgcatcatcatctgaagcattcttaataggtgttaattacatgggcaaactaaacgaacaaatagatggttatgtaatgcatgctaattatatcttctggaggaacacgaatcccattcagttatcttcctattccctatttgacatgagcaaatttcctcttaagttaagaggaactgcagtcatgtctttaaaagagagtcaaataaatgatatgatttactcactgttacaaaaaggtaggcttattattagagaaaacaatagaattgttgtctctagtgatgttcttgtaacgaac---------atgtttatattagtgctgttgaatgtgttatcagtgtatggttgtgtgaatattacttatggatca------catcatttatatgtgtcgtctcgcacacggggtgtttactacccagacgatgctttcagatcatctactaacgtgttacatgaagggttctttttaccttttgattccaatgttacatggtatagcttttggaac---------------------cagaagtattctgtagccacatcgccttttggtgatggtgtttacttttccactattgacaagtccaatgtcgttaggggatgggtttttggaactacattagacaatgatactcagtctgtgttgctatacaatgatggcacccatgtcagggtggaggtttgtacttttcatttctgtcctacccccgttttctctgca---------------------------------tctagcccccatttatattctagtgcatttaattgcacacttaattatactttggctagtgttagagcggattttaccgaagtggatggctcttttaagaccattagagaattcgtttttaaattacaggacggttctcttaatgtctattatgcatctacgtcctatgtgttggccataggtgccacctctcagctgccttctggtgttacacctcttgtaccattatggaaaatacccataggcttaaatataaccaactttaaaaccttggtgtacctt---cgatctgataataccccactacag---------------------------gccgcttatgtagtgggccacctaaaacgaagaactatgatgtttaagtatgatgaaaatggcacaattgtcgacgctatcgactgtgctcttgatcctctctcagagacaaaatgtacattaaggtcctttatagtagaaaaaggaatttaccaaacctcaaatttcagagttcaaccacaagatacggttgtgaggttccctNNNNNNNNNNNNNNNNNNNNNNNNNNNNNNNNNNNNNNNNNNNNNNNNNNNNNNNNNNNNNNNNNNNNNNNNNNNNNNNNNNNNNNNNNNNNNNNNNNNNNNNNNNNNNNNNNNNNNNNNNNNNNNNNNNNNNNNNNNNNNNNNNNNNNNNNNNNNNNNNNNNNNNNNNNNNNNNNNNNNNNNNNNNNNNNNNNNNNNNNNNNNNNNNNNNNNNNNNNNNNNNNNNNNNNNNNNNNNNNNNNNNNNNNNNNNNNNNNNNNNNNNNNNNNNNNNNNNNNNNNNNNNNNNNNNNNNNNNNNNNNNNNNNNNNNNNNNNNNNNNNNNNNNNNNNNNNNNNNNNNNNNNNNNNNNNNNNNNNNNNNNNNNNNNNNNNNNNNNNNNNNNNNNNNNNNNNNNNNNNNNNNNNNNNNNNNNNNNNNNNNNNNNNNNNNNNNNNNNNNNNNNNNNNNNNNNNNNNNNNNNNNNNNNNNNNNNNNNNNNNNNNNNNNNNNNNNNNNNNNNNNNNNNNNNNNNNNNNNNNNNNNNNNNNNNNNNNNNNNNNNNNNNNNNNNNNNNNNNNNNNNNNNNNNNNNNNNNNNNNNNNNNNNNNNNNNNNNNNNNNNNNNNNNNNNNNNNNNNNNNNNNNNNNNNNNNNNNNNNNNNNNNNNNNNNNNNNNNNNNNNNNNNNNNNNNNNNNNNNNNNNNNNNNNNNNNNNNNNNNNNNNNNNNNNNNNNNNNNNNNNNNNNNNNNNNNNNNNNNNNNNNNNNNNNNNNNNNNNNNNNNNNNNNNNNNNNNNNNNNNNNNNNNNNNNNNNNNNNNNNNNNNNNNNNNNNNNNNNNNNNNNNNNNNNNNNNNNNNNNNNNNNNNNNNNNNNNNNNNNNNNNNNNNNNNNNNNNNNNNNNNNNNNNNNNNNNNNNNNNNNNNNNNNNNNNNNNNNNNNNNNNNNNNNNNNNNNNNNNNNNNNNNNNNNNNNNNNNNNNNNNNNNNNNNNNNNNNNNNNNNNNNNNNNNNNNNNNNNNNNNNNNNNNNNNNNNNNNNNNNNNNNNNNNNNNNNNNNNNNNNNNNNNNNNNNNNNNNNNNNNNNNNNNNNNNNNNNNNNNNNNNNNNNNNNNNNNNNNNNNNNNNNNNNNNNNNNNNNNNNNNNNNNNNNNNNNNNNNNNNNNNNNNNNNNNNNNNNNNNNNNNNNNNNNNNNNNNNNNNNNNNNNNNNNNNNNNNNNNNNNNNNNNNNNNNNNNNNNNNNNNNNNNNNNNNNNNNNNNNNNNNNNNNNNNNNNNNNNNNNNNNNNNNNNNNNNNNNNNNNNNNNNNNNNNNNNNNNNNNNNNNNNNNNNNNNNNNNNNNNNNgctgtggagcaggataagaacacgcaagaagtgttcgctcaggttaaacaaatttacaaaacaccagatatcaaagatttcggtggttttaatttttcccaaatattaccagacccatcaaaacccagcaaacgttcctttattgaggacttgctcttcaataaggttacgttagctgatgctggattcgtcaaacagtatggcgactgtcttggtgatattcaagctcgtgatttgatttgtgcacaaaagtttaatggactcacagtcctaccacctttgctcacggatgaaatgattgctgcctacacagctgcacttattagtggcactgcaacagctggatggacctttggtgcgggagccgccctccaaataccatttgctatgcaaatggcttacagatttaatggaattggagttactcaaaatgttctctatgagaaccaaaaattaattgccaatcagttcaacagtgctattggaaaaattcaagaatctctcacaagtacagctagtgcactaggtaaattacaggatgtggtcaaccaaaatgcacaggctctcaacacattggtaaaacaacttagctcaaacttcggtgctatctccagtgtgcttaatgacatcatttcaagactggacaaagtcgaggctgaagtgcaaattgataggttgatcacgggcagacttcagagtttgcaaacatatgtgacacaacaactcattagagctgctgaaatcagagcttctgctaatttggctgcaactaaaatgtctgaatgtgttcttggacaatctaagagagttgacttctgtggaaaaggctatcaccttatgtcattcccacaggccgcaccccatggtgttgtattcttacatgttacttacattccttcacaggagagaaacttcaccactgcaccagccatttgtcatgaaggaaaagcacactttccacgagaaggtgtattcgtctctaatggcacccattggtttatcacacagaggaatttctatgaaccacaaatcatcacaacggacaatacatttgtgtctggtacttgtgacgttgtcataggcattgttaacaacactgtatatgaccccctgcaaccagagcttgaatcctttaaggatgagctcgacaaatactttaaaaatcatacgtcacctgacattgatttaggagacatctcaggcattaatgcttcagttgtcgatatacaaaaggaaattgatatcctcaaggatgttgcaaagaacttaaatgaatctctcatcaacctacaagaactaggtaagtatgagcagtatattaaatggccttggtatgtctggcttggctttattgcaggcctgattgccataataatggtcactattatgttatgttgcatgactagctgctgcagttgtcttaagggatgctgctcatgcggttcttgctgcaaatttgatgaagacgactctgagccagtgctcaaaggagtcaaactacattacaca---------------------------------------------atggatttgtttatgagaattttcactcttggttctgttagttttcaaaagggaactatacaggatgattctgctccagatactgttcgcgctacagcaaaaataccgatacaagcctcactccctttcggatggcttattgttggtgttgcacttcttgctgtttttcaaagcgcttccaaaattataacacttaaaaagcggtggcaccatgctatctacaaaggagttcaacttgtttgcaatttgctcctactcttcgtcaccgtttactcacatcttttgcttgtcgctgcaggtctagaagctcaatttctttacctctatgctcttgtttactttctgcagtgtgtcaatgcttgcagagtgattatgagactgtggctgtgctggaaatgcagatccaagaacccactgctttatgatgctaactacttcctgtgttggcatactaattgttacgactattgtataccttacaatagcgtgacttcctcaattgtcattacttcaggtgatggcactgctgttcctatctctcaacatgactaccagatcggtggttatactgagaaatgggaatcaggagttaaagactgtgttgttctgcacggttactttacttctgactactaccagctgtactctactcaattgagtacagacactggagttgaccatgttaccttcttcatctacaacaagattgttgatgaaagagaacacgaacatgttcaaatacacacaatcgacggctctcatggagttgtaaatccagcaatggacccaatctatgatgagccgacgacgactactagcgtgcctttg------------------------atgtactcattcgtttcggaagagacaggtacgttaatagttaatagcgtacttctttttcttgctttcgtggtattcttactagttacactagccatccttactgcgcttcgattgtgtgcgtactgctgcaatattgttaacgtgagtttagtgaaaccttctttttacgtttactcacgtgttaaaagtctgaattcttctagagttcctgatcttctggtc---------------------------------------------------------------atgtcacaagcaaacggaactatttccgttgaagagcttaaaaagctcctcgaacaatggaacctagtaataggtttcctactgctagcttggattatgctgctgcaattcgcttattccaacaggaataggtttttgtacattattaagcttgtttttctgtggcttctttggcccattacacttgcttgctttgtgcttgctgctgtttacagaattaattggatcacaggtggcattgcgattgcaatggcttgtattgtaggcttgatgtggctaagctacttcattgcttctttcaggctgttcgcacgcacccgttccatgtggtcattcaacccagaaacaaacatactgctcaatgtgccgcttcgtggcacaattctgaccaggccgcttcttgagagtgaactcgtcatcggcgctgtgatcattcgtggtcacctccgcatggctggacattctctagggcgctgtgacatcaaggacctgccaaaagaaatcactgttgctacatcacgaacgctttctttttacaaattgggagcttcgcagcgtgtaggaactgattcaggttttgctgcatacaaccgctacaggattggcaattataaactcaatactgaccattccagtagcaacgacaatattgctttgctagtacag------atgtttcatcttgttgattttcagattactatagcagagatattaatgatgattatgagaactttcaaggtttcaattttaaaccttgattacataataagtgtcatagtcagacatttatctaagtcactaactgagaataaatattcacagttagatgaagagcaacctatggagactgat------atgaaattattcattttcttggcactgataacattagtaattgctgagcattatcactaccaagagtgtgtcagaggtacaactgtacttttacaggaaccttgctcttctggatcttacgaaggcaattcaccataccaccctcttgctgataacaaatttgcactgacttgtacgagcagcttgtttgcttttacttgtccaggtggtgaaaaacacatttaccagctgcgtgcacgaagtgtctcacctagactcttcatcaagcaagaaaaccatattcaagaaccatacacaccaattttcctgctcattgcgggcactgtatttttaatactttgcttcgctttgaaaaggaaggtggaa------------------------------------------atgtctgataatggaccc------caaagaagtgccccccgcattacatttggtggacccgcagatcaaactgacaataaccaggatgcaagacgcactggagccagaccaaaacaacttcggccccaaggtcctcccaataatactgcgtcttggttcaccgctctcactcagcatggcaaggaggaacttaaattccctcgaggtcagggtgttccagtcaacaccaatagcggtccggatgaccaaattggctactaccgaagagctaccagaagaattcgtggtggtgacggtaaaatgaaagaactcagtccgcgctggtacttctactaccttggaactggtccagaagctgcacttccctatggtactaacaaagaaggtatcatttgggttgcaactgagggtgccttaaatacaccaaaacaacacattggcactcgcaatcctgcaaacaatgctgcaatcgtgctacaacttcctcaaggaacaacattgcctaaaggcttctacgcagaagggagcagaggcggcagtcaagcttcttctcgttcctcatcacgtagtcgtggtagttcaagaaatacaacacctggcagcagtagaggaaattctcctgcacgaagtgttggcaatggtggtgaagctgcccttgctttattgctgctagacagattgaaccagcttgagagcaaagtatctggcaaa------caacctcaaagccagacagtgtcaaagaaatctgctgctgaagcttccaagaaacctagacagaagcgtacagccactaaaagttacaacgtcacccaagcttttggaagacgtggtcctgaacaaactcaaggaaactttggtgaccaagagctactcagacttggaaccgagtacaaacattggccgcaaatagcacaatttgctcccagcgcatcagcattctttggaatgtcgcgcattggcatggaagtcacgccttcgggaacatggctgacttacacaggtgccataaaattggatgacaaagatcccaatttcaaagaccaagtcattttgctgaataagcatattgacgcatacaaaacattcccaccaacagagcctaaaaaggacaaaaagaagaagactgaggaaactcagcctttaccgcagagacagaagaaacagccaactgtgactcttcttcctgctgcagatttggatgacttctccaaacaattgcaaaaatccatgagtggagctgattcaacccaggcc
>MN996527.1
------------atggagagccttgtccctggtttcaacgagaaaacacacgtccaactcagtttgcctgttttacaggttcgcgacgtgctcgtacgtggctttggagactccgtggaggaggtcttatcagaggcacgtcaacatcttaaagatggcacttgtggcttagtagaagttgaaaaaggcgttttgcctcaacttgaacagccctatgtgttcatcaaacgttcggatgctcgaactgcacctcatggtcatgttatggttgagctggtagcagaactcgaaggcattcagtacggtcgtagtggtgagacacttggtgtccttgtccctcatgtgggcgaaataccagtggcttaccgcaaggttcttcttcgtaagaacggtaataaaggagctggtggccatagttacggcgccgatctaaagtcatttgacttaggcgacgagcttggcactgatccttatgaagattttcaagaaaactggaacactaaacatagcagtggtgttacccgtgaactcatgcgtgagcttaacggaggggcatacactcgctatgtcgataacaacttctgtggccctgatggctaccctcttgagtgcattaaagaccttctagcacgtgctggtaaagcttcatgcactttgtccgaacaactggactttattgacactaagaggggtgtatactgctgccgtgaacatgagcatgaaattgcttggtacacggaacgttctgaaaagagctatgaattgcagacaccttttgaaattaaattggcaaagaaatttgacaccttcaatggggaatgtccaaattttgtatttcccttaaattccataatcaagactattcaaccaagggttgaaaagaaaaagcttgatggctttatgggtagaattcgatctgtctatccagttgcgtcaccaaatgaatgcaaccaaatgtgcctttcaactctcatgaagtgtgatcattgtggtgaaacttcatggcagacgggcgattttgttaaagccacttgcgaattttgtggcactgagaatttgactaaagaaggtgccactacttgtggttacttaccccaaaatgctgttgttaaaatttattgtccagcatgtcacaattcagaagtaggacctgagcatagtcttgccgaataccataatgaatctggcttgaaaaccattcttcgtaagggtggtcgcactattgcctttggaggctgtgtgttctcttatgttggttgccataacaagtgtgcctattgggttccacgtgctagcgctaacataggttgtaaccatacaggtgttgttggagaaggttccgaaggtcttaatgacaaccttcttgaaatactccaaaaagagaaagtcaacatcaatattgttggtgactttaaacttaatgaagagatcgccattattttggcatctttttctgcttccacaagtgcttttgtggaaactgtgaaaggtttggattataaagcattcaaacaaattgttgaatcctgtggtaattttaaagttacaaaaggaaaagctaaaaaaggtgcctggaatattggtgaacagaaatcaatactgagtcctctttatgcatttgcatcagaggctgctcgtgttgtacgatcaattttctcccgcactcttgaaactgctcaaaattctgtgcgtgttttacagaaggccgctataacaatactagatggaatttcacagtattcactgagactcattgatgctatgatgttcacatctgatttggctactaacaatctagttgtaatggcctacattacaggtggtgttgttcagttgacttcgcagtggctaactaacatctttggcactgtttatgaaaaactcaaacccgtccttgattggcttgaagagaagtttaaggaaggtgtagagtttcttagagacggttgggaaattgttaaatttatctcaacctgtgcttgtgaaattgtcggtggacaaattgtcacctgtgcaaaggaaattaaggagagtgttcagacattctttaagcttgtaaataaatttttggctttgtgtgctgactctatcattattggtggagctaaacttaaagccttgaatttaggtgaaacatttgtcacgcactcaaagggattgtacagaaagtgtgttaaatccagagaagaaactggcctactcatgcctctaaaagccccaaaagaaattatcttcttagagggagaaacacttcccacagaagtgttaacagaggaagttgtcttgaaaactggtgatttacaaccattagaacaacctactagtgaagctgttgaagctccattggttggtacaccagtttgtattaacgggcttatgttgctcgaaatcaaagacacagaaaagtactgtgcccttgcacctaatatgatggtaacaaacaataccttcacactcaaaggcggtgcaccaacaaaggttacttttggtgatgacactgtgatagaagtgcaaggttacaagagtgtgaatatcacttttgaacttgatgaaaggattgataaagtacttaatgagaagtgctctgcctatacagttgaactcggtacagaagtaaatgagttcgcctgtgttgtggcagatgctgtcataaaaactttgcaaccagtatctgaattacttacaccactgggcattgatttagatgagtggagtatggctacatactacttatttgatgagtctggtgagtttaaattggcttcacatatgtattgttctttctaccctccagatgaggatgaagaagaaggtgattgtgaagaagaagagtttgagccatcaactcaatatgagtatggtactgaagatgattaccaaggtaaacctttggaatttggtgccacttctgctgctcttcaacctgaagaagagcaagaagaagattggttagatgatgatagtcaacaaactgttggtcaacaagacggcagtgaggacaatcagacaactactattcaaacaattgttgaggttcaacctcaattagagatggaacttacaccagttgttcagactatt------gaagtgaatagttttagtggttatttaaaacttactgacaatgtatacattaaaaatgcagacattgtggaagaagctaaaaaggtaaaaccaacagtggttgttaatgcagccaatgtttaccttaaacatggaggaggtgttgcaggagccttaaataaggctactaacaatgccatgcaagttgaatctgatgattacatagctactaatggaccacttaaagtgggtggtagttgtgttttaagcggacacaatcttgctaaacactgtcttcatgttgtcggcccaaatgttaacaaaggtgaagacattcaacttcttaagagtgcttatgaaaattttaatcagcacgaagttctacttgcaccattattatcagctggtatttttggtgctgaccctatacattctttaagagtttgtgtagatactgttcgcacaaatgtctacttagctgtctttgataaaaatctctatgacaaacttgtttcaagctttttggaaatgaagagtgaaaagcaagttgaacaaaagatcgctgagatt---------------------cctaaagaggaagttaagccatttataact---------------------gaaagtaaaccttcagttgaacagagaaaacaa---gatgataagaaaatcaaagcttgtgttgaagaagttacaacaactctggaagaaactaagttcctcacagaaaacttgttactttatattgacattaatggcaatcttcatccagattctgccactcttgttagtgacattgacatcactttcttaaagaaagatgctccatatatagtgggtgatgttgttcaagagggtgttttaactgctgtggttatacctactaaaaaggctggtggcactactgaaatgctagcgaaagctttgagaaaagtgccaacagacaattatataaccacttacccgggtcagggtttaaatggttacactgtagaggaggcaaagacagtgcttaaaaagtgtaaaagtgccttttacattctaccatctattatctctaatgagaagcaagaaattcttggaactgtttcttggaatttgcgagaaatgcttgcacatgcagaagaaacacgcaaattaatgcctgtctgtgtggaaactaaagccatagtttcaactatacagcgtaaatataagggtattaaaatacaagagggtgtggttgattatggtgctagattttacttttacaccagtaaaacaactgtagcgtcacttatcaacacacttaacgatctaaatgaaactcttgttacaatgccacttggctatgtaacacatggcttaaatttggaagaagctgctcggtatatgagatctctcaaagtgccagctacagtttctgtttcttcacctgatgctgttacagcgtataatggttatcttacttcttcttctaaaacacctgaagaacattttattgaaaccatctcacttgctggttcctataaagattggtcctattctggacaatctacacaactaggtatagaatttcttaagagaggtgataaaagtgtatattacactagtaat---cctaccacattccacctagatggtgaagttatcacctttgacaatcttaagacacttctttctttgagagaagtgaggactattaaggtgtttacaacagtagacaacattaacctccacacgcaagttgtggacatgtcaatgacatatggacaacagtttggtccaacttatttggatggagctgatgttactaaaataaaacctcataattcacatgaaggtaaaacattttatgttttacctaatgatgacactctacgtgttgaggcttttgagtactaccacacaactgatcctagttttctgggtaggtacatgtcagcattaaatcacactaaaaagtggaaatacccacaagttaatggtttaacttctattaaatgggcagataacaactgttatcttgccactgcattgttaacactccaacaaatagagttgaagtttaatccacctgctctacaagatgcttattacagagcaagggctggtgaagctgctaacttttgtgcacttatcttagcctactgtaataagacagtaggtgagttaggtgatgttagagaaacaatgagttacttgtttcaacatgccaatttagattcttgcaaaagagtcttgaacgtggtgtgtaaaacttgtggacaacagcagacaacccttaagggtgtagaagctgttatgtacatgggcacactttcttatgaacaatttaagaaaggtgttcagataccttgtacgtgtggtaaacaagctacaaaatatctagtacaacaggagtcaccttttgttatgatgtcagcaccacctgctcagtatgaacttaagcatggtacatttacttgtgctagtgagtacactggtaattaccagtgtggtcactataaacatataacttctaaagaaactttgtattgcatagacggtgctttacttacaaagtcctcagaatacaaaggtcctattacggatgttttctacaaagaaaacagttacacaacaaccataaaaccagttacttataaattggatggtgttgtttgtacagaaattgaccctaagttggacaattattataagaaagacaattcttatttcacagagcaaccaattgatcttgtaccaaaccaaccatatccaaacgcaagcttcgataattttaagtttgtatgtgat---aatatcaaatttgctgatgatttaaaccagttaactggttataagaaacctgcttcaagagagcttaaagttacatttttccctgacttaaatggtgatgtggtggctattgattataaacactacacaccctcttttaagaaaggagctaaattgttacataaacctattgtttggcatgttaacaatgcaactaataaagccacgtataaaccaaatacctggtgtatacgttgtctttggagcacaaaaccagttgaaacatcaaattcgtttgatgtactgaagtcagaggacgcgcagggaatggataatcttgcctgcgaagatctaaaaccagtctctgaagaagtagtggaaaatcctaccatacagaaagacgttcttgagtgtaatgtgaaaactaccgaagttgtaggagacattatacttaaaccagcaaataatagtttaaaaattacagaagaggttggccacacagatctaatggctgcttatgtagacaattctagtcttactattaagaaacctaatgaattatctagagtattaggtttgaaaacccttgctactcatggtttagctgctgttaatagtgtcccttgggatactatagctaattatgctaagccttttcttaacaaagttgttagtacaactactaacatagttacacggtgtttaaaccgtgtttgtactaattatatgccttatttctttactttattgctacaattgtgtacttttactagaagtacaaattctagaattaaagcatctatgccgactactatagcaaagaatactgttaagagtgtcggtaaattttgtctagaggcttcatttaattatttgaagtcacctaatttttctaaactgataaatattataatttggtttttactattaagtgtttgcctaggttctttaatctactcaaccgctgctttaggtgttttaatgtctaatttaggcatgccttcttactgtactggttacagagaaggctatttgaactctactaatgtcactattgcaacctactgtactggttctataccttgtagtgtttgtcttagtggtttagattctttagacacctatccttctttagaaactatacaaattaccatttcatcttttaaatgggatttaactgcttttggcttagttgcagagtggtttttggcatatattcttttcactaggtttttctatgtacttggattggctgcaatcatgcaattgtttttcagctattttgcagtacattttattagtaattcttggcttatgtggttaataattaatcttgtacaaatggccccgatttcagctatggttagaatgtacatcttctttgcatcattttattatgtatggaaaagttatgtgcatgttgtagacggttgtaattcatcaacttgtatgatgtgttacaaacgtaatagagcaacaagagtcgaatgtacaactattgttaatggtgttagaaggtccttttatgtctatgctaatggaggtaaaggcttttgcaaactacacaattggaattgtgttaattgtgatacattctgtgctggtagtacatttattagtgatgaagttgcgagagacttgtcactacagtttaaaagaccaataaatcctactgaccagtcttcttacatcgttgatagtgttacagtgaagaatggttccatccatctttactttgataaagctggtcaaaagacttatgaaagacattctctctctcattttgttaacttagacaacctgagagctaataacactaaaggttcattgcctattaatgttatagtttttgatggtaaatcaaaatgtgaagaatcatctgcaaaatcagcgtctgtttactacagtcagcttatgtgtcaacctatactgttactagatcaggcattagtgtctgatgttggtgatagtgcggaagttgcagttaaaatgtttgatgcttacgttaatacgttttcatcaacttttaacgtaccaatggaaaaactcaaaacactagttgcaactgcagaagctgaacttgcaaagaatgtgtccttagacaatgtcttatctacttttatttcagcagctcggcaagggtttgttgattcagatgtagaaactaaagatgttgttgaatgtcttaaattgtcacatcaatctgacatagaagttactggcgatagttgtaataactatatgctcacctataacaaagttgaaaacatgacaccccgtgaccttggtgcttgtattgactgtagtgcgcgtcatattaatgcgcaggtagcaaaaagtcacaacattgctttgatatggaacgttaaagatttcatgtcattgtctgaacaactacgaaaacaaatacgtagtgctgctaaaaagaataacttaccttttaagttgacatgtgcaactactagacaagttgttaatgttgtaacaacaaagatagcacttaagggtggtaaaattgttaataattggttgaagcagttaattaaagttacacttgtgttcctttttgttgctgctattttctatttaataacacctgttcatgtcatgtctaaacatactgacttttcaagtgaaatcataggatacaaggctattgatggtggtgtcactcgtgacatagcatctacagatacttgttttgctaacaaacatgctgattttgacacatggtttagccagcgtggtggtagttatactaatgacaaagcttgcccattgattgctgcagtcataacaagagaagtgggttttgtcgtgcctggtttgcctggcacgatattacgcacaactaatggtgactttttgcatttcttacctagagtttttagtgcagttggtaacatctgttacacaccatcaaaacttatagagtacactgactttgcaacatcagcttgtgttttggctgctgaatgtacaatttttaaagatgcttctggtaagccagtaccatattgttatgataccaatgtactagaaggttctgttgcttatgaaagtttacgccctgacacacgttatgtgctcatggatggctctattattcaatttcctaacacctaccttgaaggttctgttagagtggtaacaacttttgattctgagtactgtaggcacggcacttgtgaaagatcagaagctggtgtttgtgtatctactagtggtagatgggtacttaacaatgattattacagatctttaccaggagttttctgtggtgtagatgctgtaaatttacttactaatatgtttacaccactaattcaacctattggtgctttggacatatcagcatctatagtagctggtggtattgtagctatcgtagtaacatgccttgcctactattttatgaggtttagaagagcttttggtgaatacagtcatgtagttgcctttaatactttactattccttatgtcattcactgtactctgtttaacaccagtttactcattcttacctggtgtttattctgttatttacttgtacttgacattttatcttactaatgatgtttcttttttagcacatattcagtggatggttatgttcacacctttagtacctttctggataacaattgcttatatcatttgtatttccacaaagcatttctattggttctttagtaattacctaaagagacgtgtagtctttaatggtgtttcctttagtacttttgaagaagctgcgctgtgcacctttttgttaaataaagaaatgtatctaaagttgcgtagtgatgtgctattacctcttacgcaatataatagatacttagctctttataataagtacaagtattttagtggagcaatggatacaactagctacagagaagctgcttgttgtcatctcgcaaaggctctcaatgacttcagtaactcaggttctgatgttctttaccaaccaccacaaacctctatcacctcagctgttttgcagagtggttttagaaaaatggcattcccatctggtaaagttgagggttgtatggtacaagtaacttgtggtacaactacacttaacggtctttggcttgatgacgtagtttactgtccaagacatgtgatctgcacctctgaagacatgcttaaccctaattatgaagatttactcattcgtaagtctaatcataatttcttggtacaggctggtaatgttcaactcagggttattggacattctatgcaaaattgtgtacttaagcttaaggttgatacagccaatcctaagacacctaagtataagtttgttcgcattcaaccaggacagactttttcagtgttagcttgttacaatggttcaccatctggtgtttaccaatgtgctatgaggcccaatttcactattaagggttcattccttaatggttcatgtggtagtgttggttttaacatagattatgactgtgtctctttttgttacatgcaccatatggaattaccaactggagttcatgctggcacagacttagaaggtaacttttatggaccttttgttgacaggcaaacagcacaagcagctggtacggacacaactattacagttaatgttttagcttggttgtacgctgctgttataaatggagacaggtggtttctcaatcgatttaccacaactcttaatgactttaaccttgtggctatgaagtacaattatgaacctctaacacaagaccatgttgacatactaggacctctttctgctcaaactggaattgccgttttagatatgtgtgcttcattaaaagaattactgcaaaatggtatgaatggacgtaccatattgggtagtgctttattagaagatgaatttacaccttttgatgttgttagacaatgctcaggtgttactttccaaagtgcagtgaaaagaacaatcaagggtacacaccactggttgttactcacaattttgacttcacttttagttttagtccagagtactcaatggtctttgttcttttttttgtatgaaaatgcctttttaccttttgctatgggtattattgctatgtctgcttttgcaatgatgtttgtcaaacataagcatgcatttctctgtttgtttttgttaccttctcttgccactgtagcttattttaatatggtctatatgcctgctagttgggtgatgcgtattatgacatggttggatatggttgatactagtttgtctggttttaagctaaaagactgtgttatgtatgcatcagctgtagtgttactaatccttatgacagcaagaactgtgtatgatgatggtgctaggagagtgtggacacttatgaatgtcttgacactcgtttataaagtttattatggtaatgctttagatcaagccatttccatgtgggctcttataatctctgttacttctaactactcaggtgtagttacaactgtcatgtttttggccagaggtattgtttttatgtgtgttgagtattgccctattttcttcataactggtaatacacttcagtgtataatgctagtttattgtttcttaggctatttttgtacttgttactttggcctcttttgtttactcaaccgctactttagactgactcttggtgtttatgattacttagtttctacacaggagtttagatatatgaattcacagggactactcccacccaagaatagcatagatgccttcaaactcaacattaaattgttgggtgttggtggcaaaccttgtatcaaagtagccactgtacagtctaaaatgtcagatgtaaagtgcacatcagtagtcttactctcagttttgcaacaactcagagtagaatcatcatctaaattgtgggctcaatgtgtccagttacacaatgacattctcttagctaaagatactactgaagcctttgaaaaaatggtttcactactttctgttttgctttccatgcagggtgctgtagacataaacaagctttgtgaagaaatgctggacaacagggcaaccttacaagctatagcctcagagtttagttcccttccatcatatgcagcttttgctactgctcaagaagcttatgagcaggctgttgctaatggtgattctgaagttgttcttaaaaagttgaagaagtctttgaatgtggctaaatctgaatttgaccgtgatgcagccatgcaacgtaagttggaaaagatggctgatcaagctatgacccaaatgtataaacaggctagatctgaggacaagagggcaaaagttactagtgctatgcagacaatgcttttcactatgcttagaaagttggataatgatgcactcaacaacattatcaacaatgcaagagatggttgtgttcccttgaacataatacctcttacaacagcagccaaactaatggttgtcataccagactataacacatataaaaatacgtgtgatggtacaacatttacttatgcatcagcattgtgggaaatccaacaggttgtagatgcagatagtaaaattgttcaacttagtgaaattagtatggacaattcacctaatttagcatggcctcttattgtaacagctttaagggccaattctgctgtcaaattacagaataatgagcttagtcctgttgcactacgacagatgtcttgtgctgccggtactacacaaactgcttgcactgatgacaatgcgttagcttactacaacacaacaaagggaggtaggtttgtacttgcactgttatccgatttacaggatttgaaatgggctagattccctaagagtgatggaactggtactatctatacagaactggaaccaccttgtaggtttgttacagacacacctaaaggtcctaaagtgaagtatttatactttattaaaggattaaacaacctaaatagaggtatggtacttggtagtttagctgccacagtacgtctacaagctggtaatgcaacagaagtgcctgccaattcaactgtattatctttctgtgcttttgctgtagatgctgctaaagcttacaaagattatctagctagtgggggacaaccaatcactaattgtgttaagatgttgtgtacacacactggtactggtcaggcaataacagttacaccggaagccaatatggatcaagaatcctttggtggtgcatcgtgttgtctgtactgccgttgccacatagatcatccaaatcctaaaggattttgtgacttaaaaggtaagtatgtacaaatacctacaacttgtgctaatgaccctgtgggttttacacttaaaaacacagtctgtaccgtctgcggtatgtggaaaggttatggctgtagttgtgatcaactccgcgaacccatgcttcagtcagctgatgcacaatcgtttttaaac------------------------------cgggtttgcggtgtaagtgcagcccgtcttacaccgtgcggcacaggcactagtactgatgtcgtatacagggcttttgacatctacaatgataaagtagctggttttgctaaattcctaaaaactaattgttgtcgcttccaagaaaaggacgaagatgacaatttaattgattcttactttgtagttaagagacacactttctctaactaccaacatgaagaaacaatttataatttacttaaggattgtccagctgttgctaaacatgacttctttaagtttagaatagacggtgacatggtaccacatatatcacgtcaacgtcttactaaatacacaatggcagacctcgtctatgctttaaggcattttgatgaaggtaattgtgacacattaaaagaaatacttgtcacatacaattgttgtgatgatgattatttcaataaaaaggactggtatgattttgtagaaaacccagatatattacgcgtatacgccaacttaggtgaacgtgtacgccaagctttgttaaaaacagtacaattctgtgatgccatgcgaaatgctggtattgttggtgtactgacattagataatcaagatctcaatggtaactggtatgatttcggtgatttcatacaaaccacgccaggtagtggagttcctgttgtagattcttattattcattgttaatgcctatattaaccttgaccagggctttaactgcagagtcacatgttgacactgacttaacaaagccttacattaagtgggatttgttaaaatatgacttcacggaagagaggttaaaactctttgaccgttattttaaatattgggatcagacataccacccaaattgtgttaactgtttggatgacagatgcattctgcattgtgcaaactttaatgttttattctctacagtgttcccacctacaagttttggaccactagtgagaaaaatatttgttgatggtgttccatttgtagtttcaactggataccacttcagagagctaggtgttgtacataatcaggatgtaaacttacatagctctagacttagttttaaggaattacttgtgtatgctgctgaccctgctatgcacgctgcttctggtaatctattactagataaacgcactacgtgcttttcagtagctgcacttactaacaatgttgcttttcaaactgtcaaacccggtaattttaacaaagacttctatgactttgctgtgtctaagggtttctttaaggaaggaagttctgttgaattaaaacacttcttctttgctcaggatggtaatgctgctatcagcgattatgactactatcgttataatctaccaacaatgtgtgatatcagacaactactatttgtagttgaagttgttgataagtactttgattgttacgatggtggctgtattaatgctaaccaagtcatcgtcaacaacctagacaaatcagctggttttccatttaataaatggggtaaggctagactttattatgattcaatgagttatgaggatcaagatgcacttttcgcatatacaaaacgtaatgtcatccctactataactcaaatgaatcttaagtatgccattagtgcaaagaatagagctcgcaccgtagctggtgtctctatctgtagtactatgaccaatagacagtttcatcaaaaattattgaaatcaatagccgccactagaggagctactgtagtaattggaacaagcaaattctatggtggttggcacaacatgttaaaaactgtttatagtgatgtagaaaaccctcaccttatgggttgggattatcctaaatgtgatagagccatgcctaacatgcttagaattatggcctcacttgttcttgctcgcaaacatacaacgtgttgtagcttgtcacaccgtttctatagattagctaatgagtgtgctcaagtattgagtgaaatggtcatgtgtggcggttcactatatgttaaaccaggtggaacctcatcaggagatgccacaactgcttatgctaatagtgtttttaacatttgtcaagctgtcacggccaatgttaatgcacttttatctactgatggtaacaaaattgccgataagtatgtccgcaatttacaacacagactttatgagtgtctctatagaaatagagatgttgacacagactttgtgaatgagttttacgcatatttgcgtaaacatttctcaatgatgatactctctgacgatgctgttgtgtgtttcaatagcacttatgcatctcaaggtctagtggctagcataaagaactttaagtcagttctttattatcaaaacaatgtttttatgtctgaagcaaaatgttggactgagactgaccttactaaaggacctcatgaattttgctctcaacatacaatgctagttaaacagggtgatgattatgtgtaccttccttacccagatccatcaagaatcctaggggccggctgttttgtagatgatatcgtaaaaacagatggtacacttatgattgaacggttcgtgtctttagctatagatgcttacccacttactaaacatcctaatcaggagtatgctgatgtctttcatttgtacttacaatacataagaaagctacatgatgagttaacaggacacatgttagacatgtattctgttatgcttactaatgataacacttcaaggtattgggaacctgagttttatgaggctatgtacacaccgcatacagtcttacaggctgttggggcttgtgttctttgcaattcacagacttcattaagatgtggtgcttgcatacgtagaccattcttatgttgtaaatgctgttacgaccatgtcatatcaacatcacataaattagtcttgtctgttaatccgtatgtttgcaatgctccaggttgtgatgtcacagatgtgactcaactttacttaggaggtatgagctattattgtaaatcacataaaccacccattagttttccattgtgtgctaatggacaagtttttggtttatataaaaatacatgtgttggtagcgataatgttactgactttaatgcaattgcaacatgtgactggacaaatgctggtgattacattttagctaacacctgtactgaaagactcaagctttttgcagcagaaacgctcaaagctactgaggagacatttaaactgtcttatggtattgctactgtacgtgaagtgctgtctgacagagaattacatctttcatgggaagttggtaaacctagaccaccacttaaccgaaattatgtctttactggttatcgtgtaactaaaaacagtaaagtacaaataggagagtacacctttgaaaaaggtgactatggtgatgctgttgtttaccgaggtacaacaacttacaaattaaatgttggtgattattttgtgctgacatcacatacagtaatgccattaagtgcacctacactagtgccacaagagcactatgttagaattactggcttatacccaacactcaatatctcagatgagttttctagcaatgttgcaaattatcaaaaggttggtatgcaaaagtattctacactccagggaccacctggtactggtaagagtcattttgctattggcctagctctctactacccttctgctcgcatagtgtatacagcttgctctcatgccgctgttgatgcactatgtgagaaggcattaaaatatttgcctatagataaatgtagtagaattatacctgcacgtgctcgtgtagagtgttttgataaattcaaagtgaattcaacattagaacagtatgtcttttgtactgtaaatgcattgcctgagacgacagcagatatagttgtctttgatgaaatttcaatggccacaaattatgatttgagtgttgtcaatgccagattacgtgctaagcactatgtgtacattggcgaccctgctcaattacctgcaccacgcacattgctaactaagggcacactagaaccagaatatttcaattcagtgtgtagacttatgaaaactataggtccagacatgttcctcggaacttgtcggcgttgtcctgctgaaattgttgacactgtgagtgctttggtttatgataataagcttaaagcacataaagacaaatcagctcaatgctttaaaatgttttataagggtgttatcacgcatgatgtttcatctgcaattaacaggccacaaataggcgtggtaagagaattccttacacgtaaccctgcttggagaaaagctgtctttatttcaccttataattcacagaatgctgtagcctcaaagattttgggactaccaactcaaactgttgattcatcacagggctcagaatatgactatgtcatattcactcaaaccactgaaacagctcactcttgtaatgtaaacagatttaatgttgctattaccagagcaaaagtaggcatactttgcataatgtctgatagagacctttatgacaagttgcaatttacaagtcttgaaattccacgtaggaatgtggcaactttacaagctgaaaatgtaacaggactctttaaagattgtagtaaggtaatcactgggttacatcctacacaggcacctacacacctcagtgttgacactaaattcaaaactgaaggtttatgtgttgacatacctggcatacctaaggacatgacctatagaagactcatctctatgatgggttttaaaatgaattatcaagttaatggttaccctaacatgtttatcacccgcgaagaagctataagacatgtacgtgcatggattggcttcgatgtcgaggggtgtcatgctactagagaagctgttggtaccaatttacctttacagctaggtttttctacaggtgttaacctagttgctgtacctacaggttatgttgatacacctaataatacagatttttccagagttagtgctaaaccaccgcctggagatcaatttaaacacctcataccacttatgtacaaaggacttccttggaatgtagtgcgtataaagattgtacaaatgttaagtgacacacttaaaaatctctctgacagagtcgtatttgtcttatgggcacatggctttgagttgacatctatgaagtattttgtgaaaataggacctgagcgcacctgttgtctatgtgatagacgtgccacatgcttttccactgcttcagacacttatgcctgttggcatcattctattggatttgattacgtctataatccgtttatgattgatgttcaacaatggggttttacaggtaacctacaaagcaaccatgatctgtattgtcaagtccatggtaatgcacatgtagctagttgtgatgcaatcatgactaggtgtctagctgtccacgagtgctttgttaagcgtgttgactggactattgaatatcctataattggtgatgaactgaagattaatgcggcttgtagaaaggttcaacacatggttgttaaagctgcattattagcagacaaattcccagttcttcacgacattggtaaccctaaagctattaagtgtgtacctcaagctgatgtagaatggaagttctatgatgcacagccttgtagtgacaaagcttataaaatagaagaattattctattcttatgccacacattctgacaaattcacagatggtgtatgcctattttggaattgcaatgtcgatagatatcctgctaattccattgtttgtagatttgacactagagtgctatctaaccttaacttgcctggttgtgatggtggcagtttgtatgtaaataaacatgcattccacacaccagcttttgataaaagtgcttttgttaatttaaaacaattaccatttttctattactctgacagtccatgtgagtctcatggaaaacaagtagtgtcagatatagattatgtaccactaaagtctgctacgtgtataacacgttgcaatttaggtggtgctgtctgtagacatcatgctaatgagtacagattgtatctcgatgcttataacatgatgatctcagctggctttagcttgtgggtttacaaacaatttgatacttataacctctggaacacttttacaagacttcagagtttagaaaatgtggcttttaatgttgtaaataagggacactttgatggacaacagggtgaagtaccagtttctatcattaataacactgtttacacaaaagttgatggtgttgatgtagaattgtttgaaaataaaacaacattacctgttaatgtagcatttgagctttgggctaagcgcaacattaaaccagtaccagaggtgaaaatactcaataatttgggtgtggacattgctgctaatactgtgatctgggactacaaaagagatgctccagcacatatatctactattggtgtttgttctatgactgacatagccaagaaaccaactgaaacgatttgtgcaccactcactgtcttttttgatggtagagttgatggtcaagtagacttatttagaaatgcccgtaatggtgttcttattacagaaggtagtgttaaaggtttacaaccatctgtaggtcccaaacaagctagtcttaatggagtcacattaattggagaagccgtaaaaacacagttcaattattataagaaagttgatggtgttgtccaacaattacctgaaacttactttactcagagtagaaatttacaagaatttaaacccaggagtcaaatggaaattgatttcttagaattagctatggatgaattcattgaacggtataaattagaaggctatgccttcgaacatatcgtttatggagattttagtcatagtcagttaggtggtttacatctactgattggactagctaaacgttttaaggaatcaccttttgaattagaagattttattcctatggacagtacagttaaaaactatttcataacagatgcgcaaacaggttcatctaagtgtgtgtgttctgttattgatttattacttgatgattttgttgaaataataaaatcccaagatttatctgtagtttctaaggttgtcaaagtgactattgactatacagaaatttcatttatgctttggtgtaaagatggccatgtagaaacattttacccaaaattacaatctagtcaagcgtggcaaccgggtgttgctatgcctaatctttacaaaatgcaaagaatgctattagaaaagtgtgaccttcaaaattatggtgatagtgcaacattacctaaaggcataatgatgaatgtcgcaaaatatactcaactgtgtcaatatttaaacacattaacattagctgtaccctataatatgagagttatacattttggtgctggttctgataaaggagttgcaccaggtacagctgttttaagacagtggttgcctacgggtacgctgcttgtcgattcagatcttaatgactttgtctctgatgcagattcaactttgattggtgattgtgcaactgtacatacagctaataaatgggatctcattattagtgatatgtacgaccctaagactaaaaatgttacaaaagaaaatgactctaaagagggttttttcacttacatttgtgggtttatacaacaaaagctagctcttggaggttccgtggctataaagataacagaacattcttggaatgctgatctttataagctcatgggacacttcgcatggtggacagcctttgttactaatgtgaatgcgtcatcatctgaagcatttttaattggatgtaattatcttggcaaaccacgcgaacaaataaatggttatgtcatgcatgcaaattacatattttggaggaatacaaatccaattcagttgtcttcctattctttatttgacatgagtaaatttccccttaaattaaggggtactgctgttatgtctttaaaagaaggtcaaatcaatgatatgattttatctcttcttagtaaaggtagacttataattagagaaaacaacagagttgttatttctagtgatgttcttgttaacaac---------atgtttgtttttcttgttttattgccactagtctctagtcagtgtgttaatcttacaaccagaactcaattaccccctgcatacactaattctttcacacgtggtgtttattaccctgacaaagttttcagatcctcagttttacattcaactcaggacttgttcttacctttcttttccaatgttacttggttccatgctatacatgtctctgggaccaatggtactaagaggtttgataaccctgtcctaccatttaatgatggtgtttattttgcttccactgagaagtctaacataataagaggctggatttttggtactactttagattcgaagacccagtccctacttattgttaataacgctactaatgttgttattaaagtctgtgaatttcaattttgtaatgatccatttttgggtgtttattaccacaaaaacaacaaaagttggatggaaagtgagttcagagtttattctagtgcgaataattgcacttttgaatatgtctctcagccttttcttatggaccttgaaggaaaacagggtaatttcaaaaatcttagggaatttgtgtttaagaatattgatggttattttaaaatatattctaagcacacg------------cctattaatttagtgcgtgatctccctcagggtttttcggctttagaaccattggtagatttgccaataggtattaacatcactaggtttcaaactttacttgctttacatagaagttatttgactcctggtgattcttcttcaggttggacagctggtgctgcagcttattatgtgggttatcttcaacctaggacttttctattaaaatataatgaaaatggaaccattacagatgctgtagactgtgcacttgaccctctctcagaaacaaagtgtacgttgaaatccttcactgtagaaaaaggaatctatcaaacttctaactttagagtccaaccaacagaatctattgttagatttcctNNNNNNNNNNNNNNNNNNNNNNNNNNNNNNNNNNNNNNNNNNNNNNNNNNNNNNNNNNNNNNNNNNNNNNNNNNNNNNNNNNNNNNNNNNNNNNNNNNNNNNNNNNNNNNNNNNNNNNNNNNNNNNNNNNNNNNNNNNNNNNNNNNNNNNNNNNNNNNNNNNNNNNNNNNNNNNNNNNNNNNNNNNNNNNNNNNNNNNNNNNNNNNNNNNNNNNNNNNNNNNNNNNNNNNNNNNNNNNNNNNNNNNNNNNNNNNNNNNNNNNNNNNNNNNNNNNNNNNNNNNNNNNNNNNNNNNNNNNNNNNNNNNNNNNNNNNNNNNNNNNNNNNNNNNNNNNNNNNNNNNNNNNNNNNNNNNNNNNNNNNNNNNNNNNNNNNNNNNNNNNNNNNNNNNNNNNNNNNNNNNNNNNNNNNNNNNNNNNNNNNNNNNNNNNNNNNNNNNNNNNNNNNNNNNNNNNNNNNNNNNNNNNNNNNNNNNNNNNNNNNNNNNNNNNNNNNNNNNNNNNNNNNNNNNNNNNNNNNNNNNNNNNNNNNNNNNNNNNNNNNNNNNNNNNNNNNNNNNNNNNNNNNNNNNNNNNNNNNNNNNNNNNNNNNNNNNNNNNNNNNNNNNNNNNNNNNNNNNNNNNNNNNNNNNNNNNNNNNNNNNNNNNNNNNNNNNNNNNNNNNNNNNNNNNNNNNNNNNNNNNNNNNNNNNNNNNNNNNNNNNNNNNNNNNNNNNNNNNNNNNNNNNNNNNNNNNNNNNNNNNNNNNNNNNNNNNNNNNNNNNNNNNNNNNNNNNNNNNNNNNNNNNNNNNNNNNNNNNNNNNNNNNNNNNNNNNNNNNNNNNNNNNNNNNNNNNNNNNNNNNNNNNNNNNNNNNNNNNNNNNNNNNNNNNNNNNNNNNNNNNNNNNNNNNNNNNNNNNNNNNNNNNNNNNNNNNNNNNNNNNNNNNNNNNNNNNNNNNNNNNNNNNNNNNNNNNNNNNNNNNNNNNNNNNNNNNNNNNNNNNNNNNNNNNNNNNNNNNNNNNNNNNNNNNNNNNNNNNNNNNNNNNNNNNNNNNNNNNNNNNNNNNNNNNNNNNNNNNNNNNNNNNNNNNNNNNNNNNNNNNNNNNNNNNNNNNNNNNNNNNNNNNNNNNNNNNNNNNNNNNNNNNNNNNNNNNNNNNNNNNNNNNNNNNNNNNNNNNNNNNNNNNNNNNNNNNNNNNNNNNNNNNNNNNNNNNNNNNNNNNNNNNNNNNNNNNNNNNNNNNNNNNNNNNNNNNNNNNNNNNNNNNNNNNNNNNNNNNNNNNNNNNNNNNNNNNNNNNNNNNNNNNNNNNNNNNNNNNNNNNNNNNNNNNNNNNNNNNNNNNNgctgttgaacaagacaaaaacacccaagaagtttttgcacaagtcaaacaaatttacaaaacaccaccaattaaagattttggtggttttaatttttcacaaatattaccagatccatcaaaaccaagcaagaggtcatttattgaagatctacttttcaacaaagtgacacttgcagatgctggcttcatcaaacaatatggtgattgccttggtgatattgctgctagagacctcatttgtgcacaaaagtttaacggccttactgttttgccacctttgctcacagatgaaatgattgctcaatacacttctgcactgttagcgggtacaatcacttctggttggacctttggtgcaggtgctgcattacaaataccatttgctatgcaaatggcttataggtttaatggtattggagttacacagaatgttctctatgagaaccaaaagttgattgccaaccaatttaatagtgctattggcaaaattcaagactcactttcttccacagcaagtgcacttggaaaacttcaagatgtggtcaaccaaaatgcacaagctttaaacacgcttgttaaacaacttagctccaattttggtgcaatttcaagtgttttaaatgatatcctttcacgtcttgacaaagttgaggctgaagtgcaaattgataggttgatcacaggcagacttcaaagtttgcagacatatgtgactcaacaattaattagagctgcagaaatcagagcttctgctaatcttgctgctactaaaatgtcagagtgtgtacttggacaatcaaaaagagttgatttttgtggaaagggctatcatcttatgtccttccctcagtcagcacctcatggtgtagtcttcttgcatgtgacttatgtccctgcacaagaaaagaacttcacaactgctcctgccatttgtcatgatggaaaagcacactttcctcgtgaaggtgtctttgtttcaaatggcacacactggtttgtaacacaaaggaatttttatgaaccacaaatcattactacagacaacacatttgtgtctggtaactgtgatgttgtaataggaattgtcaacaacacagtttatgatcctttgcaacctgaattagactcattcaaggaggagttagataaatattttaagaatcatacatcaccagatgttgatttaggtgacatctctggcattaatgcttcagttgtaaacattcaaaaagaaattgaccgcctcaatgaggttgccaagaatttaaatgaatctctcatcgatctccaagaacttggaaagtatgagcagtatataaaatggccatggtacatttggctaggttttatagctggcttgattgccatagtaatggtgacaattatgctttgctgtatgaccagttgctgtagttgtctcaagggctgttgttcttgtggatcctgctgcaaatttgatgaagacgactctgagccagtgctcaaaggagtcaaattacattacaca---------------------------------------------atggatttgtttatgagaatcttcacaattggaactgtaactttgaagcaaggtgaaatcaaggatgctactccttcagattttgttcgcgctactgcaacgataccgatacaagcctcactccctttcggatggcttattgttggcgttgcacttcttgctgtttttcagagcgcttccaaaatcataaccctcaaaaagagatggcaactagcactctccaagggtgttcactttgtttgcaacttgctgttgttgtttgtaacagtttactcacaccttttgctcgttgctgctggccttgaagccccttttctctatctttatgctttagtctacttcttgcagagtataaactttgtaagaataataatgaggctttggctttgctggaaatgccgttccaaaaacccattactttatgatgccaactattttctttgctggcatactaattgttacgactattgtataccttacaatagtgtaacttcttcaattgtcattacttcaggtgatggcacaacaagtcctatttctgaacatgactaccagattggtggttatactgaaaaatgggaatctggagtaaaagactgtgttgtattacacagttacttcacttcagactattaccagctgtactcaactcaattgagtacagacactggtgttgaacatgttaccttcttcatctacaataaaattgttgatgagcctgaa---gaacatgtccaaattcacacaatcgacggttcatccggagttgttaatccagtaatggaaccaatttatgatgaaccgacgacgactactagcgtgcctttg------------------------atgtactcattcgtttcggaagagacaggtacgttaatagttaatagcgtacttctttttcttgctttcgtggtattcttgctagttacactagccatccttactgcgcttcgattgtgtgcgtactgctgcaatattgttaacgtgagtcttgtaaaaccttctttttacgtttactctcgtgttaaaaatctgaattcttctagagttcctgatcttctggtc---------------------------------------------------------------atggcagattccaacggtactattaccgttgaagagcttaaaaagctccttgaacaatggaacctagtaataggtttcctattccttacatggatttgtcttctacaatttgcctatgccaacaggaataggtttttgtatataattaagttaattttcctctggctgttatggccagtaactttagcttgttttgtgcttgctgctgtttacagaataaattggatcaccggtggaattgctatcgcaatggcttgtcttgtaggcttgatgtggctcagctacttcattgcttctttcagactgtttgcgcgtacgcgttccatgtggtcattcaatccagaaactaacattcttctcaacgtgccactccatggcactattctgaccagaccgcttctagaaagtgaactcgtaatcggagctgtgatccttcgtggacatcttcgtattgctggacaccatctaggacgctgtgacatcaaggacctgcctaaagaaatcactgttgctacatcacgaacgctttcttattacaaattgggagcttcgcagcgtgtagcaggtgactcaggttttgctgcatacagtcgctacaggattggcaactataaattaaacacagaccattccagtagcagtgacaatattgctttgcttgtacag------atgtttcatctcgttgactttcaggttactatagcagagatattactaattattatgaggacttttaaagtttccatttggaatcttgattacatcataaacctcataattaaaaatttatctaagtcactaactgagaataaatattctcaattagatgaagagcaaccaatggagattgat------atgaaaattattcttttcttggcactgataacactcgctacttgtgagctttatcactaccaagagtgtgttagaggtacaacagtacttttaaaagaaccttgctcttctggaacatacgagggcaattcaccatttcatcctctagctgataacaaatttgcactgacttgctttagcactcaatttgcttttgcttgtcctgacggcgtaaaacacgtctatcagttacgtgccagatcagtttcacctaaactgttcatcagacaagag---gaagttcaagaactttactctccaatttttcttattgttgcggcaatagtgtttataacactttgcttcacactcaaaagaaagacagaa------------------------------------------atgtctgataatggaccccaaaatcagcgaaatgcaccccgcattacgtttggtggaccctcagattcaactggcagtaaccagaatggagaacgcagtggggcgcgatcaaaacaacgtcggccccaaggtttacccaataatactgcgtcttggttcaccgctctcactcaacatggcaaggaagaccttaaattccctcgaggacaaggcgttccaattaacaccaatagcagtccagatgaccaaattggctactaccgaagagctaccagacgaattcgtggtggtgacggtaaaatgaaagatctcagtccaagatggtatttctactacctaggaactgggccagaagctggacttccctatggtgctaacaaagacggcatcatatgggttgcaactgagggagccttgaatacaccaaaagatcacattggcacccgcaatcctgctaacaatgctgcaatcgtgctacaacttcctcaaggaacaacattgccaaaaggcttctacgcagaagggagcagaggcggcagtcaagcctcttctcgttcctcatcacgtagtcgcaacagttcaagaaattcaactccaggcagcagtaggggaacttctcctgctagaatggctggcaatggcggtgatgctgctcttgctttgctgctgcttgacagattgaaccagcttgagagcaaaatgtctggtaaaggccaacaacaacaaggccaaactgtcactaagaaatctgctgctgaggcttctaagaagcctcggcaaaaacgtactgccactaaagcatacaatgtaacacaagctttcggcagacgtggtccagaacaaacccaaggaaattttggggaccaggaactaatcagacaaggaactgattacaaacattggccgcaaattgcacaatttgcccccagcgcttcagcgttcttcggaatgtcgcgcattggcatggaagtcacaccttcgggaacgtggttgacctacacaggtgccatcaaattggatgacaaagatccaaatttcaaagatcaagtcattttgctgaataagcatattgacgcatacaaaacattcccaccaacagagcctaaaaaggacaaaaagaagaaggctgatgaaactcaagccttaccgcagagacagaagaaacagcaaactgtgactcttcttcctgctgcagatttggatgatttctccaaacaattgcaacaatccatgagcagtgctgactcaactcaggcc
>MN996532.2
------------atggagagccttgtccctggtttcaacgagaaaacacacgtccaactcagtttgcctgtcttacaggttcgcgacgtgctcgtacgtggctttggagactccgtggaggaggctttatcagaggcacgtcaacatcttaaagatggcacttgtggcttagtagaagttgaaaaaggtgttttgcctcaacttgaacagccctatgtgttcatcaaacgttctgatgctcgaactgcacctcatggccatgttatggttgagctggtagcagaacttaatggcattcagtatggtcgtagtggtgagacactcggtgtccttgtcccttatgtgggcgaaacaccagtggtttaccgcaaggttcttcttcgtaagaacggtaataaaggagctggtggccatagttacggcgctgatctaaagtcgtttgacttaggcgacgagcttggcactgatccttatgaagattttcaagaaaactggaacactaaacatagcagtggtgtcacccgtgatctcatgcgtgagcttaatggaggagcatacactcgctatgtcgataacaacttctgtggccctgatggctaccctcttgagtgcattaaagaccttctagctcgtgctggtaaagcttcatgcactttgtccgaacaactggactttattgacactaaaagaggtgtatactgctgtcgtgaacatgagcatgagattgcttggtacacggaacgttctgaaaagagctatgaattgcagacaccttttgaaattaaattggcaaagaaatttgacacatttaatggggaatgtccaaattttgtattccccctaaattccacaatcaagactattcaaccaagggttgaaaagaaaaagcttgatggctttatgggtagaattcgatctgtctatccagttgcttcaccaaatgaatgcaaccaaatgtgcctttcaactctcatgaagtgtgatcattgtggtgaaacttcatggcagacaggcgattttgttaaagccacttgtgaattttgtggcactgaaaatttgactaaagagggtgccactacttgtggttacctaccccaaaatgctgttgtcaaaatttattgtccagcatgtcataatccagaagtaggacctgagcatagtcttgctgaatatcataatgaatctggcttgaaacccattcttcgtaagggtggtcgcactattgcttttggaggctgtgtgttctcctatgttggttgctacaataagtgtgcctattggattccacgtgctagcgccaacataggttgcaatcatacaggtgttgttggagaaggttctgaaggtcttaatgataaccttcttgaaatacttcaaaaagagaaagtcaacatcaatattgttggtgactttaaacttaatgaagagatcgccattattttggcatctttttctgcttctacaagtgcttttgtggaaactgtgaaaggtttggattataaaacattcaaacaaattgttgaatcctgcggtaactttaaagttacaaaggggaaggcaaagaaaggtgcttggaacattggtgaacaaaaatcaatattgagtcctctttatgcatttgcgtcagaggctgctcgtgttgttcgatcaattttctcccgcactcttgaaactgctcaaaattccgtgcgtgccttacagaaggccgctataacaatactagatggaatttcacagtactcactgagactcattgatgctatgatgttcacatctgatttggttactaacaatctggttgtaatggcttacattacaggtggtgttgttcagttgacttcacagtggctaacaaatatctttggcactgtttatgagaaactcaaacctgttcttgattggctcgaagagaaattcaaggaaggtgtagagtttcttagagatggttgggaaattgttaaatttatctcaacttgtgcttgtgaaattgtcggtggacaaattgtcacctgtgcaaaggaaattaaagagagtgttcagacattctttaagcttgtaaacaaatttttggctttatgtgctgactccatcatcattggtggagctaaacttaaagccttgaatttaggtgaaacatttgtcacacactcaaagggattgtatagaaagtgtgttaaacccaaagaagaaactggcttactcatgcctctgaaagctccaaaagaaattattttcttagagggagaaacacttcctacagaagtgttaacagaggaagttgtcttgaaaactggtgatttacaaccattagaacaacctactagtgaagctgttgaagccccattggttggtacaccagtttgcattaacgggctcatgttgctcgaaattaaagacacagaaaagtactgtgcccttgcacctaatatgatggtaacaaacaataccttcacacttaaaggcggtgcaccaacaaaagttacttttggtgatgacactgtgattgaagtgcaaggttataagagtgtgaatatcacttttgaacttgacgaaaggattgataaggtacttaacgagaagtgctctacctatacagttgaactcggtacagaagtaaatgagtttgcttgtgttgtagcagatgctgtcataaaaactttacaaccagtatctgaattacttataccactgggcattgatttagatgagtggggtatggctacatactacttatttgatgagtctggtgaatttaaattggcttcacatatgtactgttctttttatcctccagatgaggatgaggaagaaggtgattgtgaagaagaagattttgaaccaccaactcaatatgagtatggtactgaagatgattaccaaggtaaatctttggaatttggtgccacttctgtcactcctcaacctgaagaagagctagaagaagattggttagatgatgatagtcaacaaactgtcgttcaagaagatgacagtgaagttaatcagacaactatcactcaatcaattgctgaggttcaacctcagttagagatggaacctacaccagttgttcagact---------gaagtgaatagctttagtggttatttaaaacttactgacaatgtatacattaaaaatgcagacattgtggaagaagctaaaaaggtaaaaccaacaatagttgtcaacgcagccaatgtttaccttaaacatggaggaggtgttgcgggagctttaaataaggctactaataatgccatgcaagttgaatcagatcattacatagccaccaatggaccacttaaagtgggtggtggctgtgttttgagtggacacaatcttgctaaaaactgtcttcatgttgttggtccaaatgttaacagaggtgaagatattcaacttcttaagagtgcttatgaaaattttaatcagcacgatgttctactcgcaccactattatcagccggtatttttggtgctgaccctgtacattctttaagagtttgtgtagacactgttcgcacaaatgtctacctagctgtctttgataaaaatctctatgacaaacttgtttcaagctttttagaaatgaagagtgaaaagcaagttgaacaaaagactgctgaaatt---------------------cctaaagaggaagttaagtcatctattact---------------------gaaagtaaactttcagttgagcagagacaacaa---gttgataagaaaatcaaagcttgtgttgaagaagttacaacaactctggaagaaactaagtttctcacagaaaatttgttactctatattgacattaatggcaatcttcatccagattctgccactcttgttaatgacattgacatcactttcttaaagaaagatgctccctatatagtgggtgatgttgttcaagagggtgttttaactgctgtagttatacctactaaaaaggctggtggtactactgaaatgctaacgaaagccttgagaaaagtgccaacagataactatataaccacttacccaggccagggtttaaatggttatactgtagaagaggcaaggacagtgcttaaaaagtgtaaaagtgccttttacattctaccatctattatctctaatgagaagcaagaaattcttggaactgtttcttggaatttgcgagaaatgcttgcacatgcagaggaaactcgtaaattaatgcctgtctgtatggaaactaaagctatagtttcaactatacagcgtaaatacaagggtattaaaatacaagagggtgtggttgattatggtgccagattttacttttataccagtaaaacaactgtagcatcacttatcaatacactcaacgatctaaatgagactcttgttacaatgccacttggctatgtaacacatggtttaaatttggaagaagctgctcggtatatgagatctctcaaagtgccagctacagtttctgtttcttcacctgatgctgttacagcgtataatggttaccttacttcttcttctaaaacacctgaagaacattttattgaaaccatctcacttgctggctcttacaaagattggtcctattctggacagtctacacaactaggtatagaatttcttaagagaggtgataaaagtgtgtattacactagtaac---cctattacatttcacctagatggtgaagttatcacctttgacaatcttaagatacttctctctttgaaagaagttaggactattaaggtgtttacaacagtagacaacattaaccttcacacgcaagttgtggacatgtcaatgacatatggacaacagtttggcccaacttatttggatggagctgatgttactaaaataaaacctcataattcacatgaaggtaaaacgttttatgttttgcctaatgatgacactttacgtgctgaggcttttgagtactaccacacaactgatcctagttttctgggtaggtacatgtcagcattaaatcacactaaaaagtggaaatacccacaagtcaatggtttaacttctattaaatgggcagataacaactgttatcttgccactgcattattaacactacagcaaatagagttgaaatttaacccacctgctttacaagatgcctactacagggcaagagctggtgaagctgctaatttttgtgcacttatcttagcctactgtaacaagacagtaggtgagttaggtgatgttagagaaacaatgaattatttgtttcaacatgccaatttagattcttgcaaaagagtcttgaatgtggtgtgtaaaacttgtggacaacagcagactactcttaagggtgtagaagctgttatgtacatgggcacactttcttatgaacaacttaagaagggtgttcagataccttgtacttgtggtaaacaagctacacaatatctagtacaacaagagtcaccttttgttatgatgtcggcaccacctgctcagtatgaacttaagcatggtacatttatttgtgctagtgagtacactggtaattaccagtgtggtcactataaacatataacttctaaagaaactttgtattgcatagacggtgctttacttacaaagtcctctgagtacaaaggtcctattacggatattttctacaaagaaaatagctatataacaaccataaaaccagttatttataaattggatggtgttgtttgtacagaaattgatcctaagttggacaattattataagaaagacaattcttatttcacagagcaaccaattgatcttgtgccaaaccaaccttatccgaatgcaagcttcgataatttcaagtttgtatgtgat---aacatcaaacttgctgatgatttaaaccagttaactggttacaagaaacctgcttcaagagagtttaaagttacattcttccctgacttaaatggtgatgtggtggctattgattataaacactacacaccttcttttaagaaaggagctaaattgttacataaacctattgtctggcatgttaacaatgcaactaacaaagctacgtataaaccaaacacttggtgtatacgctgtctttggaacacaaaaccagttgaaacatcaaactcttttgatgtactgaaatcagaggacacgcagggaatggataatcttgcctgcgaagatctaaaaccagtctctgaagaagtagtggaaaatcctaccatacagaaagacattcttgagtgtaatgtgaaaactaccgaagttgtaggagacattatacttaaaccagcaaatgatggtttgaaaattacagaggaggttggtcacacagatctaatggctgcttatgtagacaattctagtcttactattaagaaacctaatgaattatctagagtactaggtttgaaaacccttgttactcatggtttagctgctgttaatagtgttccgtgggatactatagctaattatgctaagccttttcttaataaagttgttagcacaactactaatatagtcacacggtgtttaaaccgtgtttgtactaattatatgccttatttctttactttattgctacaattgtgtacttttactagaagtacaaattctagaattaaagcatctatgccgactactatagcaaagaatactgttaagagtgttggtaaattttgcctagaggcttcatttaattacctgaagtcacctaatttttttaaattgattaatattataatttggtttttactattaagtgtttgtttaggttctttaatctactcaaccgctgctctaggtgttttaatgtctaatttaggcatgccttcttactgtactggctacagagaaggctatttgaactctactaatgtcactacagcaatctactgtactggttctataccttgtagtgtttgtcttagtggtttagattctttagatacctatccttctttagaaactatacaaattaccatttcatcttttaaatgggatttaactgcttttggcttagttgcagagtggtttttggcatatattctttttactaggttcttctatgtacttggattggctgcaattatgcaattgtttttcagctattttgcagtacattttattagtaattcttggcttatgtggttaataattaatcttgtacaaatggccccaatttcagctatggttaggatgtacattttctttgcatcattttattatgtatggaaaagttatgtgcatgttgtagatggttgtacttcatcaacttgtatgatgtgttacaaacgtaatagagcaacaagagttgaatgtacaactattgttaatggtgttagaaggtccttttatgtctatgctaatggaggtaaaggcttttgcaaactacataattggaattgtgttaattgtgacacattctgtgctggtagtacatttattagtgatgaagttgcgagagacttgtcactacagtttaaaagaccaataaatcctactgaccagtcttcctacattgttgacagtgttacagtgaagaatggttccatccatctttactttgataaagctggtcaaaagacttatgaaagacattctctctctcattttgttaacttagacaatttgagagctagtaacactaaaggttcattgcctattaatgttatagtttttgatggtaaatcaaaatgtgaagaatcatctgcaaaatcagcgtctgtttattacagtcagcttatgtgtcaacctatactgttactagatcaggcattagtgtctgatgttggtgatagtacagaagttgcagttaaaatgtttgatgcttacgttaatacgttttcatcaacttttaacgttccaatggaaaaactaaaaacactagttgcaactgcagaagctgaacttgcaaagaatgtgtccttagacaatgtcttatccacctttatttcagcagctcggcaagggtttgttgattcagatgtagaaactaaagatgttgttgaatgtcttaaattgtcacatcaatctgacatagaagttactggtgatagttgtaataactatatgctcacctataacaaagttgaaaacatgacacctcgtgaccttggtgcttgtattgactgtagtgcgcgtcatattaatgcgcaggtagcaaaaagtcacaatattgcgttgatatggaacgttaaagattttatgtcactgtctgaacaactacgaaaacaaatacgtagtgctgccaaaaagaacaacttgcctttcaagttgacatgtgcaactactagacaagttgttaatgttgtaacaacaaaaatagcacttaagggtggtaaaattgttaataattggttgaagcagttaattaaagttacactcgtgttcctttttgttgctgctatcttctatttaataacacctgttcatgtcatgtctaaacatactgacttttcaagtgaaattatagggtacaaggctatcgatggtggtgtcactcgtgacatagcatctacagatacttgttttgctaacaaacatgctgattttgacacatggtttagtcagcgtggtggtagttatactaatgacaaagcttgtccattgattgctgcagtcataacaagagaagtgggttttgtcgtgcctggtcttcctggtacgatattacgcacaactaatggtgactttttgcatttcttacctagagtttttagtgcagttggtaacatctgctatacaccatcaaaacttatagagtacactgactttgcaacttcagcttgtgttttggctgctgaatgtacaatttttaaagatgcttctggtaagccagtaccatattgttatgatactaatgtactagaaggttctgttgcatatgaaagtctacgtcctgatacacgttatgtactcatggatggctctattattcaatttcctaacacctaccttgaaggttctgttagagtggtaacaacttttgattctgagtattgtagacacggtacttgtgaaagatcagaagctggtgtttgtgtatctactagtggtagatgggtacttaataatgattattacagatctttaccaggagttttttgtggtgtagatgctgtaaatttacttactaatatgttcacaccactaattcaacctatcggtgctttggacatatcagcatctattgtagccggcggtattgttgctatcgtagtaacatgccttgcctactactttatgaggtttagaagagcttttggtgaatacagccatgtagttgcctttaatactttactattccttatgtcattcactgtactctgtttaacaccagtttactcatttttacctggcgtttattctgttatttacttgtacttgacattttatcttactaatgatgtttctttcttagcacatatccagtggatggttatgttcacacctttagtacctttctggataacaattgtttatgtcatttgtatttccacaaagcatttttactggttctttagtaactacctaaaaaggcgtgtagtctttaatggtgtttcctttagtacttttgaagaagctgcgttatgcactttcttattaaataaggaaatgtatctaaaattgcgtagtgatgtacttctacctcttacgcaatataatagatatttagccctttataataagtacaagtattttagtggagccatggatacaactagctacagagaagctgcttgttgtcatcttgcaaaagctctcaatgatttcagtaattcaggttctgatgttctttatcaaccaccacaaacctctatcacctcggctgttttgcagagtggttttagaaaaatggcattcccatcaggtaaagttgagggttgcatggtacaagttacttgtggtacaaccacacttaatggtctttggcttgatgatgtagtctactgtccaagacatgtgatctgcacctctgaagacatgcttaatcctaattatgaagacttacttatccgcaagtctaatcataatttcttggtacaggctggtaatgtccaacttagagttattggacattctatgcaaaattgtgtgcttaagcttaaggtagatactgccaatactaagacgcctaagtataagtttgttcgcattcaacctggacagactttttcagtgttagcttgttacaatggttcaccatctggtgtttaccagtgtgctatgagacctaactttacaattaagggttcattccttaatggttcttgtggtagtgttggttttaacatagattatgactgtgtctctttttgttacatgcaccatatggaattaccaactggagttcatgctggcacagacttagaaggtaccttctatggaccttttgttgacagacaaacagcacaagcagctggtacggacacaactatcacagtcaatgttttagcttggttgtacgctgctgttataaatggagacaggtggtttctcaatcgatttaccacaactcttaatgattttaacctcgtggctatgaagtacaattatgaacctctaacacaggaccatgttgacatactaggacctctttctgctcaaaccggaattgccgttttagatatgtgtgcttcactaaaagaattactgcaaaatggtatgaatggacgtaccatattgggtagtgctttattagaagatgaatttacaccttttgatgttgttagacaatgctcaggtgttactttccaaagtgcagtaaaaagaacaatcaagggcacacaccattggttgttacttacaattttgacttcacttttagttttagtccagagtactcaatggtctttgttcttttttgtgtatgaaaatgcctttttgccttttgctatgggtattattgctatgtctgcttttgcaatgatgtttgttaaacataagcatgcattcctctgtttgttcttgttaccttctcttgctactgtagcttactttaatatggtctatatgcctgctagttgggtgatgcgcattatgacatggttggatatggttgatactagtttgtctggtttcaagctaaaagactgtgttatgtatgcatcagccgtagtgttactaatccttatgacagcaagaactgtgtatgatgatggtgctaggagggtgtggacacttatgaatgtcttgacactcgtctataaagtttattatggtaatgctttagatcaagctatttccatgtgggctcttataatctctgttacttctaactactcgggtgtagttacaactgtcatgttcttggccagaggtattgtttttatgtgtgttgagtattgccctattttcttcataactggtaatacacttcagtgtataatgctagtttattgtttcttaggctatttctgtacttgttactttggtctcttttgtttactcaaccgttactttagactgactcttggtgtttatgattatttggtttccacacaagagtttaggtatatgaattcacagggattgctcccaccaaagaatagcatagatgcctttaaactcaacatcaaattgttgggtgttggaggtaaaccttgtattaaagtagccactgtacagtctaaaatgtcagatgtaaagtgcacgtcagtagtcttactctcagttttgcaacaacttagagtagaatcatcatctaaattgtgggctcaatgtgttcagttacacaatgacatactcttagctaaagatactactgaagcctttgaaaaaatggtttcactactttctgtcttgctttccatgcagggtgctgtagacataaacaagctttgtgaagaaatgcttgacaacagggcaaccttacaagctatagcctcagagtttagttctcttccatcatatgcagcttttgctaccgctcaagaagcttatgagcaggctgttgctaatggtgactctgaagttgtccttaaaaagttgaagaagtctttgaatgtggctaaatctgaatttgaccgtgatgcagccatgcaacgcaagttggaaaagatggctgatcaagctatgacccaaatgtataaacaggctagatctgaagacaagagggcaaaagttactagtgctatgcagacaatgcttttcactatgcttagaaagttggataatgatgcactcaacaacattatcaacaatgcaagagatggttgtgttccattgaacataatacctcttacaacagcagccaaattaatggttgtcataccagactataacacatataaaaatacgtgtgatggtacaacatttacttatgcatcggcattgtgggaaatccaacaggttgttgatgcagatagtaaaattgttcaacttagtgaaattagcatggacaattcacctaatttagcatggcctcttattgtaacagctttaagggccaattctgctgtcaaattacagaataatgagcttagtcctgttgcactacgacagatgtcttgtgctgccggtactacacaaactgcttgcactgatgacaatgcgttagcttactacaacacaacaaagggaggtaggtttgtacttgcattgttatccgatttacaggatttgaaatgggctagattccctaagagtgatggaactggtactatctatacagaactggaaccaccttgtaggtttgttacagacacacctaaaggtcctaaagtgaagtatttatactttattaaaggattaaacaatctaaatagaggtatggtacttggtagtttagctgctacagtacgtttacaagctggtaatgcaacagaagtgcctgccaattcaactgtactatctttctgtgcttttgctgtagatgccgctaaagcgtacaaagactatctagctagtgggggacaaccaatcactaattgtgttaagatgttgtgtacacacactggtactggtcaggcaataacagttacaccagaagccaatatggatcaagaatcctttggtggtgcatcgtgttgtctgtactgtcgttgccacatagatcatccaaatcctaaaggattttgtgacttaaaaggtaagtatgtacaaatacctacgacttgtgctaatgaccctgtgggttttacacttaaaaacacagtctgtaccgtctgcggtatgtggaaaggttatggctgtagttgtgatcaactccgcgaacccatgcttcagtcagctgatgcacaatcgtttttaaac------------------------------cgggtttgcggtgtaagtgcagcccgtcttacaccgtgcggcacaggcactagcactgatgtcgtgtacagggcttttgacatctacaatgataaagtagctggttttgctaaattcttaaaaactaattgttgtcgcttccaagaaaaagacgaggatgacaatttaattgattcttactttgtagttaagagacacactttctctaactaccaacatgaagaaacaatttataatttacttaaggattgtccagctgttgctaaacacgacttctttaagtttagaatagacggtgacatggtaccacatatatcacgtcaacgtcttactaaatacacaatggcagacctcgtctatgctttaaggcattttgacgaaggcaattgtgatacattaagagaaatacttgtcacatacaattgttgtgacgatgattatttcaataaaaaagactggtatgattttgtagaaaacccagatatattacgcgtatacgccaacttaggtgaacgtgtacgccaagctttgttaaaaacagtacaattctgtgatgccatgcgagatgctggtattgtaggtgtactaacattagataatcaagatctcaatggtaactggtatgatttcggtgacttcatacaaaccactccaggtagtggagttcctattgtagattcttattattcattgttaatgcctatactaactttaactagggcattaactgcagagtcacatgttgacactgacttaacaaagccctacattaagtgggatttgttaaaatatgactttacggaagagaggttaaaactctttgaccgttattttaaatattgggatcagacataccacccaaattgtgttaactgtttggatgacagatgcattctgcattgtgcaaactttaacgttttattctctacagtgttcccacctacaagttttggacctctagtgagaaaaatatttgttgatggtgttccatttgtagtttcaactggataccacttcagggagctaggtgttgtacataatcaggatgtaaacttacatagctctagacttagttttaaggaattacttgtgtatgctgctgaccctgctatgcacgctgcttctggtaatttattactagataaacgcactacgtgcttctcagtagctgcacttactaacaatgttgcttttcaaactgtcaaacccggtaattttaacaaagacttctatgactttgctgtgtctaagggtttctttaaggaaggaagttctgttgaattaaaacacttcttctttgctcaggatggtaatgctgccatcagcgattatgactactatcgttataatctaccaacaatgtgtgatatcagacaactcctatttgtagttgaagttgttgataagtactttgattgttacgatggtggctgtattaatgctaaccaagtcatcgtcaacaacctagacaaatcagctggttttccatttaataaatggggtaaggctagactctattacgattcaatgagttacgaggatcaagatgcacttttcgcatatacaaaacgtaatgtcatccctactataactcaaatgaatcttaagtatgccattagtgcaaagaatagagctcgcaccgtagctggtgtctctatctgtagtactatgaccaatagacagtttcatcaaaaattattgaaatcaatagccgccactagaggagctactgtagtaatcggaacaagcaaattttatggtggttggcataacatgttaaaaactgtttacagtgatgtagaaaaccctcatcttatgggttgggattaccctaaatgtgatagagccatgcctaacatgcttagaattatggcctcacttgttcttgctcgcaaacatacaacgtgctgtagcttgtcacaccgtttctatagattagctaatgagtgtgctcaagtattgagtgaaatggtcatgtgtggcggttcactatatgttaaaccaggtggaacctcatcaggagatgccacaactgcttatgctaatagtgtctttaacatttgtcaagctgttacggccaatgttaatgcacttttatctactgatggtaacaaaattgccgataagcacgtccgcaatttacaacacagactttatgagtgtctctatagaaatagagatgttgacacagactttgtgaatgagttttacgcatatttgcgtaaacatttctcaatgatgatactttctgatgatgctgttgtgtgtttcaatagcacttatgcatctcaaggtctagtggctagcataaagaactttaaatcagttctttactatcaaaacaacgtttttatgtctgaagcaaaatgttggactgagactgaccttactaaaggacctcatgaattttgctctcaacatacaatgctagttaaacagggtgatgattatgtgtacctcccttacccggatccatcacgaatcttaggggctggctgttttgtagatgatatcgtaaaaacagatggtacactgatgattgaacggtttgtgtctttagctatagatgcttacccacttactaaacatcctaatcaggagtatgctgatgtctttcacttgtacttacaatacataagaaagttacatgatgagttaacaggacatatgttagacatgtattctgttatgcttactaatgataacacttcaaggtattgggaacctgagttttatgaggctatgtacacaccgcatacagtcttacaggctgttggggcttgtgttctttgcaattcacagacttcattaagatgtggtgcttgcatacgtagaccattcttatgctgtaaatgctgttacgaccacgtcatatctacatcacataaattagtcttgtctgttaatccgtatgtttgcaatgctccaggttgtgatgtcacagatgtgactcaactttacttaggaggtatgagctattattgtaaatcacataaaccacccattagttttccgttgtgtgctaatggacaagtttttggtttatataagaatacatgtgttggtagcgataatgttactgactttaacgcaattgcaacatgtgattggacaaatgctggtgattacattttagctaacacctgtactgaaagactcaagcttttcgcagcagaaacgctcaaagctactgaggagacatttaaactgtcttatggtattgccactgtacgtgaagtgctgtctgacagagaattgcatctttcatgggaagttggtaaacctagaccaccacttaaccgaaattatgtctttactggttatcgtgtaactaaaaacagtaaagtacaaataggagagtacacctttgaaaaaggtgactatggtgatgctgttgtctaccgaggtacaacaacttacaaactaaatgttggtgactattttgtgctgacatcacatacagtaatgccattaagtgcacctacactagtgccacaagagcactatgttagaattactggcttatacccaacactcaatatttcagatgagttttctagcaatgttgcaaattatcaaaaggttggtatgcaaaagtattctacactccaaggaccacctggtactggtaagagtcattttgctattggcttagctctctactacccttctgctcgcatagtgtacacagcttgctctcatgccgctgttgatgcactatgtgagaaggcattaaaatatttgcctatagataaatgtagtagaattatacctgcacgtgctcgtgtagagtgttttgataaattcaaagtgaattcaacattagaacagtacgtcttttgtactgtaaatgcattgcctgagacgactgcagatatagttgtctttgatgaaatttcaatggctacaaattatgatttgagtgttgtcaatgctagattacgtgctaagcactatgtgtacattggcgaccctgctcaattaccagcaccacgcacattgctaactaagggcacactagaaccagaatatttcaattcagtgtgtagactcatgaaaactataggtccagacatgttccttggaacttgtcggcgttgtcctgctgaaattgttgacactgtgagtgctttggtttatgataataagctgaaagcacataaagacaaatcagctcaatgctttaaaatgttttataagggtgttattactcatgatgtttcatctgcaattaacaggccacaaataggcgtggtaagagaatttcttacacgtaatcctacttggagaaaagctgtcttcatttcaccttataattcacagaatgctgtagcctcaaagattttgggactaccaactcaaactgttgattcatcacagggttcagaatatgactatgtcatattcactcaaaccactgagacagctcactcttgtaatgtaaacagatttaatgttgctattactagagcaaaagtaggcatactttgcataatgtctgatagagacctttatgacaagttgcaatttacaagtcttgagattccacgtaggaatgtggcaactttacaagctgaaaatgtaacaggactttttaaggattgtagtaaggtaatcactgggttacacccaacacaggcacctacacacctcagtgttgacactaaattcaaaactgaaggtttatgtgttgacatacctggtatacctaaggacatgacctatagaagactcatctctatgatgggtttcaaaatgaattaccaagttaatggttaccctaatatgtttatcacccgtgaggaagccgtaagacatgtacgtgcatggattggctttgatgtcgaggggtgtcatgctactagagaagctattggtactaatttacctttacagctaggcttttctacaggtgttaacctagttgctgtacctacaggctatgttgatacacctaataatacagatttttccagagttagtgctaaaccaccacctggagatcagtttaaacatcttataccacttatgtataaaggacttccttggaatgtagtgcgtataaagattgtacaaatgttaagtgatacacttaaaaatctctctgacagagtcgtgtttgtcttatgggcacatggctttgaattaacatctatgaagtattttgtgaaaataggacctgagcgcacttgttgtctatgtgataaacgtgccacatgcttttccactgcttcagacacttatgcctgttggcatcattctattggatttgattatgtctataatccgtttatgattgatgttcaacaatggggttttacaggtaacctacaaagcaaccatgatctgtattgtcaggttcatggtaatgcacatgtagctagttgtgatgcaatcatgactagatgtctagctgtccacgagtgctttgttaagcgtgttgactggactattgaataccctataattggtgatgaactgaagattaatgcggcttgtagaaaggttcaacacatggttgttaaagctgcattattagcagacaaatttccagttcttcatgacattggtaaccctaaagctattaagtgtgtacctcaagctgatgtagaatggaagttctatgacgcacagccttgtagtgacaaagcttataaaatagaagaattattctattcttatgccacacattctgacaaattcacagatggtgtatgcctattttggaattgcaatgtcgatagatatcctgctaattccattgtttgtagatttgacactagagtgctatctaaccttaacttgcctggttgtgatggtggcagtttgtatgtaaataaacatgcattccacacaccagcttttgataaaagtgcttttgttaatttaaaacaattaccatttttctattactctgacagtccatgtgagtctcatggaaaacaagtagtgtcagatatagactatgtaccactaaagtctgctacgtgcataacacgttgcaatttaggtggtgctgtctgtagacatcatgctaatgagtacagattgtatcttgatgcttacaacatgatgatctcagctggctttagcttgtgggtttacaaacaatttgatacttacaacctctggaatacttttacaagacttcagagtttagaaaatgtggcttttaatgttgtaaataaaggacactttgatggacaacagggtgaagtaccagtttccatcattaataacactgtttacacaaaagttgatggtgttgatgtagaactatttgaaaataaaacaacattacctgttaatgtagcatttgagctctgggctaagcgcaatattaaaccagtaccagaggtgaaaatactcaataatttgggtgtggacattgctgctaatactgtgatttgggactacaaaagagatgctccagcacatatatctactattggtgtttgttctatgactgacatagccaagaaaccaactgaaaatatttgtgcaccactcactgtctttttcgatggtagagtcaatggtcaagtagacttgtttagaaatgcccgtaatggtgttcttattacagaaggtagtgttaaaggtttacaaccatctgtaggtcctaaacaagccagtcttaatggagtcacattgattggagaagccttaaaaacacagttcaattattacaagaaagttaatggtgttgttcaacaactacctgaaacttactttacccaaagtagaaatttaaaagaattcaaacccaggagtcaaatggaaattgatttcttagaattagctatggatgaattcattgaacggtataaactagaaggttatgccttcgaacatatcgtctatggagattttagtcataggcagttaggtggtttacatctactgattggactagctaaacgttctaaggaatcacctcttgaattagaagattttattcctatggacagtacagttaaaaattacttcataacagatgcgcaaacaggttcatctaagtgtgtgtgttctgttattgatttattacttgatgattttgttgaaataataaaatcgcaggatttatctgtagtttctaaggtggtcaaagtgaccattgactatacagaaatttcatttatgctttggtgtaaagatggacatgttgaaacattttacccaaaattacaatctagtcaagcgtggcaaccgggtgttgctatgcctaatctctacaaaatgcaaagaatgttactagaaaagtgtgaccttcaaaattatggtgatagtgcaacattacctaaaggcataatgatgaatgtcgcaaaatatactcaactgtgtcagtatttaaatacacttactttagctgtaccctataatatgagggttatacattttggtgctggttctgataaaggagttgcacctggtacagctgttttaagacagtggttgcctacgggtacactacttgtcgattcagatcttaatgactttgtctctgatgcagattcaactttgattggtgattgtgcaactgtacatacagctaataaatgggatctcattattagtgatatgtacgatcctaagactaaaaatgttacaaaagaaaatgattccaaagagggatttttcacttacatttgtggatttatacaacaaaagctagcccttggaggttctgtagctataaagataacagagcattcttggaatgccgatctttataagcttatgggacatttcgcatggtggactgcttttgttactaatgtaaatgcatcttcatctgaagcatttttaattgggtgtaattaccttggcaaaccgcgtgaacagatagatggttatgtcatgcatgcaaattacatattttggaggaatacaaacccaattcagttgtcttcctattctttatttgacatgagtaaattcccccttaaattaaggggtactgcagttatgtctttgaaagaaggtcaaatcaatgatatgattttatctcttcttagtaaaggtagacttataattagagaaaacaatagagttgttatttctagtgatgttcttgttaacaac---------atgtttgtttttcttgttttattgccactagtttctagtcagtgtgttaatctaacaactagaactcagttacctcctgcatacaccaactcatccacccgtggtgtctattaccctgacaaagttttcagatcttcagttttacatttaactcaggatttgtttttacctttcttctccaatgtgacctggttccatgctatacatgtttcagggaccaatggtattaaaaggtttgataacccagttctgccattcaacgatggcgtctattttgcttccactgagaagtctaatataataagaggatggatttttggtactaccttagattcgaagacccagtctctacttattgttaataacgctactaatgttgttattaaagtctgtgaatttcaattttgtaatgatccatttttgggtgtttattaccacaaaaacaacaaaagttggatggaaagtgagttcagagtttactctagtgcgaataattgcacttttgagtatgtctctcagccttttcttatggaccttgaaggaaaacagggtaatttcaaaaatcttagggaattcgtgtttaagaatattgatggttatttcaaaatatattctaaacatacg------------cctattaatttagtgcgtgatcttccccctggtttttcagctttagaaccattggtagatctgccaataggtattaacatcactaggtttcaaactttacttgctttacatagaagctatttgactcctggtgattcttcttcaggttggacagctggtgctgcagcttattatgtgggttatcttcaaccaaggacttttctactaaaatataatgagaatggaaccattacagatgctgtagactgtgcacttgaccctctttcagaaacaaagtgtacgttaaaatccttcactgttgaaaaaggaatttatcaaacctctaactttagagtccaaccaacagattctattgttagattcccaNNNNNNNNNNNNNNNNNNNNNNNNNNNNNNNNNNNNNNNNNNNNNNNNNNNNNNNNNNNNNNNNNNNNNNNNNNNNNNNNNNNNNNNNNNNNNNNNNNNNNNNNNNNNNNNNNNNNNNNNNNNNNNNNNNNNNNNNNNNNNNNNNNNNNNNNNNNNNNNNNNNNNNNNNNNNNNNNNNNNNNNNNNNNNNNNNNNNNNNNNNNNNNNNNNNNNNNNNNNNNNNNNNNNNNNNNNNNNNNNNNNNNNNNNNNNNNNNNNNNNNNNNNNNNNNNNNNNNNNNNNNNNNNNNNNNNNNNNNNNNNNNNNNNNNNNNNNNNNNNNNNNNNNNNNNNNNNNNNNNNNNNNNNNNNNNNNNNNNNNNNNNNNNNNNNNNNNNNNNNNNNNNNNNNNNNNNNNNNNNNNNNNNNNNNNNNNNNNNNNNNNNNNNNNNNNNNNNNNNNNNNNNNNNNNNNNNNNNNNNNNNNNNNNNNNNNNNNNNNNNNNNNNNNNNNNNNNNNNNNNNNNNNNNNNNNNNNNNNNNNNNNNNNNNNNNNNNNNNNNNNNNNNNNNNNNNNNNNNNNNNNNNNNNNNNNNNNNNNNNNNNNNNNNNNNNNNNNNNNNNNNNNNNNNNNNNNNNNNNNNNNNNNNNNNNNNNNNNNNNNNNNNNNNNNNNNNNNNNNNNNNNNNNNNNNNNNNNNNNNNNNNNNNNNNNNNNNNNNNNNNNNNNNNNNNNNNNNNNNNNNNNNNNNNNNNNNNNNNNNNNNNNNNNNNNNNNNNNNNNNNNNNNNNNNNNNNNNNNNNNNNNNNNNNNNNNNNNNNNNNNNNNNNNNNNNNNNNNNNNNNNNNNNNNNNNNNNNNNNNNNNNNNNNNNNNNNNNNNNNNNNNNNNNNNNNNNNNNNNNNNNNNNNNNNNNNNNNNNNNNNNNNNNNNNNNNNNNNNNNNNNNNNNNNNNNNNNNNNNNNNNNNNNNNNNNNNNNNNNNNNNNNNNNNNNNNNNNNNNNNNNNNNNNNNNNNNNNNNNNNNNNNNNNNNNNNNNNNNNNNNNNNNNNNNNNNNNNNNNNNNNNNNNNNNNNNNNNNNNNNNNNNNNNNNNNNNNNNNNNNNNNNNNNNNNNNNNNNNNNNNNNNNNNNNNNNNNNNNNNNNNNNNNNNNNNNNNNNNNNNNNNNNNNNNNNNNNNNNNNNNNNNNNNNNNNNNNNNNNNNNNNNNNNNNNNNNNNNNNNNNNNNNNNNNNNNNNNNNNNNNNNNNNNNNNNNNNNNNNNNNNNNNNNNNNNNNNNNNNNNNNNNNNNNNNNNNNNNNNNNNNNNNNNNNNNNNNNNNNNNNNNNNNNNNNNNNNNNNNNNNNgctgttgaacaggacaaaaatactcaagaagtttttgctcaagttaaacaaatttataagacaccaccaattaaagattttggtggtttcaatttttcacaaatattaccagatccatcaaaaccaagcaagaggtcatttattgaggatttacttttcaataaagtgacacttgctgatgctggcttcatcaaacaatatggtgattgccttggtgatattgctgctagggatcttatttgtgctcaaaagttcaatggccttactgttctgccacctttgctcacagatgaaatgatcgctcaatacacttctgcactattagcaggtacaatcacttctggttggacttttggtgcaggtgctgctttacaaataccatttgccatgcaaatggcttataggtttaatggtattggagttacacagaatgttctctatgagaaccaaaaattgattgccaaccagtttaatagtgctattggcaaaattcaagactcactttcttctacagcaagtgcacttggaaaacttcaagatgttgtcaaccaaaatgcacaagctttaaacacgcttgttaaacaacttagctccaattttggagctatttctagcgtgttaaatgatatcctttcacgtctcgacaaagttgaggctgaagtgcagattgacaggttgatcacaggcagacttcaaagcttgcagacatatgtgactcaacaattaattagagctgcagaaatcagagcttctgccaatcttgctgctactaaaatgtcagagtgtgtactcggacaatcaaaaagagttgatttttgtggaaaaggctatcatcttatgtctttccctcagtcagcacctcatggtgtagtcttcttgcatgtgacatatgtccctgcacaagaaaagaacttcacaactgctcctgccatttgtcatgatggaaaagcacactttccacgtgaaggtgttttcgtttcaaatggcacacactggtttgttacacaaaggaatttttatgaaccacaaattattacaacagacaacacatttgtctctggtagctgtgatgttgtaataggaattgtcaacaacacagtttatgatcctttgcaaccagaacttgattcattcaaggaggagttggataaatactttaaaaatcatacatcacctgatgtagatttaggtgacatttctggcattaatgcttcagttgtcaatattcaaaaggaaattgaccgcctcaatgaggttgccaaaaatctaaatgaatctctcatcgatctccaagaacttggaaagtatgaacagtatataaaatggccatggtacatttggctaggttttatagctggcttgattgccataataatggtcacgattatgctttgctgtatgaccagttgctgcagttgtctcaagggctgttgttcttgcggatcttgctgcaaatttgatgaagacgactctgagccagtgctcaaaggagtcaaattacattacaca---------------------------------------------atggatttgtttatgagaattttcacacttggaactgtaactttgaaacaaggtgaaattaaggatgctactccttcagattctgttcgcgctactgcaacgataccgatacaagcctcactccctttcggatggcttattgttggcgttgcatttcttgctgtttttcaaagcgcttccaagatcataacccttaaaaagagatggcaactagcactctctaagggtattcactttatttgcaacttgctgctgctgtttgtaacagtttactcacatcttttgctcgttgctgctggtcttgaagccccattcctctacctctacgctttagtctacttcttgcagagtataaactttgtaagaataataatgaggctttggctttgctggaaatgccgttccaaaaacccattactctatgatgctaactacttcctttgttggcatactaattgttatgactattgtataccttacaatagtgtaacttcttcaattgtcattacttcaggtgatggcacaacaagtcctatttctgaacatgactaccagattggtggttatactgaaaaatgggagtctggagtaaaagactgtgttgtattacacagttacttcacttcagattattaccagctgtactcaactcaattgagcacagacactggtgttgaacatgttaccttcttcatctacaataaaattgttgatgagcctgaa---gaacatgtccaaattcacacaatcgacggttcatccggagttgttaatccagcaatggaaccaatttatgatgaaccgacgacgactactagcgtgcctttg------------------------atgtactcattcgtttcggaagagacaggtacgttaatagttaatagcgtacttctttttcttgctttcgtggtattcttgctagtcacactagccatccttactgcgcttcgattgtgtgcgtactgctgcaatattgttaacgtgagtcttgtaaaaccttctttttacgtttactctcgtgttaaaaatctgaattcttctagagttcctgatcttctggtc---------------------------------------------------------------atg---gcagataacggtactattaccgttgaagagctgaaaaagctccttgaacagtggaatctagtaataggattcctatttcttacatggatttgtcttctacaatttgcctatgccaacaggaataggtttttgtatataattaagttaattttcctctggctgctttggccagtaactttagcctgctttgtgcttgctgctgtttacagaataaattggatcactggaggaatcgctatcgcaatggcttgtcttgtaggcttgatgtggctgagctacttcattgcttctttcaggctatttgcacgtacgcgttccatgtggtcattcaatccagaaactaacattttgctcaacgtgccactccatggcactattttgaccagaccgcttctagagagtgaacttgtaatcggagctgtcatccttcgtggacatcttcgtattgctggacaccatctaggacgctgtgacatcaaggacctgcccaaagaaatcactgttgctacatcacgaacgctttcttattacaaattgggagcttcacagcgtgtagcaggtgattcaggttttgctgcatacagtcgctacaggattggaaactacaaattaaacacagaccattccagtagcagtgacaatattgctttgcttgtacag------atgtttcatctcgttgactttcaggttactatagcagagatattactaattattatgaggactttcaaagtttccatttggaaccttgattacatcataaaccttataattaaaaatttatctaagtcactaactgagaataaatattctcaattagatgaagagcaaccaatggagattgat------atgaaaattattcttttcttggtactggtaacacttgctacttgtgagctttatcactaccaagagtgtgttagaggtacaacagtacttctaaaagaaccttgctcttctggaacgtatgaaggcaattcaccattccatcctctagctgataataaatttgcactgacttgctttagcactcaatttgcttttgcttgtcctgacggcgtgaaacacgtctatcagttacgtgccagatcagtttcacccaaactgttcatcagacaagag---gaagttcaagaactttactcaccaatttttcttatcattgcagcaatagtgtttataacactttgcttcacactcaaaagaaaaacagaa------------------------------------------atgtctgataatggaccccaaaaccaacgaaatgcaccccgcattacgtttggtggaccctcagattcaactggcagtaaccagaatggagaacgcagtggagcacgaccaaaacaacgtcggcctcaaggtttacccaataatactgcgtcttggttcaccgctctcactcaacatggcaaggaagaccttaaattccctcgaggacaaggcgttccgattaataccaatagcagtccagatgaccaaattggctactaccgaagagctaccagacgaattcgtggtggtgacggtaaaatgaaagatctcagtccaagatggtacttttactacctaggaactgggccagaagctggacttccctatggtgctaacaaagacggcatcatatgggttgcaactgagggagccttgaatacaccaaaagatcacattggcacccgcaatcctgctaacaatgctgcaatcgtgctacaacttcctcaaggaacaacattgccaaaaggcttctacgcagaagggagcagaggtggcagtcaagcttcttctcgctcttcatcacgtagtcgcaacagttcaagaaactcaactccaggcagcagtaggggaacttcccctgctaggatggctggcaatggcagtgatgctgctcttgctttgctgctgcttgacagattgaaccagcttgagagcaaaatgtctggtaaaggccaacaacaacagagccaaactgtcactaagaaatctgctgcagaggcttctaagaaacctcggcaaaaacgtactgccaccaaacaatacaatgtaacacaagcttttggcagacgtggtccagaacaaacccaaggaaactttggggatcaagaactaatcaggcaaggaactgattacaaacattggccgcaaattgcacaattcgctcccagcgcttcagcattcttcggaatgtcgcgcattggcatggaagtcacaccttcgggaacgtggttgacctatacaggtgccattaaattggatgacaaagatccaaatttcaaagatcaagtcattttgctgaataagcacattgacgcatacaaaacattcccaccaacagagcctaaaaaggacaaaaagaaaaaggctgatgaaactcaagccttaccgcagagacagaagaaacagcaaactgtgactcttcttcctgctgcagatttggatgacttctccaaacaattgcaacaatccatgagcagtgctgattcaactcaggcc
>MT040334.1
------------atggagagccttgtccctggtttcaacgagaaaacacacgtccaactcagtttgcctgttcttcaggttcgcgacgtgctagtacgtggctttggagactccgtggaggaggctctatcagaggcacgtcaacatcttcttgacggcacttgtggcataatcgatgttgaaaagggagtactcccccaactcgaacagccctatgtgtttgtcaaacgttctgatgcccgaactgctcctcacggccatgtaatggttgaattggtggcagaactcgatggtgttcagtacggtcgtagcggtgagactcttggtgttcttgtaccacatgttggtgaaacacctgttgcttatcgcaaaattcttctccgtaagaatggtaataagggagccggtggtcatagtttcggcatcgatctaaagtcttatgacttaggtgacgagcttggcactgatcccattgatgactttcaagtcaactggaacactaaacatggcagtggtgtaactcgtgagctcatgcgtgagcttaatgggggcgcatacactcgctatgtagacaataacttctgtggccctgacggctaccctcttgagtgcatcaaagacttattagctcgtgctggaaagtcttcttgctctttgtccgaacaactggactttattgacactaaaagaggtgtgtactgctgccgtgaacatgaacatgaaattgtttggtacacggaacgctccgacaagagctacgaattacagacaccttttgaaatcaaattggcaaagaaatttgacaatttcacaggggaatgtccaaactttgtcttcccactaaattctacaatcaagaccattcaaccacgtgttgaaaagaaaaagcttgagggttttatgggtagaattcgatctgtctatcctgttgcatcaccaaatgaatgcaacccaatgcacctttcgacgcttatgaagtgtgaacattgtagtgaaacttcatggcaaactggtgacttccttaaagccacttgtgaattttgtggtactgaaaatcaagtcaaagaaggacctaccacttgtggttaccttcctcaaaatgctgtagtaaaaattttttgtccagcatgtcataatccagaaatgggacctgagcacagtctcgcagaataccataatgaatctggtattaaaaccactcttcgtaaaggtggtcgtaccaaagcatttggaggatgtgtgttctcttatgtgggctgtcacaacaagtgtgcctattgggtgcctcgtgctgctgctaacgtaggatgtaaccacacaggagttgtgggagaaggttctgaaagtctcaatgataaccttcttgaaatacttactaaggagaaagtcaacattaacattgttggtgactttaaactgactgaagagatcgccataatcttggcatctttttctgcatccacgagtgctttcgtggaaactgtgaagggcttggattacaagtctttcaaacaaattgttgaatcctgtggtaactttaaagtaaccaagggaaaattcaagaagaatgcttggaatattggtgaaccaaagtccatactgagccctctgtatgcatttccctcagaagctgctcgtgtggtacgttccattttttcacgcactcttgaaactgctcaacactctgtgcgtgtcttgcaaaaggccgctattacaattctggacggaatttcacagtactcactcagattgattgatgctatgttgttcacgtctgaacttacaacagacagtatcgtagtgatggcatacgtcacaggtggtgttgtacaaatgactacacaatggcttaccaatatttttggtactgtgtatgaaaaattgaaacctattcttgactggcttgaagagaagttcaaggaagggatagagtttcttaaggacggttgggagattgtaaaattcatcacaacctgttcttgtgaaatcattggtggacagcttgtagcattcaccactgaacttaaagacagtgtgaagaaatttttcaaactggttaacaaatttcttgctctttgtgctgattccatcgtcattggtggtgcaaaacttaaagctttgaatttgggagaaacctttgtcgcacactccagaggactctacaaaaagtgtgtgaaatccagaggagactctggtttactcatgcctctaaaagcaccaaaagaagttatcttccttgatggagaaactttgcctacagaggtactttcagaagaagtaatactaaaaactggtgaattacaaccacttgaggaaccaactgcacaggcagttgaagtaccactcgtaggtacaccagtttgcattaatggattaatgctgcttgaaattaaagatactgaaaagtattgtgctcttgcacctaacatgatggtcactaataataccttcactctaaaaggtggtgcaccaaccaaagtcacatttggtgatgacacagtcattgaagtccaaggctacaagaatgtgaatatcacatttgaattggatgaacgagtagataaagtactcaacgaaaagtgctctaactacactgtagaacttggaaccaacatagatgaattggcttgtgttgtagctgaggcagtaataaagactttgcaacctgtttcagaattacttacaccgctaggcattgacttagacgagtggggtgttgcaacctattacttgtttgacgagtctggtgagtatactttgtcttcacgtatgtattgttcattctatcctccagatgaggattatgaagaagaatacagcgaagaggaacaacctgaacaaccaactcaatatgagtatggtactgaatctgattacaaaggtttgcctttggaatttggtgcatcttctgta------caacaacaggaagaacaagaagaagattggttagaaactgaagctgaa------gtggtggaacaagaagttacaccaactgagcaagaggaagag---ctaccaatcactgaaattgttcct------gcagtggaacaaactacaattgtagagcta---------gaatgtgataatttcactggttatttaaaactcactgataatgtttccattaaaaatgtggatattgtaagtgaggctaaaaatgtaaaacctacaatagtggttaatgctgctaatgtacacctaaaacatggtggtggtgttgctggtgctcttaacaaagctactaacaacgctatgcaaattgagtctgatgactacattgccagaaatggaccactaaacgtgggtggtagttgtcttctaaatggacacaatttggctaaaaactgccttcatgttgttggtcctaatctcaacaagggtgaagacattcaattacttaaagttgcctatgaaaatttcaatcatcatgaaaaattacttgcaccacttctctcagcaggcatctttggtgcacaaccaatacagtctttgaaggtgtgtattgaaacagtacgcacacaagtctttttagctgtctttgacaaggacctctatgaagaacttgtagctagctttttagaaatgaaaagtgagactaaagtacaagatcactttgacgtcgtt------------------------------gagactaaggttgaaattacacct------------------gaagaatctgcttcaagtgagaaacctaccaaggaagagcctaaaaaggtgaaaccttgtattgaagaagttacaactactctagaagaaactaagtttcttacagaaaacttgttactgtatgcagacattaatggtaatctgtatccagattcaaccagtcttgtggaaaatgttgatgtcaccttccttaaaaaggatgctccttatatagtaggtgacataattactagtggtaatttaacaaccgttgtcataccaacaaagaaagcaggtggtactacagaaatgcttgcaaaggcattgcgtaaagtacctactgaccattatataaccacctaccccggacagggttgcgttggttatacaattgaggaagcaaaaacagctcttaagaagagtaagagtgcttattatgtattaccctctataattccaaataagaaagaagaaattcttggtactgtttcttggaacttgcgtgaaatgcttacgcatgctgaagaaacacgtaaattaatgcctatttgcatggatacaaaggctataatgtctactgtgcaaaggaagtataagggtattaagatacaggagggagtcgtggactacggtgtaaggttttacttctatactagtaaaacacctgtagctacacttattgcaactcttaattcattaggagaaaccttggtcacaatgcctttgggttatgtgacacatggtttaaatttagaagaggctgctaggtatatgagatcactcaaagtacccgcaaccgtttctgtttcttcaccagatgctgttacagcatataatggttaccttacttcctcttcaaagactcctgaagagcatttcatagaaaccatctcactagctggttcatataaagactggtcctattcaggacaggctactgaattaggtattgaatttcttaaaagaggtgacaaagttgtctaccacacaactagtaaaccaatcactttccacatggatggtgaggttatcaacattgacagtcttaagacactcctagctcttagggaagttaagaccattaaggtgtttaccacagttgacaacattaatcttcacactcaagttgtggacatgtctatgacttatggacaacagtttggtccaacctacttggacggagctgacgttacaaagattaaacctcatgcatctcatgacagcaagacattttatgtgttgcctaatgatgatacactacgcagtgaggcttttgagtactatcacacaactgatgaaagttttctaggtagatacatgtcagcattaaatcatactaagaaatggaaatttccacaggttaatggtttaacatccattaaatgggcagataacaattgttacctagccacagccttattaactcttcaacagatagaattgaagtttaatccaccagcattgcaagacgcctactacagggctagagttggtgatgctgcaaatttctgtgcacttatacttgcttactgtaataaaacagtgggtgagctaggtgatgtaagagaaacaatgagtcatttgtttcaacatgccaacttggattcttgtaaaagagtcctaaatgtggtgtgtaaaacttgtggacagcaacaaactaccttaaagggtgtagaggctgtaatgtatatgggtacactttcttatgaacaacttaagagaggtgtaactgtaccgtgtgtttgtggaagacaagctacacagtatttagtacaacaagagtcatcttttgttatgatgtctgcaccacctgctgaatataaactaaagcatggtactttcttgtgtgctagtgagtatactggtaattaccagtgtggtcattataaacacatcacttcaaaggaaaccttgtatgtcatagatggtgcattgctcagcaaaacctcagagtacaaaggccctgttacagatgttttctataaagaaaacagctacacaacaaccataaaaccaattgtttataaactagacggtgttgtgtgtacagaaattgatcctaaattggatggttactataaaaaggataatgcctattttactgaacagccaattgatttagtgccaactcaaccttacccaaactcaaactttgacaatttcaagtttgtttgtgac---aacaccaaatttgctgatgacttaaaccagatgtctggttataagaagcctgcttctcgtgagcttaagattactttttttcctgacttgaatggtgatgtagtggctattgattataaacattacacaccttcattcaagaaaggtgctaagttgttgcacaagcctattgtatggcatgtgaataacacaattaacaaagcaacgtttaaaccaaatacttggtgcttacgttgtctttggagtactaaaccagttgaaacgtcaaatatttttgatgttctgcaatcagaggacacacagggaatggaaactcttgcctgtgaggacactaaacttgtcactgaagaagtagtggaaactcctaccatacagaaagacatagtagagtgtgatgtgaaaactaccgaagttgtaggtgacgtcatacttaaaccagcacaagacggtgtaaaaataacagaagaagttggtcatgaagatctaatggctgcttatgtagacaatactagtctaacaattaagaaacccaatgaattatcagtaatgttgggtctaaaaactttaaaaactcacggtttggctgctgttaatagtgtcccttgggatactattgttacttatgccaaaccgtttcttaataaggtaactagtgttgctgcaagtggagttgcgcgttgtttaaaccgcatctgtgttaactatatgccttatgttttaactttgttgctgcaattctgtacttttactagaagtactaattctagaatcaaagcatctatgccaactactatagctaaaaatacggttaagagtgttggtaagttctgtttagaagcctcatttaattatttgaagtctcctaatttttctaaactcataactattatagtatggtttcttttgttaagtgtttgtctaggttctttaatctattcaagtgctgctttaggtgttttgatgtctaatctaggtatgccgtcatactgtacaagttacagagatggttatctaaactctactaatgtcacaacaacagcttactgtacgggttctataccgtgtagtgtctgtcttagtggtatggattctttagatgcttatcctgctctagaaactattcaagttaccatttcttcttttaaatgggatttaactgcttttggcattattgcagagtggtgtttggcatatattctctttactaggttcttttatgtactaggtttagccgcaattatgcaattgttctttggctatttcgctgtacattttattagtaattcttggcttatgtggctcataattaatcttgtacaaatggcccctatttcagctatggttagaatgtatatctttttcgcatcattttattatgtgtggaagagctatatacatgttgttgacggttgtacctcatctacttgtatgatgtgttacaaacgtaatagagctacaagggttgaatgcacaaccattgtaaatggtgtaagaagatcattttatgtctatgctaatggaggtaaaggattttgtaaactacataactggaattgtgtcaattgtgatactttctgtgcaggtagtacttttattagtgatgaagtcgcaagagacttgtccctacaatttaagagacccattaatcctacagaccagtcatcttatgtagtggatagtgtagctgtgaaaaatggttcgctgcacctctactttgacaaggctggccagaaaacctatgaaagacattctctttctcactttgtcaatttagacaacttgagagctaataacactaaaggatcaatacccattaatgtcattgtgtttgatggtaagtctaagtgtgatgaatcatcagctagagcagcttctgtttattacagtcagcttatgtgtcaacctatattgttacttgaccaggcgttagtgtctgatgttggtgacagtgcagaagtagctgttaaaatgtttgatgcttatgttaatacattctcatcaacttttaacgtgcctatggataagttaaaaactctcattgcaacagctgagactgaacttgctaagaatgtgtctttagataatgtcctttcaacatttatctcagcagctcgtcaagggtttgttgattctgatgttgatactaaggacgttgtggaatgtctaaaaatttctcatcaatcagacattgaagttacaggtgacagttgtaataactatatgctcacctataacaaagtggaaaacatgacgcctagagatctaggtgcttgtattgattgcagtgcacgtcatattaatgcacaagtagcaaaaagtcacaacatttctttgatttggaacattaaagatttcatgtcgctgtctgaacaactgcgtaaacaaatacgtagtgctgctaagaagaataacttgccttttaagttgacatgtgcaactactagacaagttgttaatgtagtaacaacaaagatagcacttaaaggtggtaaatttgttacaaattggtttaagtacttgcttaaagccacattagtttgtgttgttatagcttgtgtcttttactttattacacctgtacacgtgcttactaagcatggtgattttgcagatgaaatcattggttacaaagctattgaagatggtgtcacacgtgacatttcatctaacgacaattgctttgctaataaacacgttggatttgactcatggtttagtcaacgtggtggttcttatactaatgataagacttgtccaattgtggctgccgtcataactcgtgatgtaggatttgtagttcctggtttaccaggaacaattttccgtacattaagtggtgactttttacatttcttacctagagtgtttagtgctgttggcaatatttgctacacaccatccaaacttatagagtacactgacttcgcaacatcagcctgtgttttagcagctgaatgtaccatattcaaagatgcagctggaaagcctgtgccatattgttatgacactaatgtgctcgaaggttctgtaccttatgaatcactccgtccagacacacgttatgtcttgatggatggttctattatacaattccctaacacgtaccttgaaggttctgttagagttgttacaacttttgactctgagtactgtagacatggtacttgtgaaaaatctgaagctggcatctgtgtttccactagtggtagatgggtgcttaataatgattattatagatcattacctggtgtgttttgtggtgttgattctgtaaatctcttaacaaatatgtttacacctttgattcaacctattggtgctttagacatatcagcttcaattgttgcaggtggtttagttgctatatttgtaacttgtcttgcatactattttatgaggttcaggagagcttttggcgaatacagtcatgtagttgcctttaatactctcttgtttttgatgtcctttactgtactctgtcttacgcctgtgtatagtttcttaccaggtgtttattcagttttttatttgtacttgacattttatcttactaatgatgtttcatttttagctcatgttcaatggatggtcatgttcactcctttagtacctttctggattacaattgtttatgtcatttgtatatctactaagcattgttactggttctttagtaattaccttagacgtagagttgtctttaatggtacttcctttagcacttttgaagaagcagctttgtgtacattcttgcttaacaaggaaatgtatcttaaattgcgtagtgaaactttacttccactgacgcaatataatagatacttagcgctttacaacaagtacaaatactttagtggagccatggacacaactagctacagagaagcagcatgctgtcatcttgctaaggctctaaatgatttcagtaactcaggttctgatgtgctctaccaaccaccacagacatccattacatcggctgtccttcaaagtggatttagaaaaatggcttttccatctggtaaggtagaaggttgtatggtgcaagttacttgtggaacaactacacttaatggtctttggcttgatgatgtggtctattgtccaagacatgtgatctgcacagctgaagatatgcttaatccaaattatgaggatttgcttattcgtaaatctaaccataattttctggtacaagctggtaatgttcatttgagagttatcggacattctatgcaaaattgtgttcttaagttgaaagttgacgctgccaaccctaagacaccaaaatataagtttgttcgaattcaacccggacagactttttcagtattagcttgttacaatggttcaccatcaggtgtttaccagtgtgctatgagacctaattttactattaaaggatcattccttaatggttcttgtggtagtgttggttttaacatagactatgactgtgtctctttttgctacatgcatcacatggaacttccaacaggagtacatgcgggcacagatttagaaggtaccttctacggaccttttgttgacagacagacagctcaagcagctggtacagacacagtcattactataaatgttttggcttggttgtatgcagctgttattaatggagatagatggtttcttaacagatacacaactactcttaatgatttcaacttagttgctatgaagttcaactatgaacctctcacacaagatcatgttgatattctaggaccactatcagctcaaactggtgttgctgtcttagatatgtgtgcttcattaaaggaattgctccaaaatggtatgaacggtcgcactatcttaggtagtgccatattagaagatgagtttacaccatttgacgttgttagacaatgttcaggtgtaacttttcaaagtgctattaaaagaactgtcaaaggtactcaccattggttgttgttaacaatcttgacatctcttcttgtattggttcaaagtactcaatggtctttgttcttctttgtttatgaaaatgccttcttgcctttcgctttaggtataattgctatgtctgcttttgctatgatgtttgttaagcataagcatgcattcttgtgtctattcctgttaccttccttagctactgtagcttactttaatatggtctacatgcctgctagttgggtgatgcgtatcatgacttggttggacatggttgataccagcttgtctggttataaacttaaggactgtatcatgtatgcatcagctattatcttactcatacttatgacagcaagaactgtttatgatgatggtgctaggcgtgtatggacactaatgaatgttcttacacttgtttataaagtctattatggtaatgctttagatcaagcaatttctatgtgggctcttattatctctgtcacctctaactattcaggcgttgttacaaccgtcatgttcttggctagaggtattgtctttatgtgcgttgagtattgtccaattctctttattacaggtaacaccttacagtgtataatgttggtgtactgctttttaggctatttttgtacttgttattttggcctcttttgtttactcaatcgttactttagacttacccttggtgtttacgattatctcgtttccacacaagagtttagatatatgaattcacaaggtcttttaccacctaagaacagcatagatgccttcaaactaaatgttaagcttttaggtattggtggcaaaccctgtatcaaagtagcaactgttcaatcaaagatgtcagatgtgaaatgtacttctgtagtccttctctcagttttacaacaacttagagttgaatcatcttcaaagttgtgggcacagtgtgtgcaattgcacaatgatatacttcttgcaaaggacaccactgaagcatttgaaaaaatggtttcattactgtctgtgttgctatccatgcaaggtgctgtagacataaacaaactctgtgaagaaatgttggacaacagagcaacattacaggctattgcttcagaatttagttctttaccatcctatgctgcctttgctacagctcaagaagcttatgagcaagcggtggctaacggtgattctgaagtggttcttaaaaagttaaagaaatctctgaatgtggcaaagtctgaatttgaccgtgatgcggccatgcagcgtaagctagaaaagatggctgatcaagctatgacccaaatgtacaaacaggcacggtctgaagacaagagggcaaaagtcactagtgcaatgcaaactatgcttttcactatgcttagaaaacttgataatgatgctctaaacaacattatcaataatgccagagacggttgtgttccactgaacataatcccccttactactgcagccaaactaatggttgttgtacctgactataacacctataaaaatacttgtgaaggtagtacttttacttatgcctcagcactttgggaaattcaacaagttgttgatgcagatagcaaaatagtccaacttagtgaaattactatggacaattctcctaatattgcttggcctcttattgtaacagctttaagagccaattcagctgtcaaacttcagaataatgaactgagtcccgtagcacttcgacagatgtcatgtgctgcaggtactacacaaacagcttgtaatgaggataatgcattagcctactataacacatcaaagggaggtaggtttgttttggcattactatctgatcttcaagatctcaagtgggccagatttcctaaatctgatggtactggcaccatttatacagagctggaaccaccttgtaggtttgttacagacacaccaaaaggacctaaagtaaagtatttgtacttcattaagggtttgaataatttgaatagaggtatggtactgggcagcttagctgctactgtacgtttacaagctggtaatgcaacagaagtgcctgccaactcaactgttctttctttctgtgcatttgctgtagatgcatcaaaagcttacagagactacctagcaagtggaggacaaccaataacaaattgtgttaagatgttgtgtacacatacaggtactggtcaggcaataactgtaacaccggaagccaatatggatcaagaatcctttggtggtgcttcttgttgcttgtactgtagatgccacatagatcatcctaaccctaaaggttactgtgagcttaaaggtaagtatgtacaaatacctaccacttgtgctaatgacccagtgggttttacacttaaaaacacagtctgtaccgtctgcggcatgtggaaaggttatggctgtagttgtgatcaactccgcgaacctatgcttcagtctgctgatgcacagtcgtttttaaac------------------------------cgggtttgcggtgtaagtgcagcccgtcttacaccgtgcggcacaggcacaagcactgatgtcgtgtatagggcttttgacatctacaatgaaaaagtagctggttttgctaagttccttaaaacaaattgttgccgttttcaagaaaaagacgaagatggtaacctgatagattcctacttcatagttaagagacatactttctctaactatcaacatgaagaagctatttataacttgcttaaagattgtccggctgttgctgttcatgattttttcaagtttagagtagatggtgacatggtaccacacatatcacgtcaacgtctaactaaatacacaatggcagacttagtctatgccttacgtcactttgacgaaggtaattgtgacactcttaaagaaatacttgtcacatacaattgttgtactgatgactattttaataagaaggattggtatgattttgtagagaatcctgacattttacgcgtatatgctaacttaggtgagcgtgtacgtcaagcattattaaagactgtacagttttgcgatgctatgcgtgatgcaggtattgtaggtgtactaactctagataatcaagatctcaatgggaactggtatgatttcggagatttcatacagactacaccaggtagtggggttcctattgttgattcttattattcattgctaatgcctattctcacacttacgagggcattagctgctgagtctcatctagacgctgatttgacaaaaccttatgtaaaatgggatttgttaaaatatgatttcacggaagaaaggttaaacctttttaaccgttatttcaagtattgggatcaaacctaccacccaaattgtgttaactgtttggatgacagatgcattctgcattgcgcaaactttaatgtgttattctctactgtttttccaccaacaagttttggtccattagtgagaaaaatttttgttgatggtgtaccttttgtagtttcaacaggttaccacttcagagagctaggtgttgtacataatcaagatgtaaacatacatagctcgagacttagttttaaggaactattagtgtatgctgctgatcctgctatgcatgcagcttctggtaatcttttgctagacaaacgcactacatgcttttcagtagcagcactaacgaacaatgttgcttttcaaactgtcaaaccaggtaattttaacaaagacttttatgactttgctgtctctaaaggcttctttaaagaagggagttctgttgaactcaaacatttcttctttgcccaagatggtaatgctgctattagcgattacgactattatcggtacaatttaccaactatgtgtgatatccgacagctactatttgtagtagaagttgttgataaatattttgattgttatgacggtggttgtattaatgcaaaccaagtcatagtaaacaatttagataaatctgccggatttccatttaacaaatggggaaaagccagactttattatgattctatgagctatgaggatcaagatgcactcttcgcttatactaagcgtaatgtcatccctactataacccaaatgaatcttaagtatgccattagtgctaaaaatagagctcgcaccgttgcaggtgtttctatttgtagtactatgactaatagacagtttcatcaaaaacttttgaaatccatagccgccacaagaggtgccactgttgtcatcggaactagtaaattctatggtggctggaacaatatgttaaaaactgtttacagtgatgtagaaaatccacaccttatgggttgggattatccaaaatgtgatagagccatgcctaacatgcttaggataatggcttctcttgttcttgctcgcaaacatactacttgctgtagtttgtcacatcgtttctatagattagctaacgaatgtgcacaagttttaagtgaaatggtcatgtgtggcggttcactatatgtgaaaccaggtggtacatcttcaggagatgccacaactgcttatgctaatagtgtcttcaacatttgtcaggctgttactgccaatgtgaatgcacttctatcaactgatggcaacaagattggcgataagtatattcgcaatcttcaacacagactttatgaatgtctctataggaatagagatgttgatacagactttgtcaatgaattttacgcttacttgcgtaaacatttttcaatgatgatactttctgatgatgctgttgtttgctttaatagcacctacgcatcacagggtcttgtagctagcataaagaattttaaatcagttctttattatcaaaataatgtttttatgtctgaggcaaaatgctggactgagactgaccttacaaagggacctcatgaattttgctctcaacacactatgctagttaaacaaggtgatgattatgtgtacttgccctatcctgatccatcacgcattctaggcgcaggttgttttgtcgatgacattgtcaagacagatggtacactaatgattgaaagatttgtgtcattggctattgatgcttatccacttactaaacatcctaatcaggagtatgctgatgtctttcatttgtatttacaatacatacgaaagttacatgatgaactcacaggacacatgttagacatgtattctgttatgcttactaatgatagtacttcaaggtattgggagccagagttctatgaagcaatgtacacacctcatacagtcttacaggctgtgggagcttgtgttctctgcaattcacagacttccttaagatgtggtgcgtgtatacgtagacccttcttatgctgtaaatgttgttatgaccatgtcatatcaacatctcataaattggttttgtctgttaatccgtatgtttgcaatgccacaggttgtgacgtcacagacgttacacaactttatttaggaggtatgagctattattgcaaagcacataaaccgcctattagctttcctctttgtgctaatggacaggtttttggtttgtacaaaaacacatgtgttggtagcgataatgttaccgactttaatgctatagctacatgtgattggacaaatgctggtgattacattcttgcgaacacctgcacagaaagacttaaactttttgctgctgaaacacttaaagcaacagaggagaccttcaaactatcttatggtattgccactgtacgtgaagtactgtcagatagagaattatatctttcttgggaagtaggaaaacctagaccaactctcaatagaaattatgtgtttactggttacagagtaactaagaatagtaaaacacaaattggtgaatacacttttgaaaaaggtgattatggtgatgctgttgtttaccgtggtacaacaacttataaattaaacgtgggtgactattttgtgttaacatcacacacagtcatgccactgagtgcaccaacattagtgccacaggagcattatgttaggattactggcttgtaccctacactcaacatttcagatgagttttctagcaacgtagctaattaccagaaagttggtatgcaaaaatactcaactttacaaggaccaccaggtactggtaaaagtcattttgctataggattagcattgtactatccttcagcacgcattgtttatacagcatgttcacatgcagctgtagatgcactgtgtgaaaaagcattaaaatatctgcccattgataaatgtagcagaattataccagcacgtgctcgtgttgaatgctttgacaaattcaaagttaattcgacactagagcaatatgtgttctgtacagtgaatgcactaccagaaacaacagctgacattgtggtttttgatgagatatcaatggccactaattatgatttaagtgttgttaatgctaggttaagggcaaaacactatgtatatataggtgaccctgcacaattgccagcaccacgcacgttgctcactaagggtactctagaacctgagtactttaattctgtttgcagattaatgaaaactataggtcctgatatgtttttaggtacttgtagaagatgtcctgctgaaatagttgacactgtaagtgctctagtttatgataataaacttagagctcataaagataaatcacaacagtgctttaaaatgttttacaagggtgttataacacatgatgtctcatctgctattaacagacctcaaattggtgtagttagagaatttctaacacgcaaccctacttggagaaaggctgttttcatctctccttataattcacagaatgctgttgctgccaaaatattaggtttaccaacacaaactgtggattcatcacagggttctgagtatgactatgtcatattcacacaaacaactgaaactgcacactcttgtaatgttaaccgctttaatgtggccattactagagcaaaaattggtatactttgcataatgtctgatagagacctttatgacaaattacaatttacaagccttgaagttccacgtcgaaacgtggcaaccttacaagctgaaaatgtaacagggctttttaaggattgtagtaaggttattacaggattacaccctacacaagcaccaacttaccttagtgttgatacaaaattcaagactgaaggtttgtgtgtcgacataccaggaataccaaaagacatgacctataggagactcatctctatgatgggtttcaaaatgaattatcaagttaatggttaccctaacatgttcatcacccgcgaagaagccattaaacatgttcgtgcatgggttggttttgatgtcgaagggtgtcatgctacaagagaagctgttggtactaatttaccattacagctaggcttttcaacaggtgtcaatctagtagcagttcctacaggctacgttgatacatctaatgcaacagagttttctagggtgagtgctaaaccaccacctggtgaccaatttaaacatcttataccacttatgtacaaaggattaccttggaacattgtgcgtataaagatagttcagatgttaagtgacacacttaaaaacctttcagacagagtcgtttttgtcctttgggcacatggctttgagctgacatctatgaaatactttgtcaaaataggacctgaacgcacttgttgcttatgtgacaaacgtgctacctgtttttgcacagcatctgatacttatgcgtgttggcatcactcagttggatttgactatgtctacaaccctttcatgattgatgttcaacaatggggttttactggtaaccttcaaagtaaccatgaccaatactgtcaagtacacggtaatgcacatgttgctagttgtgatgctatcatgactagatgtttagcagtccatgaatgctttgttaagcgtgttgactggaccattgaatatcctattataggtgatgagctgaagataaatgcagcatgccgtaaagtacaacatatggtagtaaaggctgcattacttgctgataagtttccagttcttcatgatattggtaatccaaaagctataaaatgtgtacctcaagcagacacagattggaagttttatgatgctcaaccttgtagtgataaagcttataaaatagaggaattattctattcctatgctacccattctgataaattcaaggatggtgtttgtcttttctggaactgcaacgttgacagatacccagcaaatgcaatagtctgcagatttgacacaagagttctgtccaatctaaacttaccaggttgtgatggtggtagtttgtatgtaaataaacatgctttccacacaccagcttttgacaagagtgcttttgtaaatcttaagcaattaccattcttttactactcagatagcccttgtgagtctcatggcaaacaagtggtgtcagacatagattatgtacctttaaagtctgcaacgtgtattacacgttgtaacttaggtggggctgtttgcagacatcatgcgaatgaatacagattgtatttagacgcctataatatgatgatttctgctggttttagcctttggatttacaaacaatttgatacctacaatctctggaacacttttacaagactccagagtttagaaaatgtggctttcaatgttattaataagggacatttcgatggacagcaaggtgaaacacctgtttctatcgttaataacactgtctacacaaaagtagatggtgttgatgttgaattgtttgagaacaaaacaacactacctgttaatgtagcgtttgagctctgggctaagcgcaatatcaaacctgttccagaagtgaaaatactcaacaatttgggtgttgacattgctgctaatacggtgatttgggactacaaaagagaagcccctgcacatgtttctacaattggagtttgtactatgactgacatagcaaagaaatctactgaaactgcatgttcaccactcactatcttatttgatggtagagttgaaggacaagttgacttattcagaaatgcccgtaatggtgttttaataactgagggtaatgtaaaaggattacaaccatcagtaggtccaaaacaagctagtcttaatggagtcacattaattggtgaagcagtgaaaacacagtttaactattataagaaggttgatggtgtagtacaacaactacctgaaacttactttactcagagtagaaatttgcaagaattcaaacccaggagtcaaatggaaattgatttcttagaattagctatggatgagttcattgaacgatataaactagaaggctacgctttcgaacatatcgtttatggagattttagtcatggtcagttaggtggattacatctattgattggacttgctaagcgttctaaggattcaccactagaattagaggattttattcctatggacagtacagttaaaaattactttattacagatgcacaaacagggtcatctaagtgtgtgtgttctgttatagatttattacttgatgattttgttgaaataataaaatcacaggatttatcagtagtttctaaagtggttaaagtgactattgactatgcagaaattgcttttatgctttggtgtaaagatggccatgtagagacattttacccaaaattacaatctagtcaagcttggcaacctggtgttgctatgccgaacctttacaaaatgcagagaatgctacttgataaatgtgatcttcaaaattatggtgaagcagcaactctacctaaaggcataatgatgaatgttgcaaaatatactcaactgtgtcaatatttaaatactttgactttagctgtaccttataacatgagagtaatacactttggtgctggttctgataaaggagttgcacctggtacagcagttcttagacagtggttgcctacgggtacactacttgtcgattctgatcttaatgacttcgtctctgacgctgattctactttaataggtgactgtgcaaccgtacacactgctaataaatgggatctcattattagtgatatgtacgatcctaaaaccaaacatgtaacaagagaaaatgactctaaagaggggtttttcacttacatctgtggatttatacaacaaaagttagcccttggaggttctgtggccataaagataacagagcattcttggaatgctgatctttataaactcatgggacactttgcatggtggactgcttttgttactaatgtaaatgcctcttcttcagaggcatttttaattggatgtaattatcttggcaaaccacgtgaacaaatagatggttatgtcatgcatgcaaattacatattctggaggaatactaatccaattcaattatcttcctattcattatttgacatgagtaaatttcctcttaaattaagagggacagctgtcatgtccttaaaagaaggacaaatcaatgatatgatattgtctttacttagtaaaggcagacttattattagagaaaacaacaaggttgtggtttctagtgatgttttagttaataac---------atgtttgtttttctttttgtcttgcctttggtttccagtcaatgtgtcaatttgaccacaagaactggaatacagccaggttataccaattcatctactagaggtgtctattatccagacaaagtttttaggtcttcaattttacatcttacacaagaccttttcttacctttcttttctaatgttacttggtttaacaccataaattatcaagga------ggctttaagaagtttgacaatcctgttttaccatttaatgatggtgtttactttgcctccacggaaaagtccaatattatacgcggttggatttttggaacaacacttgatgccagaactcaatctcttctaatagttaacaacgcaaccaatgttgttatcaaagtatgtgagtttcagttttgcactgatccatttttaggtgtttactatcataacaacaataaaacatgggttgaaaatgagtttagagtttattcaagtgccaacaattgcactttcgaatacatttctcaaccttttcttatggaccttgaaggaaagcaaggtaattttaagaaccttagagagtttgtgtttaaaaatgttgatggttatttcaagatttactctaaacacaca------------cctattgatttagtgcgcgacctccccagaggttttgctgcattggaaccactggtggacctccctataggtattaatattaccagattccaaacattgcttgctttacatagaagttatcttacacctggtaagctagaaagtggctggacaactggagctgctgcttactatgtaggttacctacaacagaggacttttctcttaagttacaatcaaaatggaaccattacagatgctgttgattgttcactagaccctctttcagagacaaagtgcacattaaaatccctaacagttgaaaaaggaatttaccagacttctaacttcagagttcaaccaacaatcagtatagttagatttcctNNNNNNNNNNNNNNNNNNNNNNNNNNNNNNNNNNNNNNNNNNNNNNNNNNNNNNNNNNNNNNNNNNNNNNNNNNNNNNNNNNNNNNNNNNNNNNNNNNNNNNNNNNNNNNNNNNNNNNNNNNNNNNNNNNNNNNNNNNNNNNNNNNNNNNNNNNNNNNNNNNNNNNNNNNNNNNNNNNNNNNNNNNNNNNNNNNNNNNNNNNNNNNNNNNNNNNNNNNNNNNNNNNNNNNNNNNNNNNNNNNNNNNNNNNNNNNNNNNNNNNNNNNNNNNNNNNNNNNNNNNNNNNNNNNNNNNNNNNNNNNNNNNNNNNNNNNNNNNNNNNNNNNNNNNNNNNNNNNNNNNNNNNNNNNNNNNNNNNNNNNNNNNNNNNNNNNNNNNNNNNNNNNNNNNNNNNNNNNNNNNNNNNNNNNNNNNNNNNNNNNNNNNNNNNNNNNNNNNNNNNNNNNNNNNNNNNNNNNNNNNNNNNNNNNNNNNNNNNNNNNNNNNNNNNNNNNNNNNNNNNNNNNNNNNNNNNNNNNNNNNNNNNNNNNNNNNNNNNNNNNNNNNNNNNNNNNNNNNNNNNNNNNNNNNNNNNNNNNNNNNNNNNNNNNNNNNNNNNNNNNNNNNNNNNNNNNNNNNNNNNNNNNNNNNNNNNNNNNNNNNNNNNNNNNNNNNNNNNNNNNNNNNNNNNNNNNNNNNNNNNNNNNNNNNNNNNNNNNNNNNNNNNNNNNNNNNNNNNNNNNNNNNNNNNNNNNNNNNNNNNNNNNNNNNNNNNNNNNNNNNNNNNNNNNNNNNNNNNNNNNNNNNNNNNNNNNNNNNNNNNNNNNNNNNNNNNNNNNNNNNNNNNNNNNNNNNNNNNNNNNNNNNNNNNNNNNNNNNNNNNNNNNNNNNNNNNNNNNNNNNNNNNNNNNNNNNNNNNNNNNNNNNNNNNNNNNNNNNNNNNNNNNNNNNNNNNNNNNNNNNNNNNNNNNNNNNNNNNNNNNNNNNNNNNNNNNNNNNNNNNNNNNNNNNNNNNNNNNNNNNNNNNNNNNNNNNNNNNNNNNNNNNNNNNNNNNNNNNNNNNNNNNNNNNNNNNNNNNNNNNNNNNNNNNNNNNNNNNNNNNNNNNNNNNNNNNNNNNNNNNNNNNNNNNNNNNNNNNNNNNNNNNNNNNNNNNNNNNNNNNNNNNNNNNNNNNNNNNNNNNNNNNNNNNNNNNNNNNNNNNNNNNNNNNNNNNNNNNNNNNNNNNNNNNNNNNNNNNNNNNNNNNNNNNNNNNNNNNNNNNNNNNNNNNNNNNNNNNNNNNNNNNNNNNNNNNNNNNNNNNNNNNNNNNNNNNNNNNNNNNNNNNNNNNNNNNNNNNNNNNNgctgttgaacaagacaaaaacacacaagaagtttttgcccaggttaaacaaatctacaaaacaccacctattaaagattttggtggctttaacttttcacaaatattgccagatccatcaaaaccaagcaagaggtcatttattgaggatttactcttcaacaaagtgacacttgctgatgctggcttcatcaaacaatatggtgattgccttggtgatattgctgctagagatctcatctgtgcacaaaagttcaatggactcacggttctaccgcctttgctcacagatgaaatgattgctcaatacacttctgcactacttgctggaacaatcacctcaggttggacctttggtgcaggagctgctttacaaataccctttgcaatgcaaatggcttacaggtttaatggcattggagtcactcagaatgttctatatgagaatcagaaattaattgccaatcagttcaacagtgctattggcaaaatacaggattcactttcatctacggctagtgcacttggtaaacttcaagacgtcgtaaatcaaaatgcacaggctttaaacacacttgtcaaacaacttagttccaattttggagctatttcgagtgtgcttaatgatattctttcacgtcttgacaaagttgaggctgaagtgcaaattgataggttaatcacaggaagactacagagtcttcaaacttatgtgacacaacaattaatcagagcagcagaaatcagagcttctgctaatcttgctgcaacaaaaatgtctgagtgcgtactcggacaatctaaaagagttgatttttgtggaaaaggctaccatttaatgtctttccctcaatcagcaccgcatggtgttgttttcttgcatgttacttatgtacctgcacaagaaaagaactttactactgctcctgctatttgtcatgaaggaaaagcacacttccctcgtgaaggtgtcttcgtttcaaatggcactcattggtttattacacaaaggaatttttatgaacctcaaattattaccactgacaacacattcgtctctggtagctgtgatgttgtaattggaatagtcaacaacacagtttatgatcctttgcaacccgagcttgactcatttaaggaggagttagacaaatacttcaaaaatcacacatcaccagatgttgatcttggcgacatatctggcataaatgcttcggtcgtcaacatacaaaaagaaattgaccgcctcaatgaggttgccaaaaatttgaatgaatcactcattgacctacaagagcttggaaaatatgagcaatacatcaaatggccttggtacatttggcttggttttatagctgggctaattgctatcattatggtcacaatcatgctatgttgtatgactagttgctgtagttgcctcaagggttgttgctcttgcggttcctgctgcaaatttgatgaagacgattcagaacctgttctgaaaggagtcaaattacattacaca---------------------------------------------atggatttgtttatgagaatttttactcttggatctgtaacattcaaaccaggaaaaattgaagatgctactccttcagattctattcgcgctactgcaacgataccgatacaagcctcactccctttcggatggcttattgttggcgttgcacttcttgctgtttttcagagcgcttccaaaataattacactcaaaaagaggtggcaatttgctctctccaagggtgttcattttgcttgcaacttgcttctactatttgttacagtctactctcaccttttgcttgttgctgctggccttgaagcccaatttctctatctttacgctttagtttattttctgcaaagtgttaatgcttgcagaattattatgaggctttggctgtgctggaagtgcagatccaaaaatccattactttatgatgccaattactttctttgctggcatactaattgctatgactattgtataccatataatagcataacttcttcaattgtcattacatcaggtgatggcactacaagtcctattacagaccatgactaccaaattggtggttatacggaaaagtgggaatctggtgttaaagactgtgttacattacatggttactttacatcagaatgctaccagctgtactctacacaacttagtacagatactggtgttgaacatactaccttcttcatttacagtagaattgtggatgaaccagaa---gaccatgttcaaattcacacaatcgacggctcatcaggagttgtaaatccagcaatggatcctatctatgatgagccgacgacgactactagcgtgcctttg------------------------atgtactcattcgtttcggaagagacaggtacgttaatagttaatagcgtacttctttttcttgctttcgtggtattcttgctagtcacactagccatccttactgcgcttcgattgtgtgcgtactgctgcaatattgttaacgtgagtttagttaaaccttctttttacgtctactcacgtgttaaaaatctgaattcttctagagttcctgatcttctggtc---------------------------------------------------------------atgtcagctgacaacggtactattaccgttgaagagcttaaaaagctcttagaacaatggaacctagtaataggtttcctatttctaacatggatttgtcttttacagttcgcctatgctaacaggaataggtttctgtacataattaagttaattttcctctggctactttggccagtaactttagcttgctttgtgcttgctgctgtttacagaatcaattggatcaccggtggaatcgcgattgcaatggcttgtcttgtgggcttgatgtggcttagctacttcattgcttcattcaggctttttgcgcgtacgcgttccatgtggtccttcaatccagaaacaaacatactgctgaatgtgccattgcatggtacaattttgaccagaccactcctagaaagtgaacttgtcatcggtgctgtgatcctcagaggacaccttcgcattgctggacatcatctaggacgctgtgacatcaaggacctgccaaaagaaatcactgtagctacatcacgaacgctttcttattacaaattgggagcttcgcagcgtgtagccggtgactcaggttttgctgcatacagtcgctatcggattggcaactacaaactaaacacagaccattccaatagcagtgacaatattgctttgcttgtacag------atgtttcatctcgttgactttcaggttactatagcagagatacttattattattatgagaactttcaagatttccatttggaaccttgattacatcattaatctcataattaaaaatttatctaagcctttaactgaaaataaatattctcagttagacgaagagcaaccaatggagattgat------atgaaaattattcttctcttggcattagttacttttgctacatgcgaacgttaccactaccaagagtgtgttagaggtacaactgtactaataaaggaaccttgctcttctggaacttacgagggcaattcaccatttcatcctcttgctgataataaatttgcacttgcttgctcaagccaacaatttgcttttgcttgccctgacggtactaaacatacctttcagttacgtgcgagatcagtttcaccaaaacttttcatcagacaagag---gaagttcaagaactttactcaccactctttctcataattgctgcattagtgtttataacactttgcttcacacttaagagaaagacagaa------------------------------------------atgtctgataatggaccccaaaatcgt------gcaccccgcattacatttggtggaccctcagattcgactgacaataaccagaatggagaccgcagtggagcaaggccaaaacaacgaaggccccagggattacccaataatactgcgtcttggttcaccgctctcactcaacatggtaaggaagaccttagattccctcgaggacaaggtgttccgattaacaccaatagtaccaaagatgaccaaattggctactaccgaagagctaccagacgagttcgtggtggtgacggtaaaatgaaagatctcagtccacgatggtacttctattaccttggaactgggccagaagctggacttccctatggtgctaacaaagaaggcatcatatgggttgcaactgagggagccttgaatacaccaaaagatcacattggcacccgcaatccaaacaacaatgctgcaatcgtgctacaacttcctcaaggaacagctttgcctaaaggtttctacgcagaagggagcagaggcggcagtcaagcttcttcacgctcttcatcacgtagtcgcaatagttccagaaactcaactccaggcagtagtaggggaacttctcctgctcgaattgctggcaatggtggtgatgctgcccttgctttgctactgcttgatcggttgaatgcacttgagagcaaaatgtctggtaaaggctcacaacaacagagccaaacagtcactaagaaatctgctgctgaggcttccaagaaacctcgccaaaaacgtactgccactaaacaatacaatgtcactcaggcatttggcagacgtggtcctgaacaaacccaaggaaattttggggaccaagaattaatcagacaaggaactgagtacaaacattggccgcaaattgcacaatttgcacctagcgcttctgcattcttcggaatgtcgcgcattggcatggaagtcacaccttcgggaacatggctgacttacacaggtgccatcaagcttgatgacaaagatccaagcttcaaagacaacgtcatactgctgaacaagcacattgacgcatacaaaacattcccaccaacagagcctaaaaaggacaaaaagaaaaagactgacgaaagccagcctttaccgcagagacagaagaaacaacaaactgtgactcttcttcctgctgcagatttggatgatttctccaaacaattgcaacaatccatgagcagtgctgattcaactcaggct
