# Supplementary material for: Mutation signatures inform the natural host of SARS-CoV-2
Source: Natl Sci Rev. 2021 Dec 4;9(2):nwab220. doi: 10.1093/nsr/nwab220 (PMC8690307; doi:10.1093/nsr/nwab220)
Supplement: nwab220_Supplemental_Files [file nwab220_supplemental_files.zip › Dataset_III MSA.SARS2_RaTG13_ZC45_ZXC21_o319.fasta]

>LC556375.1
atggagagccttgtccctggattcaacgagaaaacacacgtccaactcagtttgcctattctaaaggttagcgacgtgctagtgcgtggctttggagactctgtggaagaggctctatcagaggcacgtcaacatatcaaagatggcacttgtggcatagtagaagttgaaaaaggcgtactgcctcaactcgaacagccctatgtgttcatcaaacgtgctgactctcaaactgctcaccatggccgtatcatggtcgagttggtggcagaacttgatggagttcagtacggacgtaacggctatacacttggtgttcttgtccctcacgtgggtgagactccaattggataccgtaaagttcttcttcgtaagaacggtaacaaaggagctggtggccattcctacggcatcgatctaaagtcttatgacttaggtgacgagcttggcaccgatcctcttgatgattatcatttcaactggaacactaaatatggcggtggtgttacccgtgagctcatgcgtgagcttaacgggggtgcatacactcgctatatagacaataactactgtggccctgatggctatcctctggagtgtatcaaggatttactggcccgtgctggtaaagcatccttgccactagctgaacaactggattttctagacactaagagaggtgtttactgctgccgtgaccacgagcatgaaattgcttggtacacagagcgctctggtaagagctatgagaaccaaacaccttttgatataacagtggcaaagaaatttgacacttttacaggagagtgcccaaacttcgtgtttccactcaattctaaagtgaagactcttcaaccacgagttgaaaagaagaaacttgaggggttcatgggtagaattcgttctgtgtacccagtttcatccccaaatgagtgtaatcctatgcacttgtccactttaatgaagtgtgaccattgtggtgaaacttcatggcagacaggtgactttctgaaagccatttgcgaatgctgtggcaccgaaaacaaagttaaaactggaccaacttcttgtgggtatctgccaacaaatcctgtggtcaaaatttcatgcccggcttgtcacaacccacaaacgggaccggaacatagcattgctgaatatcacaatgaatcaggcattaaaactacacttcgtaagggtggtaggacctttgccgttggaggctgtgtattcgcctatgtgggttgtcacaataagacagcttactgggtacctcgtgcaagtgctgacattggatcaaaccacacaggggttgtaggagacggttccgaaggtttaaatgaaaatcttctggaaatcctacacaaagaacgcattaacattaatattgttggtgaattcaaacttactgaagaagttgccattattttagcatccttctcagcttctactagtgcttttgttgagacagttaaaggattggactttaagtctttcaagcaaattgttgagtcttgtggtaactttaaggttaccaagggtaaatacaaggaaggtgcgtggaacattggtgaacgaaaatcgctccttaacccgctatatggtttttcatcagaagcggcaggagtggtacgcgctatgttttctcgtactttcgaaaacacagctcagtctgtaaaagctttgcaaaaagcggctatcaccgtgttggatgggatctctcaatattcacttcgtcttattgatgcaatgtttttcacatcccaactggtgacagagaacatggtcgttatggcatacataacaggtggccttgttcagataacaacacaatggttgcaaagtctttttggagccatgtatgacaaattaaaacctgtccttgattggatcgaaaccaaatttgaggaaggtgttgaattcatgaaagatggatgggaaattgtaaaatttctcacccaatctacatgtgaaatagttgcaggtcagcttacaacttttgctaaagaggtcaaagagtctgttagaacattctttgacttagttaacaagtttttagcactttgcgccgatacaatagtattaggaggtgctaaactcaaagctcttaacattggtgaactctttgtttcacattccaagggactttacagaaagtgtgtgaaatcccgagaagacactgatcttctcatgcctctcaaagcacctaaggaagttatcttcctagaaggtgaaacagtgtctacggatctcctaactgaagaagtaaccctgaagacaggtgatctagtaccatcacaggagtgctgtaacaag------gatgaaacccttgttggtactcctgtttgcattaatggtctaatgcttttggaggtaaaggagtcggagaaatactgcgcccttgctccaaatatgcaagccactcataatgtgtttactttgaaaggtggtgcgcctacaaaagttacttttggagatgacactgtgattgaagttcaaggttacaaaacagttaaaataacctttgagcttgatgagagagtggacaaagttcttaatgagaaatgtgccaactacactgtagagctaggaactgatgctgaagaactagcatgtgttgtagcagaggctgttgtaaagacattgcagccggttgctgagatcttaacaccattaggcatagatcttgatgagtggagtgttgctacttattacctgtttgatgaagcaggtgaaagtagattatcaacccatatgtactgctccttctaccctcctgatgaggatgaatac---------gtggaagaggatgagtacattgaagagaatcaagaacaagccagtgctgacttagactatgatggtcaatccttagaatttggtgcttcacag------------acacctcaggaagaggaagaagaagactggcttgaagaagcctatcaa------------------gaagaagaggatgtcattgttgaagaagtagtgacaaca---------------------------------ccaacaccagaagtt------------gagactgacatgtttaaaggttatctcaaacttactgataatgttgcaataaaatgttgcgacatagtccaagaatcacagagtgctaaacctaccgtggttgttaatgctgctaacattcatctcaaacatggtggtggtgtagcaggtgctttaaacaaagcaactaacaatgctatgcaagttgagtctgatgactacatttccagaaatggaccacttaaggtgggtggtagttgtttactatcaggtcacaacttggctaaaaattgtctgcatgttgttggtcctaacatcaacaagggtgaggatataaaactacttgcagaagcttataagaattttaatgagcaccaaatagtcttagcaccactcttgtcagctggcatttttggtgcagaaccattaacttcacttaaaatgtgcattgaaaatgtgcatactaatgtttatatagcagtctttgaccaaaagctctatgatagcttgattgctggttacctcgacatgaaaagtgttgacaaagtcatggaaaaaccacaagaaaccaagactgaaccagctaaagagcctcagcaagaagttaaaactgctgagacacctgaaactaaggtggag---------tcagaagatgttaaacctgtagagcaagctacacaa------ccacaaaaagttaaaccttgtgtagaagaagtaactacaacacttgaggaaacaaagtttctcactactaagttgttgctttatgctgatatcaatggtggtttacaccccgattcagcagctttagtacaggatgtagatgtatcatttctaaagaaggatgcaccttacatcgtgggtgatgtcattgttgaaggtgacttaacaatagtagtaataccagctaagaaagctggtggtacattatcaatgctcactagggcaatacgcaaggtagtacctgatcattatataacaacatttcctggtcaaggtaatgctggttatacactagaagaagccaagactgctcttaaaaagtgcaaatctgcgctctatgtacttccttccttaacacctaattcaaaatctgaaattttagggactgtctcatggaatttgcgtgaaatgttagcgcatgcagaagagacacgtaaattaatgccggtctgcatggacacgcgtgctatagtagccactatacagagaaagtacaagggcattaaaatacaagaaggaattgttgattatggagctaggttttacttctatacgagtaagacacctattgccaaattaatttcaacacttaattcattaggtgaaaccttggtgactatgccattaggttatgtcacgcatggcttaaacttggaagaggctgcacgatgcatgcgctcattgcaggtaccggctgtagtctctgtttcatcacctgaagctgttacagcctataatggctacttaacatcttcttccaaaacacctgaggaacactttgtagagacggtttccttagctggttcttacaaagactggatttactctggtcaacacacagaattaggtatagaatttctgaaaagaggtgacaaagtcatttactttacaaaagagccttttactttccactatgatggacaagttaaagatttaaaccaactaaagacacttctcgctttacgtgaggtgaaaactataaaagtgttcacaacagtggacaatgttaatctacacacacaaattgtagatatgtctatgacatatggtcaacaatttggtccaacttatttagatggttctgatgtgacaaaaattaaaccacatagttcacatgagaacaagacattttatgtcttgcccagtgatgacaccttacgcggtgaactttttgagtactaccatacaacagatgaaagttttcttggtagatacatgtcagcactaagccacactaagacttggaaatatccacaagtcggtgggttaacttcaataaagtgggctgataacaattgctacttgtccactacattattgacacttcaacaaattgatttgaagtttaatccacctgcactacaagacgcctactatcgtgcgcgtgctggagatgcggccaatttctgtgcaatcatacttgcttactgtaacaaaccagtgggtgagttgggtgatgttcgcgaaacgctgatgcatctgtttcagcacgccaatttagaatcatgtaaaagggttctaaatgtggtgtgtacaacttgtggccagaagtcaacaacctataaaggtgttgaagctgtcatgtatatgggcactctctcctatgaagaactcaagaagggtgtgaaaataccatgtgtgtgcggtaaagatgctacacagtatttagtacaacaagagtcaccttttgttatgatgtctaaaccaccaacgcaacacaagttgaagcaaggtggttttctgtgcgctagcgaatacactggtaactaccagtgtggtcattataggcacattacatctaaggaaacattgtaccaaattgacggtgctatgctaacaaagacttcagaatataaaggaccaattaccgatgtcttttataaggaatctgtctacaacacaacaatacaacctacagtctataaattagacggtgttgttcgtgtagaaattgaacctaaattagatgcatattataaaaaagacaatgcttactttactgaacagccaattgacttagtcccaaaccagccatatccaaacgccagttttgacaatttcaagctcgtttgtgatgtaaattctaaatttgctgatgacttaaaccaaataactggttttaaaaagcctgcctcaagagagcttaaggttacatttttccctgatttgaatggtgatgtagtggctattgattataaacattacacactcagcttcaaaaaaggagcaaaattggtacataaacctatagtctggcatgtgaaccaatctactactaaagcaacatacaaacccaatacatggtgtttgcgttgtctttatagtactaagccaatagacacttcaaatagttttgaggtgttacaaatagaggaaacacagggaatggatactcttgcctgtgaagaccaaaaagctgtcactgaggaagtagtggaaactcctaccatacagaaagacatactagagtgtgatgtaaaaactacggaaactgtaggagatgtcatactaaagccagcagcagagggtgttaaagtcacacctgagttgggacatgaggacatgatggctgcttatgtagagaacaaaagcattactattaaaaagcccaacgagttatcagagtgtttgggtttgaaaaccttaatgacacatggattgtctgctgttaacagcgtaccatggcaaactatagtggattatgctaaaccattcttgtctaaggctacaatacatgctgcaagtgtggttacaaggtgcgttagtcgcgtctttaacaattatgtgccatattttataactttgatgatgcagttgtgtacttttactaaaggtgctaactctagaatcaaagcgtcaatgcccaccacaatagcaaagaacacatttaagagtgttggtaagtgctgttgtgatgccactataaactatttgaagtctcctaagttttcaaaattagttactctcatagtatggtttttattactaagttgctgcctaggctctgttatttatataacagctgctttgggtgttttattgtctaattttggtttaccctcttactgtgatggtgttagagaaggttacctaaattctacaaatgttaccacagctacatattgtactggttctattccttgtagtgtgtgtcttagtggtttggattctctagatacctacccggctctagaaactatacagattaccatttcatcttttaagtgggatcttaccttatttggcatgatcgctgaatgggtcttggcatatattctctttactaagttcttttatgcattgagtttagctgcagttatgcaattgtttttcaattactttgctgctcattttgttagtaattcatggcttatgtggcttgtaattaatgttgtaaagcttgcacctgtgcctgctatggttagaatgtatattttcttcgcttctttctattacatttggaagagttatgtacatgttatgaatggttgcgcatcctctacttgtatgatgtgttataaacgtaacagagcaacaagagtggaatgcaccactattgttaatggcatgaagaaatccttctacgtctatgcaaatggtggtaaaggattttgcaaattacataattggaattgtgtcaattgtgatacattttgcgctggcagtacattcatcagtgatgaagtagcccgtgacctctctttgcaattcaaaagaccaattaatccaactgaccagtcagcttatgtagtagatagtgtgtgtgtgaagaatggatctctacacttgtactttgaaaaggatggtcagaaaacctatgaaagacacccactcaaccattttgtcaaccttgacaatttaagagctaacaacacaaaaggttcgctacctattaacgtgattgtctttgatggcaaatcaaagtgtgaggaagcagcggctaagtctgcatctgtttactattcccagcttatgtgccaacccatattgcttttagaccaatctatggtctcggatgtgggtaatagcacagaagttgcagtaaaaatgtttgatgcttatgttaatgcattttcatcaacctttaatgtaccaatggaaaagttgaagactcttgtagctacggctgaagctgaactggctaagaatgtggctctagataccgttttgtctacatttgtttctgcagcccgtcagggagttgtagacacggatgtcgatacaaaggatgtggtagagtgtcttaaattgtctcatcattctgatttagacattacaaatgagagctgtaataattacatgctcacatacaacaaagtagaaaacatgacacctagagatctaggtgcctgtattgactgtagtgcaagacacattaatgcacaagtggcaaagagtcacaatgtagccttaatttggaacgttaaggactttctttcattgtctgaacagttgcgtaaacaaatacgcagtgctgctaagaaaaataatttaccatttaaactcacttgtgcaacaacaaggcaagtggttaatgtagttactacaaaaatagcccttaagggtggcaaggtagttactagctttttgagaactatgcttaaggttacattggcactcatgatgttagcctttgtgttttacttgattacaccagtccatgttctaagtgagcatgctgatttctctacagaaatcattggctataaggccatagacggtggtgttactcgtgacatatcatctaaagatgattgtttctcaaataagcacacaggatttaaccagtggtttagtcagagaggcggcaattacagaaatgacaagaattgtcctatagttgctgctgttatcacaatagaagtaggttttctagtgcctggattgcctggtacagtctaccgtgcttttaatggtgactttttgcatttcctacccagagtttttagtgcagttggtaacatctgctatacaccttcaaaacttattgagtacacagactttgctacatctgcttgcgttctggctgcagaatgtaccatctttaaggatgctcaaggtaagcctgtaccgtattgttacgatacaaatgtccttgaaggttcattgccttatgaaagtcttagagcagatacacgttatgtgcttatggatggttctattatacaatttcctaacacctacctcgaaggttctgttagagttgtaactacctttgattcagaatactgcagacatggaacttgtgagaattctgaggccgggatctgtctttccactagtggcagatgggttctcaataatgagtattatagatcattacctggagttttctgtggtgttgattctgtaaatcttcttatgaacatgttcacacctctgatacaacctgtaggtgttatggacatatctgcttcagtagttgcaggtggtattgttgctttgatcgtaacatgcctagcttactattttatgagattcaggagagctttcggcgaatacagccatgtgattgctgctaatgcacttttgtttcttatgtcttttactgtactctgtttgacaccggcttactctttcttgccaggtctttattctgtaatttacttgtacttaacattctatcttactaatgatgtttcgtttttggcgcatatccaatggatggttatgttcacacctattgtacctttctggataacaatagtctatggcttttgtatttccattaagcattgttattggttctttagcaattaccttaagagacgtgttgtctttaacggtatttcctttagcacatttgaagaagctgcgctatgcactttcttgctcaacaaagaaatgtatcttaagttgcgcaatgaagttctgttgccactctctcagtataatagatttttagctctttataacaagtacaagtattatagtggagccatggacacaactagttaccgtgaggctgcttgctgtcaccttgccaaggctctgaatgatttcagtaattcaggatctgatgttctctaccaaccaccacaaacttccataacctctgctgtcttgcagagtggttttagaagaatggcattcccttcaggaaaagttgaagggtgcatggtacaagtcacttgtggaaacactaccttaaatggtctttggcttgatgacattgtatattgtcctaggcatgtgatttgcacacctgaagacatgcttaacccaaattatgaagatttgctcattcgtaagtctaatcataatttcttagttcaggctggtaatgttcaactcagagttattggacattctatgcaaaatagtattcttaagttgagggtagaaactgccaaccctaagacaccaaaatataagtttgttcgtattcaaccaggacagactttttcagttctagcatgctacaatggtgcaccatcaggtgtgtatcagtgtgccatgagacctaattacaccataaagggttccttccttaatgggtcatgtggaagtgttggtttcaacatagattatgactgtgtctctttctgttacatgcaccacatggaattacctacgggtgttcatgcaggcacagatttagatggtacattttatggaccttttgttgacagacaaacagctcagtctgcaggtacagacacaaccattacagttaatgttctggcttggttgtacgctgcactcataaatggagagcgttggttccttaatcggtatacaacaactcttaatgactttaaccttgttgcaatgaagtataactatgaaccattgacacaggatcatattgacatactaggacctctgtctgctcagacaggtgttgctgtacttgacatgtgtgcggcccttaaagagttgcttcaaaatggcctgagtggacgcactatcttgggtagtggtttactagaagatgaatttacaccttttgatgttgttagacaatgttcaggtgttacctttcagagtgctgtcaagagaacaatcaagggcacaaaccattggttgttgatgactgttttgacatcactacttatcttggtacagagcacacaatggtctctgttcttctttgtctatgaaaatgcctttttgccatttgctatgggtgttattgccatgtctgcctttgctatgctttttgtgaagcataggcatgcatttatctgtttgtttttactgccttctcttgctactgtagcttattttaatattgtctacatgcctgctagttgggttatgcgtattatgacatggttggatatggttgacaccagtatctctggttataaacttaaagactgtgccatgtacggaataactgccttaatgctcattctcatgacagcaagaactgtttatgatgatggtgctagaagagtctggacactcatgaatgttcttactttggtctataaagtctactatggtaatgcattggatcaagcaatttcaatgtgggctttgattatttctactacctctaactactctggtgttgtaacaaccatcatgtttatggctagaggtatagttttcatgtgtgttgagtattgccctattttctttatcacaggtaatacacttcagtgtatcatgctggtttactgtatcttaggctatttttgtacttgctacttcggcctattctgcttactcaatcgctatttcagactaactctgggtgtttacgattatctcgtgtctactcaggagttcagatacatgaattcccaaggtcttttgccacctaagaatagtattgacgctttcaaactcaacattaaattgttgggcattggaggcaaaccttgtattaaagttgctaatgtacagtctaaaatgtcagatgtaaaatgcacttctgtagtactactttctgttttacaacagcttagagtagagtcatcatcaaagttgtgggcacagtgcgtacaacttcacaatgacatattgcttgctaaagacacaactgaagcttttgaaaagatggtttcattattgtctgttttgctttctatgcagggtgctgtagacattaataaattgtgtgatgaattgctcgacaatagagcaacactgcaggctatagcttcagagttcagttcgttaccatcctatgctgcatatgctaccgctcaagaggcgtatgagcaggcagtatcaaatggtgactctgaagtagtacttaagaaattgaagaaatctttgaatgtggctaaatctgaatttgaccgtgatgcagctatgcaacgaaagttggaaaagatggctgatcaggctatgacccaaatgtacaaacaggcaagatctgaagacaagagggcaaaagtaactagtgcaatgcaaactatgcttttcactatgcttaggaaattggataatgatgcattgaacaacattatcaataatgcaagggatggttgtgtaccgttaaacatcatacctttaacaacagcagctaaattaatggttgttgtccctgattataacacttacaaaaatacttgtgagggtaacactttcacttatgcatctgcactttgggaaatccagcaagtggtagatgcagatagtagagcaatccaacttagtgaaattactttggacaactcaccaaatctggcttggcctcttattgtaacagcaatgaggtcgaattcagctgtcaaattacagaataatgagctgagtcccgtcacacttagacagatgtcgtgtgcggctggtactacacaaactgcttgcacagaggacaatgcactggcctactacaacaattcaaagggaggtaggtttgtgctagcacttttgtcggaccaacaagatctcaaatgggctagattcccaaagagtgatggtactggtactatctacacagagctggaaccaccatgtaggtttgttacagacacgcctaaaggtcctaaagtgaagtacttgtactttattaagggtcttaacaaccttaacaggggtatggtactgggcagtttagctgctacagtccgtcttcaagctggtaatgctacagaagtcccagctaattcaactgtactttccttctgtgctttcgctgtggatccagcaaaggcttacaaagactatctagcaagtggaggacaaccaattacaaattgtgtaaggatgttgtgtacacacacaggtacaggacaggcaattacggtaacacctgaagccaacatggaccaagagtcatttggcggtgcttcctgttgcttgtattgcagatgccacatagatcatccaaaccctaaagggtattgtgatttaaagggtaagtatgtgcaaatacctaccacttgtgctaatgacccagttgggtttactcttagaaacacagtctgtaccgtctgcggtatgtggaaaggttatggctgtagttgtgaccaactccgcgagcccatgatgcaggctggtgacgcctcgtcgtttttaaaccgggttagcggtgtaagtgcagcccgtcttacaccgtgcggcactggtactagtactgatgtcgtctacagggcttttgatatctataatgaaaaagttgcaggttttgcaaagttccttaaaacaaattgctgtcgattccaagagaaggatgaagatggtaacttaatagattcctattttgtagttaagagacacaccttctctaactaccaacatgaggaaaccatttacaatttgattaaagactgtccagcagttgctgttcatgacttctttaaatttagagtagaaggtgacatggtaccacacatatcacgtcaacgtctaacaaaatacacaatggcagacctagtctatgcacttcgacattttgacgaaggtaattgtgacactttaaaagaaatactcgtgacttacaattgctgtgaggctgagtattttgataagaaagactggtatgactttgtagaaaatccagacatcttacgcgtatatgctaacttaggtgagcgtgtacgccaggcattgttaaagacagtacaattctgtgatgctatgcgcgatgcgggcatcgtaggtgtactgacattagataatcaggatctaaatggtaactggtatgatttcggtgatttcatccaagtagcaccaggctgcggtattcccattgtagattcctattattcattgcttatgcctatacttacactcactaaggctttggctgctgagtcgcacatagactctgatctagcaaaacccctacagaaatgggatttgctaaagtacgatttcacggaggagagactaagtctcttcaaccgttattttaagtattgggatcagacttaccacccaaattgtattaattgtttggatgacagatgtattctgcattgtgcaaactttaatgtgcttttctctacagttttcccacctacaagttttgggcctctagtgagaaaaatttttgtagatggtgttccttttgtagtttcaacaggataccattttcgtgagctaggtgttgtgcataatcaggatgtaaacattcatagctcgcgtctcagttttaaggaattacttgtgtatgcagctgatccagcaatgcatgcagcatctggcaatcttttgctagacaagcgtacaacatgcttttctgtagctgcattaacaaacaatgttgcttttcaaactgtcaaacccggcaattttaataaggacttttatgactttgcagtctctaaaggcttttttaaagaaggaagttctgtagagcttaaacacttcttctttgcccaagatggcaatgcagctattagtgactatgattactatcgctacaatttgccaacaatgtgtgatattagacagcttctctttgttgtagaggttgttgataaatattttgactgctatgatggtggctgtatcaatgccaatcaagtcattgtcaacaatttagataagtcagcaggtttcccatttaataaatggggtaaggctagactttattatgattcaatgagttacgaagatcaggatgcattgttcgcttacaccaagcgcaatgtcatacccacaataactcaaatgaatcttaaatatgccattagtgcaaagaatagagctcgcacagtagctggagtctctatatgcagcacaatgaccaatagacagtttcatcaaaagctattgaaatccatagctgctactagaggagccaccgttgtcattggaacaagtaagttctatggtggctggaataacatgttaaaaactgtttacagtgatgttgaatcaccacaccttatgggttgggattatcctaagtgtgacagagccatgcctaatatgcttcgcataatggcatccctagtccttgctcgcaaacatagtacatgctgtaacttgtcacatcgtttctatagattagctaacgaatgtgcccaggtattaagtgaaatggtcatgtgcggcggttcactatatgttaaaccaggtggaacatcatcaggtgatgccactactgcatatgctaatagtgtttttaacatctgccaagctgttacagcaaatgtgaatgcacttttatcaactgatgggaataaaattgccgacaagtatgtccgcaatttacaacacaagctttaccagaatctctatagaaatagagatgtggatcatgaatttgtaagtgaattttacgcttatttgcgtaaacacttttcaatgatgattttgtctgatgatgctgttgtttgctataatagcaactatgcatcacagggtttagtggctagcatcaagaacttcaaagcagttctttactatcaaaataatgtttttatgtctgaggcaaagtgctggactgagactgaccttactaaaggacctcatgaattttgctctcaacatacaatgctagtcaaacaaggagatgattacgtgtacctgccttacccagatccatcaagaatattaggtgcaggctgttttgtcgatgacatagtcaaaacagatggtacacttatgattgagagatttgtgtctttggctatagacgcctatcctcttacaaagcatcctaatcaggagtatgcagatgtttttcatttgtatttacaatacattagaaaattgcatgatgaactgactgggcacatgttagacatgtactcagttatgcttactaatgataatacttctaggtattgggaaccagagttttatgaggctatgtacacaccacacactgtcctacaggcagttggtgcttgtgtgttatgcaattcacagacatcacttagatgcggtgcttgcattagaagacctttcctatgttgcaaatgctgctatgatcatgtcatatcgacatcacataaattagtattgtctgttaatccctatgtttgcaatgctccaggttgtgacgtcactgacgtcactcaactctacttaggaggtatgagctattactgtaaaacacataaaccaccaataagcttcccactttgtgctaatggacaagtctttggtctttataaaaacacatgtgttggcagtgagaacgtaactgatttcaatgccatagcaacatgtgattggacaaatgctggtgattacattcttgctaacacctgcactgaaagacttaagctttttgcagctgaaactcttaaagctactgaagaaacatttaagctatcatatggcattgcaacagtccgtgaagtgctatctgatagagagttacacctttcttgggaggttggcaagcctagaccacctttgaaccgcaattatgtctttactggttaccgtgtaactaaaaacagtaaagtacaaataggagagtacacctttgaaaaaggtgactatggtgatgctgttgtgtacagaggtaccacaacttataaacttaatgttggcgattactttgtgttaacatctcacactgtaatgccattgagtgcacctacattagttccacaggaacattatgtaaggatcactggcttataccctactcttaatatctcagatgagttttccagcaatgttgcaaattaccagaaggtaggtatgcagaagtattccaccttacagggacctcctggaactggtaaaagtcacttcgctataggactggctttatattacccatctgcacgcatagtctatacagcttgctctcatgcagctgttgatgctttgtgtgagaaggcacttaaatacttacctattgataagtgtagcagaataataccagcacgtgcgcgtgttgagtgttttgacaagttcaaagtgaactccactctagaacagtacgtgttttgcactgttaatgctttgcctgaaacaactgcagatatagttgtttttgatgaaatatctatggctactaattatgatttgagtgttgtcaatgctagactgcgtgccaagcactatgtctatataggtgacccagctcaacttccagcaccacgcacattgctgactaaaggcacactagaaccagaatattttaactctgtgtgcaggcttatgaaaacaataggtcctgacatgttcttaggaacatgcagacgttgtcctgctgaaattgttgacactgtgagttctttagtttatgataataaactgaaagcacacaaagagaaatcagcacaatgtttcaaaatgtactacaagggtgttattacacatgatgtctcatctgctattaacagacctcaaataggtgttgtaagagagtttcttacacgcaatcctgcatggagaaaggctgtctttatctccccttacaattcacagaatgcagtagctgccaagttacttggattgcctacacagactgtagattcttcacagggttcggagtatgattacgtcatattcacgcaaactactgaaacagctcactcatgtaatgttaacagattcaatgttgccataactagagctaaagtaggcatcttgtgcataatgtccgacagagacctttatgacaagttgcaatttgtaagtcttgaagtaccgcgcagaacaactgctgctctacaggctgaaaatgtcacaggactttttaaggattgtagtaagatagtaactggtttacatcctacacaggcaactacgcacctcagtgtagacacaaagttcaaaactgagggtttgtgtgtcgacatacctggcataccaaaggacatgacctataggagactcatctctatgatggggttcaaaatgaattatcaagtcaatggttacccaaatatgttcattacccgagaagaagccattagacatgtgcgtgcatggattggctttgatgttgagggttgtcatgcaactagagatgcagtggggacaaacctaccactccagttaggattttcaacaggtgtcaatcttgtagccgtaccaacgggctacgtagacacagctaacaacacagaattcactagagtcaatgctaagccacctcctggtgaacaatttaaacaccttataccactcatgtacaagggattaccatggaatgtagtgcgtataaagattgttcagatgctcagtgatacgctgaagaatttgtcagacagagttgtgtttgtcctatgggctcatggctttgaacttacatcaatgaagtattttgtcaagattggaccagaaagaacgtgttgtctgtgtgacaaacgtgcaacttgtttctctacttcatcagatacttatgcttgctggaatcattcagtgggttttgactatgtctataacccatttatgattgatgtacagcaatggggtttcactggtaacctacagagtaatcatgatcaatattgtcaagttcatggcaatgcccatgtagctagttgtgatgctatcatgactaggtgtcttgcagtccacgagtgcttcgttaagcgcgttgactggtctgttgaatacccaattattggggatgaacttaagatcaatgcggcatgcagaaaagtacaacatatggttgtaaaagctgcattgctagctgacaagttccccatcttgcatgacattggcaatcctaaagctattaagtgtgtaccgcatgcagacgtagagtggaagttctacgatgcacagccatgtagtgacaaggcctataaaatagaggaattgttctattcttatgccacacaccatgacaaatttactgatggtgtgtgtttgttttggaactgtaatgttgaccgttacccggccaatgctatagtctgcaggtttgacacaagagtactttcaaacttaaacttacctggctgtgacggcggtagtttgtatgttaacaaacatgcattccacactcctgcttttgataagagtgccttttcaaacttgaaacagctacccttcttctattactctgacagtccttgtgaatcacacggtaagcaagttgtgtcagacattgattatgtaccacttaaatctgctacgtgtattacacgttgcaatttgggtggtgctgtttgtagacatcatgctaatgagtacagacaatacttagatgcttacaacatgatgatttcagcaggattcagcctttggatttacaaacaatttgacacatataacttgtggaatactttcacaagactccaaagtttagaaaatgtggcttacaatgtagttaacaaagggcattatgatggacagcagggtgagataccagtttccatcgtgaataacaccgtctatacaaaagtggatggtgctgatgttgaaatctttgagaacaagactacacttccagttaatgtagcatttgagctatgggctaaacgcaacattaaacctgtccctgagatcaaaatactcaacaatttgggtgttgacatcgcagccaatacagtcatctgggattacaagcgtaatgccccggcacatatgtctacaataggtgtctgctcaatgactgacattgcaaagaaacctactgagagctcttgtaccacattgaacattctgtttgatggtagagtggaaggacaagtagacctatttagaaatgccagaaatggtgtacttataactgagggtgctgtaaagggattaacaccatcaaaaggaccagcccaagctagcattaatggagtcacattaattggagaagcggtaaagacacagttcaattattttaagaaggttgatggtgtagtacaacaactaccagaaacttactttacacagagcagaaatttagaggatttcaaatctaggacacaaatggagagagatttcctcgaattagctatggatgagttcatacaacgctataagcttgaaggttatgcttttgagcacatagtgtatggagattttagtcatggacagcttggtggtctacatttgcttataggtcttaccaaacgttcacaagaatcaccactaaagttagaggatttcatccctactgatagtacagtgaaaaattatttcataacagatgctcaaacaggatcgtcaaaatgtgtatgctctgttattgatttgctccttgatgactttgtagaaattataaagtctcaagatttatcagtagtttcaaaagtagtcaaagttacaattgattatacagaaatttcttttatgctgtggtgtaaagatggtcatgtagaaacattttacccaaaattacaggcaagtcaagcatggcagccgggtgttgctatgccgaatttgtataaaatgcagagaatgcttattgaaaagtgtgaccttcaaaattatggagaatcagtggtattaccaaaaggcataatgatgaatgttgcaaaatacacccaactgtgtcaatatatgaacacattaacaatagcagtaccttataacatgagagttatacattttggtgctggatctgacaaaggagtagcacctggtactgcagtactaagacagtggttaccaacgggcacactacttgtcgattcagacttaaatgactttgtttctgatgcagattcaactttaataggtgattgtgcaaccgtacatacagctaacaagtgggatctcattattagcgacatgtacgatcctaaaaccaagagtgtaggaaaagagaatgactcaaaagaaggatttttcacctacatttgtggatttatcaaacaaaaactttcactaggaggttctgttgctataaagattacagagcactcttggagtgcagatctttacaagcttatgggacactttgcctggtggacagcttttgttaccaacgttaatgcatcatcatctgaagcattcttaataggtgttaattacatgggcaaactaaacgaacaaatagatggttatgtaatgcatgctaattatatcttctggaggaacacgaatcccattcagttatcttcctattccctatttgacatgagcaaatttcctcttaagttaagaggaactgcagtcatgtctttaaaagagagtcaaataaatgatatgatttactcactgttacaaaaaggtaggcttattattagagaaaacaatagaattgttgtctctagtgatgttcttgtaacgaac---atgtttatattagtgctgttgaatgtgttatcagtgtatggttgtgtgaatattacttatggatcacat------catttatatgtgtcgtctcgcacacggggtgtttactacccagacgatgctttcagatcatctactaacgtgttacatgaagggttctttttaccttttgattccaatgttacatggtatagcttttgg---------------------aaccagaagtattctgtagccacatcgccttttggtgatggtgtttacttttccactattgacaagtccaatgtcgttaggggatgggtttttggaactacattagacaatgatactcagtctgtgttgctatacaatgatggcacccatgtcagggtggaggtttgtacttttcatttctgtcctacccccgttttctctgca---------------------------------tctagcccccatttatattctagtgcatttaattgcacacttaattatactttggctagtgttagagcggattttaccgaagtggatggctcttttaagaccattagagaattcgtttttaaattacaggacggttctcttaatgtctattatgcatctacgtcctatgtgttggccataggtgccacctctcagctgccttctggtgttacacctcttgtaccattatggaaaatacccataggcttaaatataaccaactttaaaaccttggtgtacctt---cgatctgataatacccca---------------------------ctacaggccgcttatgtagtgggccacctaaaacgaagaactatgatgtttaagtatgatgaaaatggcacaattgtcgacgctatcgactgtgctcttgatcctctctcagagacaaaatgtacattaaggtcctttatagtagaaaaaggaatttaccaaacctcaaatttcagagttcaaccacaagatacggttgtgaggttccctNNNNNNNNNNNNNNNNNNNNNNNNNNNNNNNNNNNNNNNNNNNNNNNNNNNNNNNNNNNNNNNNNNNNNNNNNNNNNNNNNNNNNNNNNNNNNNNNNNNNNNNNNNNNNNNNNNNNNNNNNNNNNNNNNNNNNNNNNNNNNNNNNNNNNNNNNNNNNNNNNNNNNNNNNNNNNNNNNNNNNNNNNNNNNNNNNNNNNNNNNNNNNNNNNNNNNNNNNNNNNNNNNNNNNNNNNNNNNNNNNNNNNNNNNNNNNNNNNNNNNNNNNNNNNNNNNNNNNNNNNNNNNNNNNNNNNNNNNNNNNNNNNNNNNNNNNNNNNNNNNNNNNNNNNNNNNNNNNNNNNNNNNNNNNNNNNNNNNNNNNNNNNNNNNNNNNNNNNNNNNNNNNNNNNNNNNNNNNNNNNNNNNNNNNNNNNNNNNNNNNNNNNNNNNNNNNNNNNNNNNNNNNNNNNNNNNNNNNNNNNNNNNNNNNNNNNNNNNNNNNNNNNNNNNNNNNNNNNNNNNNNNNNNNNNNNNNNNNNNNNNNNNNNNNNNNNNNNNNNNNNNNNNNNNNNNNNNNNNNNNNNNNNNNNNNNNNNNNNNNNNNNNNNNNNNNNNNNNNNNNNNNNNNNNNNNNNNNNNNNNNNNNNNNNNNNNNNNNNNNNNNNNNNNNNNNNNNNNNNNNNNNNNNNNNNNNNNNNNNNNNNNNNNNNNNNNNNNNNNNNNNNNNNNNNNNNNNNNNNNNNNNNNNNNNNNNNNNNNNNNNNNNNNNNNNNNNNNNNNNNNNNNNNNNNNNNNNNNNNNNNNNNNNNNNNNNNNNNNNNNNNNNNNNNNNNNNNNNNNNNNNNNNNNNNNNNNNNNNNNNNNNNNNNNNNNNNNNNNNNNNNNNNNNNNNNNNNNNNNNNNNNNNNNNNNNNNNNNNNNNNNNNNNNNNNNNNNNNNNNNNNNNNNNNNNNNNNNNNNNNNNNNNNNNNNNNNNNNNNNNNNNNNNNNNNNNNNNNNNNNNNNNNNNNNNNNNNNNNNNNNNNNNNNNNNNNNNNNNNNNNNNNNNNNNNNNNNNNNNNNNNNNNNNNNNNNNNNNNNNNNNNNNNNNNNNNNNNNNNNNNNNNNNNNNNNNNNNNNNNNNNNNNNNNNNNNNNNNNNNNNNNNNNNNNNNNNNNNNNNNNNNNNNNNNNNNNNNNNNNNNNNNNNNNNNNNNNNNNNNNNNNNNNNNNNNNNNNNNNNNNNNNNNNNNNNNNNNNNNNNNNNNNNNNNNNNNNNNNNNNNNNNNNNNNNNNNNNNNNNNNNNNNNNNNNNNNNNNNNNNNNNNNNNNNNNNNNNNNNNNNNNNNNNNNNNNNNNNNNNNNNgctgtggagcaggataagaacacgcaagaagtgttcgctcaggttaaacaaatttacaaaacaccagatatcaaagatttcggtggttttaatttttcccaaatattaccagacccatcaaaacccagcaaacgttcctttattgaggacttgctcttcaataaggttacgttagctgatgctggattcgtcaaacagtatggcgactgtcttggtgatattcaagctcgtgatttgatttgtgcacaaaagtttaatggactcacagtcctaccacctttgctcacggatgaaatgattgctgcctacacagctgcacttattagtggcactgcaacagctggatggacctttggtgcgggagccgccctccaaataccatttgctatgcaaatggcttacagatttaatggaattggagttactcaaaatgttctctatgagaaccaaaaattaattgccaatcagttcaacagtgctattggaaaaattcaagaatctctcacaagtacagctagtgcactaggtaaattacaggatgtggtcaaccaaaatgcacaggctctcaacacattggtaaaacaacttagctcaaacttcggtgctatctccagtgtgcttaatgacatcatttcaagactggacaaagtcgaggctgaagtgcaaattgataggttgatcacgggcagacttcagagtttgcaaacatatgtgacacaacaactcattagagctgctgaaatcagagcttctgctaatttggctgcaactaaaatgtctgaatgtgttcttggacaatctaagagagttgacttctgtggaaaaggctatcaccttatgtcattcccacaggccgcaccccatggtgttgtattcttacatgttacttacattccttcacaggagagaaacttcaccactgcaccagccatttgtcatgaaggaaaagcacactttccacgagaaggtgtattcgtctctaatggcacccattggtttatcacacagaggaatttctatgaaccacaaatcatcacaacggacaatacatttgtgtctggtacttgtgacgttgtcataggcattgttaacaacactgtatatgaccccctgcaaccagagcttgaatcctttaaggatgagctcgacaaatactttaaaaatcatacgtcacctgacattgatttaggagacatctcaggcattaatgcttcagttgtcgatatacaaaaggaaattgatatcctcaaggatgttgcaaagaacttaaatgaatctctcatcaacctacaagaactaggtaagtatgagcagtatattaaatggccttggtatgtctggcttggctttattgcaggcctgattgccataataatggtcactattatgttatgttgcatgactagctgctgcagttgtcttaagggatgctgctcatgcggttcttgctgcaaatttgatgaagacgactctgagccagtgctcaaaggagtcaaactacattacacaatggatttgtttatgagaattttcactcttggttctgttagttttcaaaagggaactatacaggatgattctgctccagatactgttcgcgctacagcaaaaataccgatacaagcctcactccctttcggatggcttattgttggtgttgcacttcttgctgtttttcaaagcgcttccaaaattataacacttaaaaagcggtggcaccatgctatctacaaaggagttcaacttgtttgcaatttgctcctactcttcgtcaccgtttactcacatcttttgcttgtcgctgcaggtctagaagctcaatttctttacctctatgctcttgtttactttctgcagtgtgtcaatgcttgcagagtgattatgagactgtggctgtgctggaaatgcagatccaagaacccactgctttatgatgctaactacttcctgtgttggcatactaattgttacgactattgtataccttacaatagcgtgacttcctcaattgtcattacttcaggtgatggcactgctgttcctatctctcaacatgactaccagatcggtggttatactgagaaatgggaatcaggagttaaagactgtgttgttctgcacggttactttacttctgactactaccagctgtactctactcaattgagtacagacactggagttgaccatgttaccttcttcatctacaacaagattgttgatgaaagagaacacgaacatgttcaaatacacacaatcgacggctctcatggagttgtaaatccagcaatggacccaatctatgatgagccgacgacgactactagcgtgcctttgatgtactcattcgtttcggaagagacaggtacgttaatagttaatagcgtacttctttttcttgctttcgtggtattcttactagttacactagccatccttactgcgcttcgattgtgtgcgtactgctgcaatattgttaacgtgagtttagtgaaaccttctttttacgtttactcacgtgttaaaagtctgaattcttctagagttcctgatcttctggtcatgtcacaagcaaacggaactatttccgttgaagagcttaaaaagctcctcgaacaatggaacctagtaataggtttcctactgctagcttggattatgctgctgcaattcgcttattccaacaggaataggtttttgtacattattaagcttgtttttctgtggcttctttggcccattacacttgcttgctttgtgcttgctgctgtttacagaattaattggatcacaggtggcattgcgattgcaatggcttgtattgtaggcttgatgtggctaagctacttcattgcttctttcaggctgttcgcacgcacccgttccatgtggtcattcaacccagaaacaaacatactgctcaatgtgccgcttcgtggcacaattctgaccaggccgcttcttgagagtgaactcgtcatcggcgctgtgatcattcgtggtcacctccgcatggctggacattctctagggcgctgtgacatcaaggacctgccaaaagaaatcactgttgctacatcacgaacgctttctttttacaaattgggagcttcgcagcgtgtaggaactgattcaggttttgctgcatacaaccgctacaggattggcaattataaactcaatactgaccattccagtagcaacgacaatattgctttgctagtacagatgtttcatcttgttgattttcagattactatagcagagatattaatgatgattatgagaactttcaaggtttcaattttaaaccttgattacataataagtgtcatagtcagacatttatctaagtcactaactgagaataaatattcacagttagatgaagagcaacctatggagactgatatgaaattattcattttcttggcactgataacattagtaattgctgagcattatcactaccaagagtgtgtcagaggtacaactgtacttttacaggaaccttgctcttctggatcttacgaaggcaattcaccataccaccctcttgctgataacaaatttgcactgacttgtacgagcagcttgtttgcttttacttgtccaggtggtgaaaaacacatttaccagctgcgtgcacgaagtgtctcacctagactcttcatcaagcaagaaaaccatattcaagaaccatacacaccaattttcctgctcattgcgggcactgtatttttaatactttgcttcgctttgaaaaggaaggtggaaatgtctgataatggaccc------caaagaagtgccccccgcattacatttggtggacccgcagatcaaactgacaataaccaggatgcaagacgcactggagccagaccaaaacaacttcggccccaaggtcctcccaataatactgcgtcttggttcaccgctctcactcagcatggcaaggaggaacttaaattccctcgaggtcagggtgttccagtcaacaccaatagcggtccggatgaccaaattggctactaccgaagagctaccagaagaattcgtggtggtgacggtaaaatgaaagaactcagtccgcgctggtacttctactaccttggaactggtccagaagctgcacttccctatggtactaacaaagaaggtatcatttgggttgcaactgagggtgccttaaatacaccaaaacaacacattggcactcgcaatcctgcaaacaatgctgcaatcgtgctacaacttcctcaaggaacaacattgcctaaaggcttctacgcagaagggagcagaggcggcagtcaagcttcttctcgttcctcatcacgtagtcgtggtagttcaagaaatacaacacctggcagcagtagaggaaattctcctgcacgaagtgttggcaatggtggtgaagctgcccttgctttattgctgctagacagattgaaccagcttgagagcaaagtatctggcaaa------caacctcaaagccagacagtgtcaaagaaatctgctgctgaagcttccaagaaacctagacagaagcgtacagccactaaaagttacaacgtcacccaagcttttggaagacgtggtcctgaacaaactcaaggaaactttggtgaccaagagctactcagacttggaaccgagtacaaacattggccgcaaatagcacaatttgctcccagcgcatcagcattctttggaatgtcgcgcattggcatggaagtcacgccttcgggaacatggctgacttacacaggtgccataaaattggatgacaaagatcccaatttcaaagaccaagtcattttgctgaataagcatattgacgcatacaaaacattcccaccaacagagcctaaaaaggacaaaaagaagaagactgaggaaactcagcctttaccgcagagacagaagaaacagccaactgtgactcttcttcctgctgcagatttggatgacttctccaaacaattgcaaaaatccatgagtggagctgattcaacccaggcc
>MG772933.1
atggagagccttgtccctggtttcaacgagaaaacacacggtccactcagtttgcctgttttacaggttcgtgacgtgcttgtacgtggctttggagactccgtagaggaagctttatcagaggcacgtcaacatcttaaagatggcacttgtggcttagtagaagttgaaaaaggtgttttacctcaacttgaacagccctatgtgttcatcaaacgttctgatgcccgaactgcacctcacggccatgttatggtcgaattagtagcagaactcgatggcattcagtatggtcgtagtggtgagacacttggtgttcttgtccctcatgtaggagaggtaccagttgcttaccgtaaagttcttcttcgtaagaacggtaataaaggagctggtggccatagttacggcgccgatctaaagtcttttgacttaggcgacgagcttggtactgatcctattgaagattttcaagaaaattggaacactaaacatggcagtggtgttacccgtgaactcaagcgtgagcttaacggaggtgcatacactcgctatgtagacaacaacttttgtggcccagatggctaccctcttgagtgcattaaagaccttctggctcgtgctggtaaggcttcttatgctttgtctgaacaattggattttattgacactaagagaggtgtgtactgctgccgtgaacacgagcatgaaattgcttggtacacggaacgctctgaaaagagctatgaattgcagacaccttttgaaattaagttggcaaagaaatttgacaccttcaatggggaatgtccaaattttgtatttcctctaaattcaacaatcaagaccattcaaccaagggttgaaaagaaaaagcttgatggtttcatgggtagaattcgatctgtctatcctgttgcttcaccaaatgaatgcaaccaaatgtgcctctcaattctcatgaagtgtgaccattgtggtgaaacttcatggcagacgggtgattttgttagagccacttgcgaattctgtggtactgaaaatttgactaaagaaggtgccacaacttgtggttacttacctcaaaatgctgttgtaaaactttattgtccagcatgtcataatccagaagtaggacctgagcatagtcttgctgaatatcataatgagtctggtttgaaaaccgttcttcgtaagggtggtcgtaccattgcttatgggggctgtgtgtttgcttatgttggttgctacaacaagtgtgcctattgggttccacgtgctagtgctaacataggctgtaatcacacaggtgttgttggagaaggttctgaaagtctaaacgacaaccttcttgaaatattgcaaaaggagaaagtcaacatcaatattgttggtgactttaaacttaatgaagagattgccattattttggcatctttttctgcctctataagtgcttttgtagaaactgtaaaaggtttggattacaaaacattcaaacaaattgttgaatcctgtggtaactttaaagttacgaagggaaaagcaaagaaaggtgcctggaacataggtgaacaaagttcaatactgagtccgctctatgcgttcccttcagatgctgctcatgttgtacggtctatcttctcacgcacactagaaactgctcaccattctgtgcatgtcttacaaaaggctgctataattatcttagatggaatttcacagtattcattgagactcattgatgctatgatgttcacatctgatttggttactaacaatctagttgtaatggcttacattacgggtggtgttgtacaaatgacttcacagtggctaacaaatatctttggcactgtttatgaaaaacttaaaccggttcttgattggctcgaagagaaattcaaagaaggtatagagtttcttagagacggttgggaaattgttaaatttatctcaacttgtgcttgtgaaatagtcggtggacaaattgtcacctgtgcaaaggaaattaaggagagtgttcagacattctttaagctcgtaaataaatttttggctttgtgtgctgactccatcattattggtggagctaaacttaaagccttgaatttaggtgaaacatttgtcacacactcaaagggattgtacagaaagtgtgttagatccagagaagaaactggcttactcttgcctctgaaagctccaaaagaaattattttcttagagggagaaacacttcccacagaagtgttaacagaggaagttgtcttgaaaactggtgttttacaaccattagaacaacctactaatgaggctgttgaagctccattgattggtacaccagtctgtattaacgggctcatgttgctcgaaattaaagacacagaaaagtactgtgcccttgcacctaatatgatggtaacaaataataccttcacacttaaaggtggtgcaccaacaaaagtcacttttggtgatgacactgtgattgaagtgcagggttacaagagtgtaaacatcacttttgaacttgatgaaaggattgataaagtacttaatgagaagtgctctaattacacagttgaactcggtacagaggtaaacgagttcgcttgtgttgttgctgatgctgtcataaaaactttacaaccagtatctgaactaatcataccactgggcattgatttagacgagtggagtatggctacatactacttgtttgatgagtccggtgaatttaaattgtcttcacatatgtactgttctttctaccctcct---gaagatgaaggggaagatgattgtgaagaaggacagtgtgaaccatcaactcaatatgagtatggtactgaggatgactaccaaggtaaacctttggagtttggtgctacttctttttcttcttcttcacaggaagaagaacaagaagaggattggttagaatctgatagtcag------------------gacggccaagagactgcagttgaagaaaataaaataccgagtgttgaagttccacctgttttgcaggtggaatcaacaccagttgttactgaaactagtgaacaaaataatttcacaggttatttaaaattaactgacaatgtcttcattaaaaatgctgacattgtagaagaagctaaaaaggtaaagcctacagtagttgttaatgcagctaatgtttaccttaaacatggaggaggtgttgctggagctttaaataaggcaactaacaacgccatgcaggttgaatctgataagtacataactaccaatgggccactaattgtgggtggtggttgtgttttgagtggacataaccttgctaaaaattgtcttcatgttgttggccctaatgtcaacagaggtgaagacattcaattgcttaaaaatgcttatgaaaatttcaatcaacatgagattttactcgcaccattattatcagctggtatttttggtgctgatcctgtacattctttaagagtttgtgtagaaactgttcacacaaatgtctatctagttgtctttgacaaaaatctctatgacaaacttgtttcaagctttttagagatgaagagt---------------------------------------------------gaaaaacaagtagaacaaaaagttgctgaaaatcctaaagaggaagttaagccattttttactgaaaataaaccttcagttgaacaaagacaacaagctgaagagaagaaaatcaaagccagtattgaagaagttacaactactctagaggagaccaagttccttacagaaaacttgttactttatattgacatcaatggcaatcttcacccagattctgccactcttgttaaagatattgacaccactttcttgaagaaagatgttccatatatagtgggtgatgttattaaagaaggcgctttaactgctgtagttatacctactaaaaaggctggtggcactaccgaaatgcttgctaaagctttaagaaaagtgccaacagataattatataaccacctaccctggtcagggtttaaatggttacactgtagaagaagcaaagacagtgcttaaaaagtgtaaaagtgctttttacattttaccatctattatctctaatgcgaagcaagaaattctaggaactgtttcttggaacttgcgagagatgctcgcacatgcagaagaaacacgtaagttaatgcctgtttgtatggagactaaagctatagtttcaactatacaacgtaagtacaaaggcattaaaatacaggagggtgtggttgattatggtgctagattttacttttacactagtaaaactactgtagcatcacttattaacacacttaacaatctaaatgagactcttgtcacaatgccattaggatatgtgacgcacggtctaaatttagaagaagctgctcggtacatgaggtctctcaaagtaccggctacagtctctgtttcttcaccagatgctgttacagcatataatggttatcttacttcttcttcaaaaacacctgaagaacactttattgaaaccgtttcacttgctggttcctataaagattggtcttattctggacagtctacacaactaggcatagaatttcttaagagaggtgataagagtgtatattacaccagtaatcccactacatttcacctagatggtgaaactatcacctttgataatcttaagacacttctctctttgagagaagtgaggaatattaaagtgtttacaacagtagacaacattaacctccacacgcaagttgtggatatgtctatgacatatggacaacagttcggtccaatttatttggatggagctgatgttactaaaataaaacctcacaattcacatgaaggtaaaacattttatgttttgcctaatgatgataccttacgtgcagaggcttttgagtactaccatacaactgatcctagttttctgggtaggtacatgtcagctttaaaccacactaaaaagtggaaatacccacaagtaaatggtttaacttctataaaatgggcagataacaattgttatcttgctactgcattgttaacaatccaacaaatagagttgaaatttaatccaccagctttacaagacgcctattatagggcaagagctggtgaggctgctaatttttgtgcacttatcctggcctattgtaataagacagtaggtgagttaggtgatgtcagagaaacaatgaattatttgtttcaacatgccaatttagattcttgtaaaagagtcttgaatgtggtgtgtaaaacttgtggacaacagcaaacaactctcaagggtgtagaagctgttatgtatatgggcacactttcttatgaacaacttaagaagggtgtgcagataccttgtatgtgtggtaaacaagctacacaatatctggtacaacaagagtcaccttttgttatgatgtctgcaccgcccgcccaatatgaacttaagcatggtacatttgtttgtgctagtgagtatactggtaattaccagtgtggtcactacaaacatataacttctaaagaaaccttgtattgcatagatggcgctttacttacaaagtcctctgagtataaaggttctattacagatgttttctataaagaaaacagttatacaacaaccataaaaccagttacatacaagttggatggtgttgtttgtacagaaattgatcctaagttggatggttattataagaaagataattcttatttcacagagcaaccaattgatcttgtaccaaaccaaccttacccgaatgcaagctttgacaattttaagtttgtatgtgat---aataccaaatttgccgatgatttaaatcaattgtctggttataagaaacctgcctcgagagagcttaaggttacattctttcctgacttaaatggtgatgtagtggctattgattataagcactacacaccttcttttaagaaaggagctaaattgctgcataagccaattgtttggcatgttaacaatgcaactaacaaagcaacgtacaaaccaaatatttggtgcatacgttgtctttggagtacaaaaccggttgaaacatcaaattcttttgatgcactggaattaggggacacacagggaatggataatcttgcctgtgaagttctaaaaccagtctctgaagaagtagtggaaaatcctaccatacagaaagacattcttgagtgtaatgtgaaaactaccgaagttgtaggagacattatacttaaaccggcaagtgatggtctaaaaattacaaaagaggttggtcatacagacctaatggctgcttatgttgacaattcaagtcttactattaagaaacctaatgaattatccagagtattaggtttgaaaactttagccactcatggcttggctgctattaatagtgttccttgggacactatagctaattatgttaagcctttccttaataaggttgttagcacaactactaacatagttacacggtgtctaaaccgtgtttgtactaattatatgccttatttgtttactttattgctacaattgtgtacttttactaaaagtacaaattctagaataagagcatctatgccaaccactatagcaaagaatactgttaaaagtgttggtaaattttgtatagaggcttcatttaattatttgaagtcacctaatttttctaaattgataaatattgtaatttggtttttattattaagtgtttgcctaggttctttaatctattcaactgctgctttaggtgtcttaatgtctaatttaggcatgccttcttattgtactgtttacagagaaggttatttgaactctactaatgtcactactgcaacctactgcactggttctataccttgtagtgtttgtcttagtggtttagattctttggatacttacccatccttagaaactatacaaattaccatttcgtcttttaaatgggatttaactgcttttggtctagttgcagagtggtttttggcatatattctttttactaggttcttttatgtacttggattggctgcaatcatgcaattgtttttcagctattttgcagtacattttattagtaattcttggcttatgtggttaataattaatcttgtacaaatggccccaatttcagctatggttagaatgtatattttctttgcatcattttattatgtatggaaaagttatgtgcatgttgtagatggttgtacttcatcaacttgtatgatgtgttataaacgtaatagagcaacaagagttgaatgtacaactattgttaatggtgttagaaggtccttttatgtctatgctaatggaggtaaaggcttttgcaaactacataactggaattgtattaattgtgatacattctgtgctggtagtacatttattagtgacgaagttgctagagacttatcactacagtttaaaagaccaataaatcctactgaccagtcttcctatattgttgatagtgttacagtgaagaatggttccatccatctttactttgataaggctggtcaaaagacttatgaaagacattctctctctcattttgttaacttagacaatctgagagctaataacactaagggttcattgcctattaatgttatagtttttgatggtaaatcaaaatgtgaagaatcatctgctaaatcagcgtctgtttattatagtcagcttatgtgtcaacctatactgttactggaccaggcattagtgtctgatgttggtgacagtgcagaagttgcagttaagatgtttgatgcttatgttaatatattttcatcaactttcaatgttccaatggaaaaactcaaagcattagttgcgactgcagaagctgaacttgcaaagaatgtgtctttagacaacgtcttatctacttttatttcagcagctcgtcaagggtttgttgattcagatgtagaaactaaagatgttgttgaatgtcttaaattgtcacaccaatctgacatagaagttacaggtgacagttgtaacaattacatgctcacttataacaaagttgaaaacatgacacctcgggatcttggtgcttgtattgattgtagtgcacgtcatatcaatgcacaggtggcaaaaagtcataacatagctttgatttggaatgttaaagatttcatgtcattgtctgaacaactacgaaaacaaatacgcagtgctgctaagaagaataacttgccttttagattgacatgtgcaaccactagacaagttgttaatgttgttacaacaaaaatagcacttaagggtggtaaaattgttaacaactggttgaagcagctgattaaggttacacttgtgtttcttttcatcactgttatcttctatttaataacacctgttcatgtcatgtttaaacacaatgacttttcaagtgaaattataggatacaaggctattgatggtggtgtcactcgtgacatagcgtcaacagatacttgttttgctaacaaacatgctgactttgactcttggtttagtcagcgcggtggtagttatactaatgataaagcttgcccattggtagcagctgttatcacaagggaagttggctttgttgtgcccggtttgcctggcacaatattacgcacaattaatggtgattttttgcattttcttcctagagtgtttagtgcggtaggtaacatttgttacactccttctaaacttatagagtacactgactttgcaacatcggcatgcgttttagctgctgaatgtaccatttttaaagatgcttctggtaaaccagtaccttattgttatgatactaatgtactagaaggttctgttgcgtatgaaagtctccgccctgacacacgctatgtgctcatggacggttctataattcaattccctaacacttaccttgaaggttctgttagagtagtaacaacttttgattcagagtattgtagacatggtacttgcgaaagatcagaggctggcatttgtgtatctactagtggtagatgggtacttaataatgattattacagatccttgccaggagttttttgtggtgtagatgctgtgaatttacttactaatatgttcacgccattaattcaacctattggtgctttggacatatctgcatctattgtagcaggtggtgttgtagctattatagtaacttgtctagcctactacttcatgaggtttagaagagcttttggtgaatacagtcatgtagttgcctttaacactctactattctttatgtcattcactgtactctgtttaacaccagtctattcattcttacctggtgtttattctgttatttacttgtacttgacattttatcttactaatgatgtttctttcttagcacatatccaatggatggttatgttcacacccttagtgcctttctggatgacaattgtttatgtcatttgcatttccacaaagcatttttattggttctttagtaactacctaaagagacgtgtagtctttaatggtgtttcctttagtacatttgaggaggctgcattatgtacctttttgttaaataaagaaatgtatctgaaattgcgtagtgatgtacttctacctcttacgcaatacaatagatatttagctctttataataagtacaagtattttagtggggccatggacactaccagttatagagaagcagcttgctgtcatctggctaaggctataaatgatttcagtaattcaggttctgatgtcctctaccaaccaccacaaacttcaatcacatcagcggttttgcagagtggttttagaaaaatggcattcccatctggtaaagttgaaggttgcatggtacaagttacttgtggtaccactacacttaatggtctttggcttgatgatgtagtttactgtccacgacatgtgatctgcacttctgaagacatgctcaatcctaattatgaagatttacttatacgtaaatctaaccataattttttagttcaggctggtaatgttcaacttagagttgttggacattctatgcaaaattgtgttcttaagcttaaagtagatacagctaatcctaagacacctaagtataagtttgtgcgcattcaacccggacagactttttcagtattagcctgttacaatggttcaccatctggtgtttaccaatgtgccatgagacctaattttactattaagggttcattccttaatggttcatgtggtagtgttggttttaatatagactatgactgtgtctctttttgttatatgcatcatatggagttaccaacgggagttcatgctggcacagacttagaaggtaccttctacggaccttttgttgacagacagacagcacaagcggctggtactgacacaactattacagttaatgttctagcttggttgtatgcagctgttataaacggagatagatggttccttaataggtttaccacaactctaaacgattttaatcttgtggctatgaagtataattatgaacctctaacacaagaccatcttgacatactaggacctctttcagctcaaactggaattgcagtcctagatatgtgtgcttcattaaaagaattattacaaaatggtatgaatggacgtaccatattgggtagtgctttattagaagatgaatttacacctttcgatgttgttagacaatgttcaggtgtcacctttcaaagtgcagtgaaaaggacaatcaagggcacgcaccattggttgttgcttacagttttgacttcactcttagttttagttcagagtactcaatggtctttgttcttctttgtgtatgaaaatgcctttatgccttttgctatgggtattattgctatgtctgcttttgctatgatgtttgtcaaacataagcatgcattcctctgtttgttcctgttaccttctcttgctactgtagcttattttaatatggtctacatgcctgctagttgggtgatgcgtattatgacatggttggatatagttgatactagtttgtctggtttcaagctaaaggactgtgttatgtatgcatcagctgtagtgttattaatcctcatgacagcaagaaccgtatatgatgatggtgctagaagagtttggacacttatgaatgtcctgacactcgtttataaagtttattatggtaatgctttagaccaagctatttccatgtgggctcttataatctctgttacttctaactactcaggtgtagttacaactgtcatgtttttggccagaggtattgtttttatgtgtgttgagtattgtcctatcttctttataactggcaatacactccagtgtataatgctagtttattgtttcttaggttatttctgtacttgttattttggtctcttctgtttactcaaccgctattttaggcttactcttggtgtttatgactatttagtctctacacaagaatttaggtacatgaactctcaggggctcctgccacctaagagtagtattgacgctttcaagcttaacattaaattgttgggcattggaggtaaaccttgtattaaggttgctactgtacagtctaaaatgtctgacgtaaagtgcacatcagtagtgcttctctcagttcttcagcaacttagagtagagtcatcttctaaattgtgggcacagtgtgtacaacttcacaatgatattcttcttgccaaggacactactgaagcttttgagaagatggtttcacttttgtctgttttgctgtccatgcagggtgctgtagacattaacaagttgtgcgaggaaatgctcgacaaccgtgctacccttcaggctattgcttcagaattcagttctttaccttcatatgctgcttatgccactgctcaagaggcttatgagcaggctgtagcaaatggtgattctgaagttgttcttaaaaagttaaagaaatctttgaatgtggctaaatctgagtttgaccgtgatgctgccatgcaacgtaagttggaaaagatggcggatcaggctatgacccaaatgtacaagcaggcaagatctgaggacaagagggcaaaagtaactagtgcaatgcaaactatgcttttcactatgcttagaaaacttgataatgatgcacttaacaacattatcaacaatgcacgtgatggttgtgtaccactcaacatcataccactcacaacagcagcaaaactcatggttgttgtccctgactatggaacctacaagaatacttgtgatggtaacacttttacatatgcatcagcactctgggaaatccagcaagttgttgatgcagatagtaaaattgtgcagcttagtgaaatcaacatggacaactcaccaaatttggcttggcctcttattgttactgctttaagagccaattcagctgtcaaactacagaacaatgagctgagtccagtagcactacgacagatgtcctgtgcggctggtactacacagacagcttgtactgatgacaacgcacttgcctactataacaattctaagggaggtaggtttgtgcttgcattactatcagaccaccaggatctcaaatgggctagattccctaagagtgatggtacaggtactatctatacagaattggaaccaccttgcaggtttgttacagacacacctaaaggacctaaagtgaagtatttgtactttattaagggtcttaacaacctaaatagaggtatggtactgggtagtttggctgccacagtacgtcttcaggctggtaatgcgacagaagtgcctgccaattcaactgtgctttctttttgtgcttttgctgtagacccagctaaagcttacaaagattacctagcaagtggtggacaaccaatcacgaattgtgtgaagatgttgtgtacacacactggtacaggacaggcaatcacggtaacaccagaagccaatatggatcaagaatcctttggtggtgcttcatgctgtctgtattgtagatgccacattgatcatccaaatcctaagggattttgtgacttgaaaggtaagtatgttcaaatacctaccacttgtgttaatgaccctgtggggtttacactcagaaacacagtctgtaccgtctgcggaatgtggaaaggttatggctgtagttgtgatcaactccgcgaacccatgatgcagtctgcggatgcgtcaacgtttttaaaccgggtttgcggtgtaagtgcggcccgtcttacaccgtgcggcacaggcactagcactgatgtcgtttatagggcttttgatatttacaacgagaaagttgctggttttgcaaagttcctaaaaactaattgctgtcgcttccaagaaaaggatgaggaaggcaatttattagactcttatttcgtagttaagaggcacacaatgtccaactaccaacatgaagagactatttacaacttggttaaagggtgtccagccgttgctgttcatgactttttcaagtttagagtagatggtgacatggtaccacatatatcacgtcaacgtctaactaaatacacaatggctgatttagtctatgctctacgtcattttgacgagggcaattgtgatacattaaaggaaatacttgtcacatacaaatgttgtgatgacaactatttcaataagaaggattggtatgactttgtagaaaatcctgatgttctacgcgtatacgcgaacctaggtgagcgtgtacgtcaagccttattgaaaactgtgcaattctgcgatgctatgcgcgatgcgggtatcgtaggtgtactgacactagacaatcaggatctgaatgggaattggtacgacttcggagatttcgtacaggtagcaccaggctgcggagtccctattgtggattcatactattctttgctgatgcctattctgacactcacaagggctttggctgctgagtcccatatggacgctgatctcgcgaagccacttattaagtgggatttgctgaaatatgatttcacggaagagagactatgtcttttcgaccgttattttaaatattgggaccagacgtaccatcctaattgtattaattgtttggatgacaggtgtatccttcattgtgcaaactttaatgtgttattttctactgtgtttccacctacgagttttggaccactagtaagaaagatatttgtagatggtgtaccttttgttgtttcaacgggataccatttccgtgagctaggggttgtacataatcaggatgtaaacttacataactcgcgtctcagttttaaggaacttttagtgtacgctgctgatccagctatgcatgctgcctctggcaatttgttgttagacaaacgcactacatgcttttcagtagctgcactaacaaacaatgttgcttttcaaactgtcaaacccggtaattttaataaagacttttatgactttgctgtgtctaaaggcttctttaaggaaggaagttctgttgaattaaaacacttcttctttgctcaggatggcaatgctgctatcagtgattatgactattaccgttataatctgccaacaatgtgtgatattagacaactcctattcgtagttgaggttgtcgataaatattttgattgttacgacggtggctgtatcaatgccaaccaagttatcgttaacaatctggacaaatcagccggtttcccatttaataagtggggtaaggctagactttattatgactcaatgagttatgaggatcaagatgcactgttcgcatacactaagcgtaacgtcatccctacaataactcaaatgaatcttaagtatgccattagtgcaaagaatagagctcgcactgttgctggtgtctctatctgtagtactatgaccaatagacagtttcatcagaaattattaaagtcaatagccgccactagaggagctactgtggtaattggaacaagcaaattttatggtggctggcataacatgttaaaaactgtttacagtgatgtagaaagtcctcaccttatgggttgggactacccaaaatgtgacagagccatgcctaatatgcttagaatcatggcttccctcgttcttgctcgcaaacatagcacttgttgtaacttgtcacaccgtttctatagattagctaatgagtgtgcacaagtattaagtgagatggtcatgtgtggcggctcattatatgtgaaaccaggtggaacatcatccggtgatgccacaactgcttatgctaatagtgtgtttaacatctgtcaagcagtaacagctaatgtaaatgcacttctttcaactgatggtaataagattgctgataagtatgtccgcaaccttcaacacagactttacgagtgtctctatagaaatagagacgtagatcaggaattcgtggatgaattttatgcatatttgcgtaagcatttctccatgatgattctttctgatgatgccgtcgtatgctataatagtaattacgcggcacagggtctagtagctagcattaagaactttaaagcagttctttattaccaaaataatgtattcatgtctgaggcaaaatgttggactgagactgaccttactaaaggacctcatgaattttgttctcagcataccatgctagttaaacagggagatgattatgtgtacctgccttatccagatccatccagaatattaggcgcaggctgttttgtcgatgacattgtcaaaacagatggtacacttatgattgaaaggtttgtgtcattagcaattgacgcctatccacttacaaagcaccctaatcaagagtatgctgatgttttccatttatacttacagtatattaggaaattacatgatgagcttactggtcacatgttggacatgtactctgtaatgctaactaatgacaacacctcgaggtactgggaacctgagttttatgaggcaatgtacacaccacacacagttttgcaagctgtaggtgcgtgtgtgttatgcaattcacagacttcacttcgttgcggtgcttgtattaggagacctttcctttgttgcaagtgctgctatgatcacgtcatctcaacatcacataaattagtgttgtctgttaatccctatgtttgcaatgcacccggttgtgatgtcacagacgtaacacaactctatttgggaggtatgagctattactgcaagtcacataaaccacccattagttttccgttgtgtgctaatggtcaggtttttggtttgtacaaaaacacatgtgtgggcagtgataacgtaactgacttcaatgcaatagcgacatgcgactggactaatgctggcgattacatacttgccaacacttgcacagagagactcaaactttttgcagcggaaacgctcaaagctactgaggaaacattcaaactatcttatggtattgccactgttcgtgaagtactgtcagatagagaacttcatctttcatgggaggtaggaaaacctagaccaccattgaatagaaattacgtctttactggttaccgtgtgaccaaaaatagtaaagtacagattggagagtatacctttgaaaaaggtgactatggtgatgctgttgtgtacagaggtactacaacttataaattgaatgttggtgattactttgtgttaacatcacacacagtaatgccactaagtgcaccaacactagtgccacaagagcactatgtgcgaataactggcttataccctacacttaatatctctgatgagttttctagcaatgttgcaaattaccaaaaggtcggcatgcagaagtactccacactccagggaccacctggtactggtaagagtcactttgctattggacttgccctctactacccatctgcccgcatagtgtatacagcttgctctcatgctgctgttgatgcgctatgtgagaaggcattaaaatacttgcctatagataagtgtagtagaattattcctgcacgtgcgcgtgtagagtgttttgacaaattcaaagtgaattcaaccttagaacagtatgttttctgcactgtcaatgcgctgcctgaaactactgctgatatagtggtctttgatgaaatttcaatggccactaattatgatttgagtgttgtcaatgccagactacgtgcaaaacactacgtttacattggtgatccggctcaattacctgcaccacgcacattgctaacaaaaggcacacttgaaccagaatatttcaattcagtgtgcagacttatgaaaacaataggtccagacatgttccttgggacttgtcgtcgttgtcccgctgaaattgttgacacagtgagtgctttagtttatgataataagctaaaagcacacaaagagaagtcagctcaatgcttcaagatgttttacaagggtgtgattacgcatgatgtgtcatccgcaatcaacagaccacaaataggtgtagtaagagaatttcttacgcgcaatccagcttggagaaaagctgtttttatttcaccatataattcacagaatgcagtggcatcaaagattttagggttgcctactcaaactgttgattcttcacagggttctgaatatgactatgtcatattcacacaaaccactgagactgcacactcttgtaatgtaaaccgctttaatgtggccattacaagagcaaagattggcattttgtgcataatgtctgatagagacctttatgacaagcttcaatttatgagtctagaagtaccgcgtcgaaatgtggctactttacaagcagaaaatgtgactggactctttaaggactgtagcaagatcattactggtcttcatccaacacaggcacctacgcatctcagtgttgatactaaattcaagactgaaggactttgtgtcgacataccaggaataccaaaggacatgacctatcgtagactcatctctatgatgggctttaaaatgaattaccaagttaatggttaccctaatatgtttatcacccgtgaagaagctattcgtcacgttcgtgcatggataggctttgatgttgagggttgtcatgcgactagagatgctgtaggaacaaatctaccactccagttagggttttcaacaggtgttaacctagtggctgtaccaactggctatgttgacactgagcacagcacagaatttaccagagttaatgcaaaacctcctccaggtgatcaatttaagcatcttataccacttatgtacaaaggcttgccctggaacgtggtgcgtattaagattgttcaaatgctcagtgatacactgaaaggattatcagacagagttgtgtttgtcctttgggcacatggctttgaacttacatcgatgaagtattttgttaagatcggaccagaaagaacgtgttgtctgtgtgacaaacgcgcgacttgcttctctacttcatctgacacttatgcctgttggaatcactctgtgggctttgactatgtctataacccgtttatgattgatgtccagcagtggggttttacaggtaaccttcaaagtaaccatgatcaacactgccaagtgcatggtaatgcccatgtagctagttgtgatgctatcatgactagatgtcttgcagtccatgagtgctttgttaagcgcgttgattggtctgttgaatacccgattattggagatgaactgaagattaatgccgcatgcagaaaagtacagcatatggttgttaaatctgcattgcttgctgataaattcccagttcttcatgatataggaaacccaaaggctattagatgtgtgccgcagtctgaagtggactggaaattctacgacgctcagccttgcagtgacaaagcttataaaatagaagaactcttctactcatatgccacacatcatgacaagttcacagatggtgtttgcttgttttggaactgtaacgttgatcgttacccggctaatgctattgtgtgtaggtttgatactagagtgctttctaatttaaacctaccaggttgtgatggtggtagtttgtatgttaataagcatgcgttccacactccagcttttgataagagtgcatttacacatttgaaacaactgcctttcttttattactctgacagtccgtgtgagtctcatggtaaacaggttgtgtcagatattgattatgtcccactaaagtctgctacgtgtattacacgatgcaacttaggtggtgccgtttgtagacatcatgcaaacgagtacagacagtacttggatgcatataatatgatgatttctgctggatttagcctttggatttataaacaatttgatacttacaacttgtggaacactttcaccaagttgcagagtttagaaaatgtggcttataatgttatcaacaagggacactttgatggacagaatggtgaagcacctgtgtctatcgttaataatgctgtttacactaagttagatggtgttgatgtggagatctttgaaaataagacaacacttcctgttaatgttgcatttgagctttgggctaaacgtaacattaaaccggtgccagagattaaaatactcaataatttgggtgttgatatcgctgctaatactgttatatgggactacaagagagaagcgccagcgcatgtttctacaataggtgtctgtacaatgactgacattgcaaagaaacctactgagagtgcttgttcatcacttactgtcttatttgatggtagagttgagggacaggtagacctttttagaaacgcccgtaatggtgttttaataacagaaggttcagttaagggcttaacaccttcgaaaggacctgcacaggctagtgtcaacggagtcacattaattggagaatcagtaaaaacacagttcaattactttaagaaagtggatggcattattcagcaattgccagaaacctactttactcaaagcagagacttagaggatttcaagcccagatcacaaatggaaactgatttccttgagctcgctatggatgaattcatagaacgatataagctagatggctatgctttcgagcacatcgtttatggagattttagtcatggacaattaggcggacttcatttattgataggactggccaaaaggtcacaggactcactgttaaagctagaggattttattcctatggatagcacagtgaaaaactacttcataacagatgcgcaaacgggttcatctaagtgtgtatgctctgttatcgaccttttacttgatgactttgttgaaataataaagtcacaagatctttcagtggtttcaaaagtagtcaaagttacgattgattatacagaaatttcatttatgctttggtgtaaagatgggcatgtggaaactttttacccaaaattacaatctagtcaagcatggcaaccaggtgttgctatgcctaatctctataaaatgcagagaatgttactggaaaagtgtgatcttcaaaattatggtgatagtgctatattgcctaaaggcataatgatgaatgtcgcaaagtacactcaactgtgtcagtatttaaatacacttactttagctgtgccctataatatgagagttatacattttggcgcgggctctgataaaggagtagcacctggcacagctgttcttagacagtggttgccaactggtacactacttgtcgattctgatttaaatgattttgtttctgatgcagactcaacattaattggtcattgtgcaaccgtacatacggctaataaatgggatctcattattagcgatatgtatgatcctaagactaaaaatgttacaaaagagaatgattccaaagaaggatttttcacttacatttgtggatttatacagcaaaaattagccctcggaggttccgtagctgtaaagataacagagcattcctggaatgctgatctttataagctcatgggacacttcgcatggtggacagcttttgttactaatgttaatgcttcatcttcagaggctttcttaattggttgtaattatcttggcaaaccacgtgagcagatagatggttatgtcatgcatgcaaattacatattttggaggaacacaaatccaatacaattgtcttcctactcattatttgacatgagtaagtttcctcttaaattaagaggtactgctgttatgtcattaaaagatggacaaatcaatgatatgattttgtctcttcttagtaaaggcagacttattgttagagagaataatagagttattatctctagtgatgttcttgttaacaacatgttgtttttcttgtttcttcagttcgccttagtaaactcccagtgtgttaacttgacaggcagaaccccactcaatcccaattatactaattcttcacaaagaggtgtttattaccctgacacaatttatagatcagacacacttgtgctcagccagggttattttcttccattttattctaatgttagctggtattactcatta---acaaccaacaatgctgccacaaagaggactgataatcctatattagatttcaaggacggcatatactttgctgccactgaacactcaaatattatcaggggctggatctttggaacaactcttgacaacacttctcaatctctcttgatagttaacaacgcaacgaatgttattatcaaggtttgtaattttgatttttgttatgatccctaccttagtggttactatcat---aacaacaaaacatggagcatcagagaatttgctgtctattcttcttatgctaattgtacttttgagtatgtttcgaaatcctttatgttgaacatttctggtaatggtggtctgttcaacactcttagagagtttgttttcagaaatgtcgatgggcatttcaagatttactcaaagtttaca------------ccagtaaatttaaatcgtggcttgcctactggtctctcagtgcttcagccattggttgaattaccagttagcataaatattactaaattcagaacactcctcactattcatagaggagaccctatgcct---------aataacggctggactgctttttcagctgcttatttcgtgggctatcttaaaccacgtacctttatgctgaaatataatgagaatggcaccattactgatgctgttgattgtgcacttgaccctctttcggagacaaagtgtacgttaaaatctcttactgtccaaaagggcatctatcagacttctaacttccgagtgcaacccactcagtctgtagttagatttcctNNNNNNNNNNNNNNNNNNNNNNNNNNNNNNNNNNNNNNNNNNNNNNNNNNNNNNNNNNNNNNNNNNNNNNNNNNNNNNNNNNNNNNNNNNNNNNNNNNNNNNNNNNNNNNNNNNNNNNNNNNNNNNNNNNNNNNNNNNNNNNNNNNNNNNNNNNNNNNNNNNNNNNNNNNNNNNNNNNNNNNNNNNNNNNNNNNNNNNNNNNNNNNNNNNNNNNNNNNNNNNNNNNNNNNNNNNNNNNNNNNNNNNNNNNNNNNNNNNNNNNNNNNNNNNNNNNNNNNNNNNNNNNNNNNNNNNNNNNNNNNNNNNNNNNNNNNNNNNNNNNNNNNNNNNNNNNNNNNNNNNNNNNNNNNNNNNNNNNNNNNNNNNNNNNNNNNNNNNNNNNNNNNNNNNNNNNNNNNNNNNNNNNNNNNNNNNNNNNNNNNNNNNNNNNNNNNNNNNNNNNNNNNNNNNNNNNNNNNNNNNNNNNNNNNNNNNNNNNNNNNNNNNNNNNNNNNNNNNNNNNNNNNNNNNNNNNNNNNNNNNNNNNNNNNNNNNNNNNNNNNNNNNNNNNNNNNNNNNNNNNNNNNNNNNNNNNNNNNNNNNNNNNNNNNNNNNNNNNNNNNNNNNNNNNNNNNNNNNNNNNNNNNNNNNNNNNNNNNNNNNNNNNNNNNNNNNNNNNNNNNNNNNNNNNNNNNNNNNNNNNNNNNNNNNNNNNNNNNNNNNNNNNNNNNNNNNNNNNNNNNNNNNNNNNNNNNNNNNNNNNNNNNNNNNNNNNNNNNNNNNNNNNNNNNNNNNNNNNNNNNNNNNNNNNNNNNNNNNNNNNNNNNNNNNNNNNNNNNNNNNNNNNNNNNNNNNNNNNNNNNNNNNNNNNNNNNNNNNNNNNNNNNNNNNNNNNNNNNNNNNNNNNNNNNNNNNNNNNNNNNNNNNNNNNNNNNNNNNNNNNNNNNNNNNNNNNNNNNNNNNNNNNNNNNNNNNNNNNNNNNNNNNNNNNNNNNNNNNNNNNNNNNNNNNNNNNNNNNNNNNNNNNNNNNNNNNNNNNNNNNNNNNNNNNNNNNNNNNNNNNNNNNNNNNNNNNNNNNNNNNNNNNNNNNNNNNNNNNNNNNNNNNNNNNNNNNNNNNNNNNNNNNNNNNNNNNNNNNNNNNNNNNNNNNNNNNNNNNNNNNNNNNNNNNNNNNNNNNNNNNNNNNNNNNNNNNNNNNNNNNNNNNNNNNNNNNNNNNNNNNNNNNNNNNNNNNNNNNNNNNNNNNNNNNNNNNNNNNNNNNNNNNNNNNNNNNNNNNNNNNNNNNNNNNNNNNNNNNNNNNNNNNNNNNNNNNNNNNNNNNNNNNNNNNNNNNNNNNNNNNNgctattgagcaagacaagaacacccaagaggtttttgctcaagttaagcaaatctataaaacaccacctattaaggattttggtggttttaatttttcacagatactacctgacccatctaaacccagcaagaggtcgtttattgaagacttactcttcaataaagtcactcttgctgatgccggttttatcaaacagtacggtgattgtttgggtggtatttctgctagagatttgatttgtgctcaaaagttcaatggacttactgtcttaccaccattgctcacagatgaaatgatcgctgcttatacagctgcattaattagcggcactgccactgctggatggacctttggtgctggtgctgctcttcaaataccatttgccatgcaaatggcttataggtttaatggaattggagttactcagaatgttctctatgagaatcagaaattaatagccaatcagtttaatagtgctattggaaaaatccaagagtctttgacatctacagctagtgcacttggaaaattgcaggatgttgttaaccaaaatgcacaagctttaaacacgcttgttaaacaacttagttccaattttggtgcaatttcaagcgtgttgaatgacattctttcacgccttgacaaagtcgaggctgaggttcagattgataggttgatcacaggtagacttcagagtttacagacgtatgtgactcaacaattaatcagagctgcagaaatcagagcttctgctaatcttgctgcgactaaaatgtccgagtgtgtactaggacaatctaaaagagttgatttttgtggaaaaggttatcacctaatgtcttttccccagtcagcgcctcatggtgttgtcttcttacatgtgacttacattccttcgcaagaaaagaacttcacaacagctcctgccatttgccatgaaggtaaagcacacttcccacgtgaaggtgttttcgtttcgaatggcacacactggtttgtaacacaaaggaacttttatgaacctaaaattataaccactgacaatacatttgtctctggtaactgtgatgttgtaattggaattatcaacaacacagtttatgatcctttacaaccagaacttgattcatttaaggaggagttagataaatattttaaaaatcatacatcacctgatattgatcttggtgatatttctggcattaatgcttctgttgtcaatattcaaaaggaaattgaccgcctcaatgaggttgccagaaatttaaatgaatcactcattgatctccaagaacttggaaaatatgagcaatatatcaaatggccatggtatgtttggctcggcttcattgctggactcattgctatagtcatggttacaatcctgctttgttgcatgacaagttgttgcagttgtctcaagggctgttgttcttgcggatcttgctgtaaatttgatgaagacgactctgagcctgtgctcaaaggagtcaaattacattacacaatggatttgtttatgagaattttcactcttggaactgttactcttaaacaaggtgaaatcaaaggtgctactcctacaaattctgttcgcactactgcaacaataccgatacaagccacactccctttcggatggcttgttgttggcgttgcaattcttgctgtttttcaaagcgcttcaaaaataattacactcaaaaagagatggcagttagccctctctaaaggtgttcattttgtttgcaacttgcttctgctgtttttaacagtttattctcacttgttgcttcttgctggtggcttggaagccacttttctctttctttatgcattagcttattgcttgcaaactgtaaattttgtgagaataataatgcgattctggttgtgctggaagtgccgttccaagaatcctttactctatgatgccaactactttctttgttggcatactaattgttatgactattgtataccatacaatagtgtaacctcttcaattgtcatcacatgtggtgatggtactacgaatcccatttctgaggacgactaccaaattggtggttacacggaaaagtgggagtctggtgttaaggactgtgttgtattacatagttatttcacctcagattactaccagctgtactcaacacaagtgagtacagacactggtgttgaacatgttactttcttcatctacaataaaattgttgatgagcctgaa---gaacatgttcaaattcacacaatcgacggtacatctggagttgttaatccagcaatggaaccaatttatgatgaaccgacgacgactactagcgtgcctttgatgtactcattcgtttcggaagagacaggtacgttaatagttaatagcgtacttctttttcttgcttttgtggtattcttgctagtcacactagccatccttactgcgcttcgattgtgtgcgtactgctgcaatattgttaacgtgagtcttgtaaaaccttctttttacgtttactctcgtgttaaaaatctgaattcttctagagttcctgatcttttggtcatgtcaggtgacaacggtaccattaccgttgaagagcttaaaaagctcttagaacaatggaacctagtaataggattcttgtttcttacatggatttgtttgttacaatttgcctatgccaacaggaataggtttttgtacataattaagttaattttcctctggctgctttggccagtaactttagcttgctttgtgcttgctgctgtttacagaataaactggatcactggtggaattgccattgcaatggcctgtcttgtaggcttgatgtggcttagctacttcattgcttctttcaggctgtttgctcgtacgcgttccatgtggtcatttaacccagaaactaacattcttttgaacgtgcctcttcatggcacaattctgaccaggccgcttctagagagtgaactcgtaattggagctgtgatccttcgtggacatcttcgtattgcaggacaccatctgggacgctgtgacatcaaggacctgcccaaagaaatcactgtagctacatcacgaacgctttcttattacaaattgggagcttcgcagcgtgtagcaggtgactcaggttttgctgcatacagtcgctacaggattggtaattacaaattaaatacagaccattccagtagcagtgacaatattgctttgcttgtacagatgtttcatctcgttgactttcaggttactatagcagagatattattaattattatgaggacttttaaagtttccatttggaatcttgattatatcataaatctcataattaaaaatctatctaagcctccaactgagaataactgttctcaattagatgaagagcaaccaatggagattgatatgaaaattattttcttcttggtactgataacacttgttactggcgagctttaccactaccaagagtgtataaaaggtacaactgtacttttaaaagaaccttgctcttcaggaacatatgaaggcaattcaccatttcatcctctagctgataataaatttgcactggcttgctttagcactcaatttgcttttgcttgtcctgacggtgttagacacacctttcagttacgtgcgagatcagtttcacccaaactgtttaccagacaagag---gaagttcaagaattatactcacctgttttccttatcgttgcagctatagtgttcataatactttgcttcacattcaaaagaaaaatagaaatgtctgataatggaccccaaaaccaacgtagtgcaccccgcattacatttggtggaccctcagattcaagtgacaatagcaaaaacggagagcgcaatggtgcacgacctaaacaacgtcgaccccaaggcttacccaataatactgcatcttggttcaccgctctcactcaacatggcaaggaaaaccttacgttccctcgagggcaaggtgttccaatcaacaccaatagctctaaagatgaccaaattggctactaccgtagagctaccagacgaattcgtggtggtgacggtaaaatgaaagagctcagccccagatggtatttttactatctaggaactggaccagaagctggacttccctatggtgctaacaaagaaggcatcatatgggttgcaactgagggagccttaaacacaccgaaagaccacattggcacccgcaatcctgctaacaatgctgcaatcgtgctacaacttcctcaaggaacaacattgccaaaaggcttctacgcagaagggagcagaggcggcagtcaagcttcttcacgctcctcatcacgtagtcgcaacagttcaagaaactcaactccaggcagcagtaggggaacttctcctgctagaatggctggcaatggcggtgacactgctcttgctttgctgctgctagataggttgaaccagcttgagaacaaagtatctggcaaaggccaacaacaacagggccaaactgtcactaagaaatctgctgctgaggcatctaaaaagcctcgccaaaaacgtactgctacaaaacagtacaacgtcactcaagcatttgggagacgtggtccagaacaaacccaaggaaattttggggaccaagaattaatcagacaaggaactgattacaaacattggccgcaaattgcacaatttgctccaagtgcctctgcattctttggaatgtcacgcattggcatggaagtcacaccttcgggaacatggctgacttatcatggagccattaaattggatgacaaagatccacaattcaaagataacgtcatactgctgaataagcacattgacgcatacaaaacattcccaccaacagagcctaaaaaggacaaaaagaaaaaggctgatgaacttcaggctttaccgcagagacagaagaaacaacaaactgtgacccttcttcctgctgcagatttggatgaattctccaaacagttgcaacaatccatgagtggtactgattcaacccaggct
>MG772934.1
atggagagccttgtccctggtttcaacgagaaaacacacgtccaactcagtttgcctgttttacaggtttgtgacgtgcttgtacgtggctttggagactccgtagaggaggctttatcagaggcacgtcaacatcttaaagatggcacttgtggcttagtagaagttgaaaaaggtgttttacctcaacttgaacagccctatgtgttcatcaaacgttctgatgcccgaactgcacatcatggccatgttatggtcgaattagtagcagaactcgatggcattcagtacggtcgtagtggtgagacacttggtgttcttgtccctcatgtgggagaggtaccagttgcttaccgtaaagttcttcttcgtaagaacggtaataaaggagctggtggccatagttacggcgccgatctaaagtcttttgacttaggcgacgagcttggtactgatcctattgaagattttcaagaaaattggaacactaaacatggcagtggtgttacccgtgaactcaagcgtgagcttaacgggggtgcatacactcgctatgtagacaacaacttttgtggcccagatggctaccctcttgagtgcattaaaaactttttagctcgtgctggtaaggcttcatgcactttatctgaacaactggattttattgacactaaaagaggtgtatactgctgccgtgaacatgagcatgaaattgcttggtacacggaacgctccgaaaagagctatgaatcgcagacaccttttgaaattaagttggcaaagaaatttgacaccttcaatggagaatgtccaaattttgtatttcctctaaattcaacaatcaagaccattcaaccaagggttgaaaagaaaaagcttgatggtttcatgggtagaattcgatctgtctatcctgttgcttcaccaaatgaatgcaaccaaatgtgcctctcaactctcatgaagtgtgaccattgtggtgaaacttcatggcagacgggtgattttgttagagccacttgcgaattctgtggtactgaaaatttgactaaagaaggcgccacaacttgtggttacttacctcaaaatgctgttgtaaaaatttattgtccagcatgtcataatccagaagtgggacctgagcatagtcttgctgaatatcataacgagtctggtttgaaaaccgttcttcgtaagggtggtcgtaccattgcttatgggggctgtgtgtttgcttatgttggttgctacaacaagtgtgcctattgggttccacgtgctagtgctaacataggctgtaatcacacaggtgttgttggagaaggttctgaaagtctaaacgacaaccttcttgaaatattgcaaaaggagaaagtcaacatcaatattgttggtgacttcaaacttaatgaagagattgccattattttggcatctttttctgcttctacaagtgcttttgtagaaactgtaaaaggtttggattacaaaacattcaaacaaattgttgaatcctgtggtaactttaaagttactaaaggaaaggctaagaagggtgcctggaacattggggaacagaaatcaatactgagtcctctttatgcatttgcatcagaggctgctcgtgttgtgcgctccattttttctcgtactcttgaaactgctcaatactctgtgcgtgtcttacaacaggccgccataacaatcttagatggaatttcacagtattccctgagactcattgatgctatgatgttcacatctgacttggttactaacaatctagttgtaatggcttacattacgggtggtgttgtacaaatgacttcacagtggctaacaaatatctttggcactgtttatgaaaaacttaaaccggttcttgattggctcgaagagaaattcaaggaaggtgtagagtttcttagagacggttgggaaattgttaaatttatctctacttgtgcttgtgaaattgtcggtggacaaattgtcacccgtgcaaaggaagttaaggagagtgttcagacattctttaagcttgtaaataaatttttggctttgtgtgctgactccatcattattggtggagctaaacttaaagccttgaatttaggtgaaacatttgtcacacactcaaagggattgtacagaaagtgtgttagatccagagaagaaactggcttactcttgcctctgaaagccccaaaagaaattattttcttagagggagaaacacttcccacagaagtgttaacagaggaagttgtcttgaaaactggtgttttacaaccattagaacaacctactaatgaggctgttgaagccccattgattggtacaccagtctgtattaacgggctcatgttgctcgaaattaaagacacagaaaagtactgtgcccttgcacctaatatgatggtaacaaataatacctttacacttaaaggcggtgcaccaacaaaagtcacttttggtgatgacactgtgattgaagtgcagggttacaagagtgtaaacatcacttttgaacttgatgaaaggattgataaagtacttaatgagaagtgctctagttatacagttgaactcggtacagatgtaaacgagttcgcttgtgttgttgctgatgctgtcataaaaactttacaaccagtatctgaactactcacaccactgggcattgatttagacgagtggagtatggctacatactacttgtttgatgagtccggtgaatttaaattgtcttcacatatgtactgttctttttaccctcct---gaagatgaaggggaagatgattgtgaagaaggacagtttgaaccatcaactcaatatgagtatggtactgaggatgactaccaaggtaaacctttggagtttggtgctacttctttttcttcttcttcacaggaagaagaacaagaagaggattggttagaatctgatagtcag------------------gacggccaagagactgct------------------------------------------------------------------gttactaaaactagtgaacaaaataatttcacaggttatttaaaattaactgacaatgttttcattaaaaatgctgacattgtagaagaagctaaaaaggtaaagcctacagtagttgttaatgcagctaatatttaccttaaacatggaggaggtgttgctggagctttaaataaagcaactaacaacgccatgcagttgaatctgattagtaacataactaccaatgggccactaattgtgggtggtagttgtgttttgagtggacataaccttgctaaaaattgtcttcatgttgttggccctaatgtcaatagaggtgaagacattcaattgcttaaaaatgcttatgaaaatttcaatcaacatgagattttactcgcaccattattatcggctggtatttttggtgttgatcctgtacattctttaagagtttgtgtagaaactgttcacacaaatgtctatctagttgtctttgacaaaaatctttatgacaaacttgtttcaagctttttagagatgaagagt---------------------------------------------------ggaaaacaagtagaacaaaaagttgctgaaaatcctaaagaggaagttaagccattttttactgaaaataaaccttcagttgaacaaagacaacaagctgaagagaagaaaatcaaagctagtattgaagaagttacaactactctagaggagaccaagttccttacagaaaacttgttactttatattgacatcaatggcaatcttcacccagattctgccactcttgttaaagatattgacatcactttcttgaagaaagatgttccctatatagtgggtgatgttattaaagaaggtgctttaactgctgtagttatacctactaaaaaggctggtggcactactgaaatgcttgctaaagctttaagaaaagtgccaacagataatcacataaccacctaccctggtcagggtttaaatggttacactgtagaagaagcaaagacagtgcttaaaaagtgtaaaagtgttttttacattttaccatctattctccctaatgagaagcaagaaattctaggaactgtttcttggaacttgcgagagatgctcgcacatgcagaagaaacacgtaagttaatgcctgtttgtatggagactaaagctatagtttcaactatacaacgtaagtacaaaggcattaaaatacaggagggtgtggttgactatggtgctagattttacttttatactagtaaaactactgtagcatcacttattaacacacttaacaatctaaatgagactcttgtcacaatgccattaggatatgtgacgcacggtctaaatttagaagaagctgcgcggtacatgaggtctctcaaagtaccggctacagtctctgtttcttcaccagatgctgttacagcatataatggttatcttacttcttcttcaaaaacacctgaagaacactttatcgaaaccgtctcacttgctggttcctataaagattggtcttattctggacagtctacagaactaggtatagaatttcttaagagaggtgataagagtgtatattacaccagtaatcctatcacattctatctagatggtgaagttatcacctttgataatcttaagacaattctctctttgagggaagtgaggtctattaaagtgtttacaacagtagataacattaatctccacactcaaattgtggatatgtctatgacatatgggcaacagttcggcccaacttatttggatggagctgatgttactaaaataaaacctcataattcacatgaaggtaaaacattttatgttttgcctaatgatgacactttacgtgtggaggcttttgagtactaccatacaactgactctagttttcttggtaggtacatgtcagcattaaaccacactaaaaagtggaaatacccacaagtaaatggtttaacttctataagatgggcagacaacaattgttatcttgctactgcattattaacacttcaacaaatagagttgaaatttaatccaccagctttacaagatgcctattatagggcaagagctggtgaggctgctaatttttgtgcacttatcctagcctattgtaataagacagtaggtgagttaggtgatgtcagagaaacaatgaattatttgtttcaacatgccaatttagattcttgtaaaagagtcttgaatgtggtgtgtaaaacttgtggacaacagcaaacaactcttaagggtgtagaagctgttatgtatatgggcacactttcttatgaacaacttaagaagggtgtgcagataccttgtatgtgtggtaaacaagctacacaatatctagtacaacaagagtcaccttttgttatgatgtctgcaccacccgcccaatatgaacttaagcatggtacatttgtttgtgctagtgagtatactggtaattaccagtgtggtcactacaaacatataacttctaaagaaaccttgtattgtatagatggtgctttactcacaaagtcctctgagtacaaaggttctattacagatgttttctataaggaaaacagttatacaacaaccataaaaccagttacatacaagttggatggtgttgtttgtacagaaattgatcctaagttggatggttattataagaaagacaattcttatttcacagagcaaccaattgatcttgtaccaaaccaaccttacccgaatgcaagctttgacaattttaggtttgtatgtgat---aatatcaaatttgccgatgatttaaatcaattgtctggttataagaaacctgctttgagagagcttaaggttacattctttcctgacttaaatggtgatgtagtggctattgattataagcactacacaccttcttttaagaaaggagctaaattgttgcataagccaattgtttggcatgttaacaatgcaactaacaaagcaacgtataaaccaaatatttggtgcatacgttgtctttggagtacaaaaccggttgaaacatcaaattcttttgatgcactgaaattaggggacacacagggaatggataatcttgcctgtgaagttctaaaaccagtctctgaagaagtagtggaaaatcctaccatacagaaagacattcttgagtgtaatgtgaaaactaccgaagttgtaggagacattatacttaaaccggcaattgatggtctaaaaattacagaagaggttggtcatacagacctaatggctgcttatgttgacaattcaagtcttactattaagaaacctagtgaattatccagagtattaggtttgaaaactttagccactcatggcttggctgctattaatagtgttccttgggacactatagctaattatgctaagcctttccttaataaggttgttagcacaactactaacatagtcacacggtgtctaaaccgtgtttgtactaattatatgccttatttgtttactttattgctacaattgtgtacttttactaaaagtacaacttctagaataagagcatctatgccaaccactatagcaaagaatactgttaaaagtgttggtaaattttgtatagaggcttcatttaattatttgaagtcacctaatttttctaaattgataaatattgtaatttggtttttattattaagtgtttgcctaggttctttaatctattcaactgctgctttaggtgtcttaatgtctaatttaggcatgccttcttattgtactgtttacagagaaggttacttgaactctactaacgtcactattgcaacctactgcactggttctataccttgtagtgtttgtcttagtggtttagattctttggatacttacccatccttagaaactatacaaattaccatttcgtcttttaaatgggatttaactgcttttggtctagttgcagagtggtttttggcatatattctttttactaggttcttttatgtacttggattggctgcaatcatgcaattgtttttcagctattttgcagtacattttattagtaattcttggcttatgtggttaataattaatcttgtacaaatggccccaatttcagctatggttagaatgtatattttctttgcatcattttattatgtatggaaaagttatgtgcatgttgtagatggttgtacttcatcaacttgtatgatgtgttataaacgtaatagagcaacaagagttgaatgtacaactattgttaatggtgttagaaggtccttttatgtctatgctaatggaggtaaaggcttttgcaaactacacaactggaattgtatcaattgtgatacattctgtgctggtagtacatttattagtgacgaagttgctagagacttatcactacagtttaaaagaccaataaatcctactgaccagtcttcctatattgttgatagtgttacagtgaagaatggttccatccacctttactttgataaggctggtcaaaagacttatgaaagacattctctctctcattttgttaacttagacaatctgagagctaataacactaagggttcattgcctattaatgttatagtttttgatggtaaatcaaaatgtgaagaatcatctgctaaatcagcgtctgtttattatagtcagcttatgtgccaacctatactgttactggaccaggcattagtgtctgatgttggtgacagtgcagaagttgcagttaagatgtttgatgcttatgttaatatattttcatcaactttcaatgttccaatggaaaaactcaaagcattagttgcgactgcagaagctgaacttgcaaagaatgtgtctttagacaacgtcttatctacttttatttcagcagctcgccaagggtttgttgattcagatgtagaaaccaaagatgttgttgaatgtcttaaattgtcacaccaatctgacatagaagttacaggtgacagttgtaacaattacatgctcacttataacaaagttgaaaacatgacacctcgggacctcggtgcttgtattgattgtagtgcacgtcatattaatgcacatgtggcaaagagtcataacatagctttgatttggaatgttaaagatttcatgtcattgtctgaacaactacgaaaacaaatacgcagtgctgctaagaagaataacttgccttttagattgacatgtgcaaccactagacaagttgttaatgttgttacaacaaaaatagcacttaggggtggtaaaattgttaacaactggttgaagcagttgattaaggttacacttgtgtttcttttcatcactgttatcttctatttaataacacctgctcatgtcatgtttaagcacaatgacttttcaagtgaaattataggatacaaggctattgatggtggtgtcactcgtgacatagcgccaacagatacttgttttgctaacaaacatgctgactttgactcttggtttagtcagcgtggtggtagctatactaatgataaagcttgcccattgatagcagctgttatcacaagagaagttggctttgttgtgcccggtttacctggcacaatattacgcacaattaatggtgacttcttacattttcttcctagagtgtttagtgcggtaggtaacatttgttacactccttctaaacttatagagtacactgactttgcaacatcggcatgtgttttagctgctgaatgtaccatctttaaagattcttctggtaaaccagtgccttattgttatgacactaatgtactagaaggttctgttgcgtatgaaagtctccgccctgacatacgctatgtgctcatggacggttctataattcaattccctaacacctaccttgaaggttctgttagagtagtaacaacttttgattcagagtattgtagacatggtacttgcgaaagatcagaggctggcatttgtgtatctactagtggtagatgggtacttaataatgattattacagatccttgccaggagttttttgtggtgtagatgctgtgaatttacttactaatatgttcacgccattaattcaacctattggtgctttggacatatctgcatctattgtagcaggtggtgttgtagctattatagtaacttgtctagcctactacttcatgaggtttagaagagcttttggtgaatacagtcatgtagttgcctttaacactctactattctttatgtcattcactgtactctgtttaacaccagtctattcattcttacctggtgtttattctgttatttacttgtacttgacattttatcttactaatgatgtttctttcttagcacatatccaatggatggttatgttcacacccttagtgcctttctggatgacaattgtttatgtcatttgcatttccacaaagcatttttattggttctttagtaactacctaaagagacgtgtagtctttaatggtgtttcctttagtacatttgaggaggctgcattatgtacctttttgttaaataaagaaatgtatctgaaattgcgtagtgatgtacttctacctcttacgcaatataatagatatttagctctttataataagtacaagtattttagtggggccatggacactaccagttatagagaagcagcttgctgtcatctggctaaggctctaaatgatttcagtaattcaggttctgatgtcctctaccaaccaccacaaacttcaatcacatcagcgattttgcagagtggttttagaaaaatggcattcccatctggtaaagttgaaggttgcatggtacaagttacttgtggtaccactacacttaatggtctttggcttgatgatgtagtttactgtccacgacatgtgatctgcacttctgaagacatgctcaatcctaattatgaagatttacttatacgtaaatctaaccataattttttagttcaggctggtaatgttcaacttagggttgttggacattctatgcaaaattgtgttcttaagcttaaagtagatacagctaaccctaagacacctaagtataagtttgtgcgcattcaacccggacagactttttcagtattagcctgttacaatggttcaccatctggtgtttaccaatgtgccatgagacctaattttactattaagggttcattccttaatggttcatgtggtagtgttggttttaatatagactatgactgtgtctctttttgttatatgcatcatatggagttaccaacgggagttcatgctggcacagacttagaaggtaccttctacggaccttttgttgacagacagacagcacaagcggctggtactgacacaactattacagttaatgttctagcttggttgtatgcagctgttataaacggagatagatggttccttaacaggtttaccacgactctaaacgattttaatcttgtggctatgaagtataattatgaacctctaacacaagaccatcttgacatactaggacctctttcagctcaaactggaattgcagtcctagatatgtgtgcttcattaaaagaattattacaaaatggtatgaatggacgtaccatattgggtagtgctttattagaagatgaatttacacctttcgatgttgttagacaatgttcaggtgtcacctttcaaagtgcagtgaaaaggacaatcaagggcacgcaccattggttgttgcttacagttttgacttcactcttagttttagttcagagtactcaatggtctttgttcttctttgtgtatgaaaatgcctttatgccttttgctatgggtattattgctatgtctgcttttgctatgatgtttgtcaaacataagcatgcattcctctgtttgttcctattaccttctcttgctactgtagcttattttaatatggtctacatgcctgctagttgggtgatgcgtattatgacatggttggatatagttgatactagtttgtctggtttcaagctaaaggactgtgttatgtatgcatcagctgtagtgttattaatcctcatgacagcaagaactgtatatgatgatagtgctagaagagtttggacacttatgaatgtcctgacactcgtttataaagtttattatggtaatgctttagaccaagctatttccatgtgggctcttataatctctgttacttctaactactcaggtgtagttacaactgtcatgtttttggccagaggtattgtttttatgtgtgttgagtattgtcctatcttctttataactggcaatacactccagtgtataatgctagtttattgtttcttaggttatttctgtacttgttattttggtctcttctgtttactcaaccgctattttaggcttactcttggtgtttatgactatttagtctctacacaagaatttaggtatatgaactctcagggacttctgcctcctaagagtagtattgatgctttcaagcttaatattaaattattgggtattggaggtaagccatgcattaaggttgctactgtacagtctaaaatgtctgacgtaaagtgcacatctgtggtactgctctctgtacttcaacaacttagagtagagtcatcttctaaattgtgggcacagtgtgtacaactccacaatgatatccttcttgctaaagacacaactgaagcttttgaaaagatggtttctcttctgtctgttttgctatccatgcaaggtgctgtagaccttaacaagttgtgcgaggaaatgctcgacaaccgtgctactcttcaagctattgcttcaaaatttagttctttaccatcatatgccgcttatgcaacagcccaagaggcttatgagcaggctgtagttaatggtgattctgaagttgttcttaaaaagttaaagaaatctttgaatgtggctaaatctgagtttgaccgtgatgctgccatgcaacgcaagttggaaaagatggcggatcagactatgacccaaatgtacaagcaggcaagatctgaagacaagagggcaaaagtaactagtgcaatgcaaactatgcttttcactatgcttagaaaacttgataatgatgcacttaacaacattatcaacaatgcacgtgatggttgtgtaccactcaacatcataccactcacaacagcagccaaactcatggttgttgtgcctgactatggaacctacaagaatacttgtgatggtaacacttttacatatgcatcagcactctgggaaatccagcaagttgttgatgcagatagtaaaattgtgcagcttagtgaaatcaacatggacaactcaccaaatttggcttggcctcttattgtcactgctttaagagctaattcagctgtcaaactacagaacaatgagctgagtccagtagcactacggcagatgtcctgtgcggctggtactacacagacagcttgtactgatgacaacgcacttgcctactataacaattctaagggaggtaggtttgtgctggcattactatcagaccatcaagatctcaaatggtctagatttcctaagagtgatggcacaggtactatttacacagagctggaaccaccttgtaggtttgttacagacacaccaaaaggacctaaagtgaagtacttgtactttattaagggtcttaacaacctaaatagaggtatggtactgggtagtttagctgctacagtacgtcttcaggctggtaatgcgacagaagtgcctgccaactcaactgtgctttctttctgtgccttcgctgttgacccagctaaggcctacaaagattacttggcaagtggtggacaaccaatcacgaattgtgtgaagatgttgtgtacacacactggtactggacaggcaattacggtgacaccagaagccaatatggaccaggagtcctttggtggtgcttcgtgctgtctgtattgtagatgccacattgatcacccaaatcctaagggattctgtgatttgaaaggtaagtatgttcaaatacctaccacttgtgctaatgaccctgtgggttttacacttagaaacacagtctgtaccgtctgtggaatgtggaaaggttatggctgtagttgtgatcaactccgcgaacccatgatgcagtctgcggacgcgtcaacgtttttaaaccgggtttgcggtgtaagtgcagcccgtcttacaccgtgcggctcaggcattagcactgatgtcgtttacagggcttttgatatttacaacgagaaagttgctggttttgcaaagttcctaaaaactaattgctgccgcttccaggaaaaggatgaggaaggcaatttattagactcttatttcgtagttaagaggcacacaatgtccaactaccaacatgaagagaatatttataacttggtcaaggagtgtccagctgttgctgttcatgactttttcaagtttagagtagatggtgacatggtaccacatatatcacgtcagcgtttaactaagtacacaatggctgatttagtctatgctctacgtcattttgatgagggcaattgtgacacattaaaagaaatacttgtcacatacaattgttgtgatggtgattatttcaataagaaggattggtacgacttcgtagagaatcctgacatcttacgcgtatacgctaacctaggtgagcgtgtacgtcaagcattattaaagactgtacaattctgcgatgctatgcgcgatgcgggcattgtaggtgtactcacactagataatcaggatcttaatgggaactggtacgatttcggtgatttcgtacaagtagcgccaggttgcggagttcctattgttgactcgtattattcattgttgatgcccattcttactctgacaagggcattagctgctgagtcccatatggatgctgatcttgcaaaaccacttattaagtgggatttgttgaaatatgattttacggaagagagactttgtctcttcgaccgttattttaaatattgggatcagacataccatcccaattgtattaactgtttggatgataggtgtatccttcattgtgcaaactttaatgtcttattttctactgtgtttccgcctacaagttttggaccactagttagaaagatatttgtagatggtgtaccttttgttgtttcaacgggataccattttcgtgagctaggggttgtacataatcaggatgtaaacctacatagctcgcgcctcagttttaaggaacttttagtgtacgctgctgatccagctatgcatgctgcctctggtaatttgttgttagataaacgcactacatgcttttcagtagctgcactaacaaataatgttgcttttcaaactgtcaaacccggtaattttaataaagacttttatgactttgctgtgtctaaaggcttctttaaggaaggaagttctgttgaattaaaacacttcttctttgctcaggatggcaatgctgctatcagtgattatgactattaccgttataatctgccaacaatgtgtgatattacacaactcctattcgtaattgaggttgtcgataaatactttgattgttacgatggtggctgtatcaatgccaaccaagttatcgttaacaatctagacaaatcagccggtttcccattcaacaaatggggtaaggctagactttattatgattcaatgagttatgaggaccaagatgcactgttcgcatacactaagcgtaacgtcatccctacaataactcaaatgaaccttaagtatgccattagtgcaaagaatagagctcgcaccgttgctggtgtctctatctgtagtactatgaccaatagacagtttcaccagaaattattaaagtcaatagccgccactagaggagctactgtagtaattggaacaagtaaattttatggtggctggcataacatgttaaaaactgtttacagtgatgtagaaagtcctcaccttatgggttgggactacccaaaatgtgacagagccatgcctaatatgcttagaatcatggcttccctcgttcttgctcgcaaacatagcacttgttgtaacttgtcacaccgtttttatagattagctaatgagtgtgcacaagtattaagtgagatggtcatgtgtggcggctcattatatgtgaaaccaagtggaacgtcatccggtgatgccacaactgcttatgctaatagtgtgtttaacatctgtcaagcagtaacagctaatgtgaatgcacttctctcaactgatggtaataagattgctgataagtacgtccgcaaccttcaacacagactttatgagtgtctctatagaaatagagacgtggatcatgaattcgtggatgaattttatgcatatttgcgtaaacatttctccatgatgatactctcagatgacgcagtcgtatgctataatagtaattatgcggcacagggtttagtagctagcattaagaactttaaagcagttctttactaccaaaacaatgtgtttatgtctgaggcaaaatgctggactgagactgatcttactaaaggacctcacgaattttgctctcagcatacgatgctagttaaacaaggagatgattatgtgtacctgccttatccagatccatctagaatattaggcgcaggctgttttgtcgatgacatcgtcaagacagatggtacacttatgattgaaaggtttgtgtcattagcaattgacgcctacccacttacaaagcaccctaatcaagagtatgctgatgttttccatttatacttacagtatattaggaaattacatgatgagcttaccggtcacatgttggacatgtactctgtaatgctaactaatgacaacacctcaaggtactgggaacctgagttttacgaagcaatgtacacaccacacacggttttacaagctgtgggtgcgtgtgtattatgtaattcacagacttcacttcgttgcggtgcttgcattaggagacctttcctttgttgtaagtgctgctatgatcatgtcatttcaacatcacataagttagtgttgtctgttaatccctatgtttgcaacgcactaggttgtgatgtcacagatgtgacacaactctacttaggaggtatgagctattattgcaagttacataaaccacccattagttttcctttgtgtgctaatggtcaggtctttggtttgtataaaaacacatgtgtgggcagtgataatgtaactgacttcaatgcaatagcgacatgtgactggactaatgctggcgattatatacttgccaacacttgcacagagagactcaaactttttgcagcggaaacgctcaaagctactgaggaaacatttaaactatcttatggtatagccactgttcgtgaagtactgtcagatagagagctttatctttcatgggaggttggaaaacctagaccaccattgaatagaaactacgtctttactggttaccgcgtgaccaaaaatagtaaagtacagattggagagtatacctttgaaaaaggtgactatggtgatgctgttgtgtacagaggtactacaacatacaaattgaatgttggcgattactttgtgttaacatcacacacagtaatgccactaagtgcaccaacactagtgccacaagagcactatgtgcgaataactggcttataccctacacttaacatctctgatgagttttctagcaatgttgcaaattaccaaaaggtcggtatgcagaagtactccacactccaaggaccacctggtactggtaagagtcactttgctattggacttgccctctactacccatctgctcgcatagtgtatacagcttgctctcatgctgctgttgatgcgctatgtgaaaaggcattaaaatatttgcctatagataagtgtagtagaattatccctgcacgtgcgcgtgtagagtgttttgataaattcaaagtgaattcaaccttagaacagtatgttttctgcactgttaatgctctgcctgaaactactgctgatatagtggtctttgatgaaatttcaatggccactaattatgatttgagtgttgtcaatgctagactacgtgcaaaacactacgtttacattggcgatccagctcaattacctgcaccacgcacattgctaacaaaaggcacacttgaaccagaatatttcaattcagtgtgcagacttatgaaaacaataggtccagacatgttccttggaacttgtcgtcgttgtcctgctgaaattgttgacacagtgagtgctttagtttatgataataagctaaaagcacacaaagagaagtcagcgcaatgctttaagatgttttataagggtgtgattacgcatgatgtgtcatccgcaataaacagaccacaaataggtgtagtaagagaatttcttacacgcaaccctgcttggagaaaagctgtcttcatctcaccatataattcacagaacacagtggcatcaaagattttagggttgccaactcaaactgttgattcttcacagggttctgaatatgactatgtcatattcacgcaaaccactgagactgcacactcttgtaatgtaaaccgctttaatgtggccatcacaagagcaaaaattggcattttgtgcataatgtctgatagagacctttatgacaagctgcaatttacgagtctagaagtaccgcgtcgtaatgtggctactttacaagcagaaaatgtgactggactctttaaggactgtagcaagatcattactggtcttcatccaacacaggcacctacacatcttagtgttgatactaaattcaaaactgaaggactttgtgtcgacataccaggaataccaaaagacatgacctatcgtagactcatctctatgatgggttttaaaatgaattaccaagttaatggttaccctaatatgtttatcacccgtgaagaagctatccgtcacgttcgtgcgtggataggctttgatgttgagggttgtcatgcgactagagatgctgtaggaacaaatctaccactccagttagggttttcaacaggtgttaacctagtgactgtaccaactggctatgttgacactgagaatagcacagaattcaccagagttaatgcaaaacctcctccaggtgatcaatttaagcatcttataccacttatgtacaaaggcttgccctggaacgtggtgcgtattaagattgttcaaatgctcagtgacacactgaaaggattatcagacagagttgtgtttgtcctttgggcgcatggctttgaactcacatcgatgaagtactttgtcaagatcggaccagaaagaacgtgttgtctgtgtgacaaacgcgcgacttgcttctctacttcatctgatacttacgcctgttggaatcactctgtgggctttgactatgtctataacccattcatgattgatgtccagcagtggggttttacaggtaaccttcaaagtaaccatgaccagcactgccaagtgcatggtaatgctcatgtagctagttgtgatgctatcatgactagatgtcttgcagtccatgagtgctttgttaagcgtgttgattggtctgttgaatacccaattattggagatgaactgaagattaacgccgcgtgcagaaaagtacagcatatggttgttaaatctgcattgcttgctgataaattcccagttcttcatgacataggaaacccaaaggctattagatgtgtgccgcaggctgaagtggactggaaattctacgacgctcagccttgcagtgataaagcttataaaatagaagaactcttctactcatatgccacacatcatgacaagttcacagatggtgtctgcttgttttggaactgtaacgttgatcgttacccggctaatgctattgtgtgtaggtttgatactagagtgctttctaatttaaacctaccaggttgtgatggtggtagtttgtatgttaataagcatgcattccacactccagcttttgataagagtgcatttacacatttgaaacaactgcctttcttttattactctgacagtccgtgtgagtctcatggcaaacaggttgtgtcagatattgattatgtcccactaaagtctgctacgtgtattacacgatgcaacttaggtggtgccgtttgtagacatcatgcaaacgagtatagacagtacttggatgcatataatatgatgatttctgctggatttagcctttggatttataaacaatttgatacttacaacttgtggaacactttcaccaagttgcagagtttagaaaatgtggcttataatgttattaacaagggacactttgatggacagagtggtgaagcacctgtgtctatcattaataatgctgtttacactaaggtagatggtattgatgtggagatctttgaaaataagacaacacttcctgttaatgttgcatttgagctttgggctaaacgtaacattaaacctgtgccagagattaaaatactcaataatttgggtgttgatatcgctgctaatactgttatatgggaccacaagagagaagctccagcgcatgtttctacaataggtgtctgtacaatgactgacattgcagagaaacctactgagaatgcttgttcatcactcactgtcttatttgatggtagagttgagggacaggcgaacctttttagaaacgctcgtaatggtgttttaataacagaaggttcagttaagggcttaacaccttcgaaaggacctgcacaggctagtgtcaacggggtcacattaattggagaatcagtaaaaacacagttcaattactttaagaaagtggatggcattattcagcaattgccagaaacttactttactcaaagcagagacttagaggatttcaagcccagatcacaaatggaaactgatttccttgagctcgctatggatgaattcatagaacgatataagctagacggctatgctttcgagcacatcgtttatggagattttagtcatggacaattaggcggacttcatttattgataggactagccaaaaggtcacaggactcactgttaaagctagaggattttattcctatggatagcacagtgaaaaactacttcataacagatgcgcaaacgggttcatctaagtgtgtatgctctgttatcgatcttttacttgatgactttgttgaaataataaagtcacaagatctttcagtggtttcaaaagtagtcaaagttacgattgattatacagaaatttcatttatgctttggtgtaaagatgggcatgtggaaactttttacccaaaattacaatctagccacgcatggcaaccaggtgttgctatgcctaatctttataaaatgcagagaatgttactggaaaagtgtgaccttcaaaattatggtgatagtgctacattgcctaaaggcataatgatgaacgtcgcaaagtatactcaactgtgtcagtatttaaatacacttactttagctgtgccctacaatatgagagttatacactttggcgcaggctctgataaaggagtagcacctggcacagctgttcttagacaatggttgccaactggtacactacttgtcgattctgatttaaatgattttgtttctgatgcagattcaacattaattggtgattgtgcaaccgtacatacggctaataaatgggatctcattattagcgatatgtatgatcctaagactaaaaatgttacaaaagagaatgattccaaagaaggatttttcacttacatttgtggatttatacagcaaaaattagccctcggaggttccgtagctgtaaagataacagaacattcctggaatgccgatctttataagctcatgggatacttcgcatggtggacagcttttgttactaatgttaatgcttcatcctcagaggctttcttaattggttgtaattaccttggcaaaccacgtgagcagatagatggttatgtcatgcatgcaaattacatattttggaggaacacaaatccaatacaattgtcttcctactcattatttgacatgagtaagtttcctcttaaattaagaggtactgctgttatgtcattaaaagatggacaaatcaatgatatgattttgtctcttcttagtaaaggcagacttattgttagagagaataatagagttattatctctagtgatgttcttgttaacaacatgttgtttttcttgtttcttcagttcgccttagtaaactcccagtgt---gatttgacaggtagaactccactcaatcccaattatactaattcttcacaaagaggtgtttattaccctgacacaatttatagatctgacacactagtgcttagtcagggttattttcttccattttattccaatgttagctggtattattcatta---acaaccaacaatgctgccacaaagaggactgacaaccctatattagatttcaaggacggcatatattttgctgccactgaacactcaaatattgtcaggggctggatctttggaacaactcttgacaacacttctcaatctctcttgatagttaacaatgcaacgaatgttattatcaaggtttgtaattttgacttttgttacgatccctaccttagtggttactatcat---aacaacaaaacctggagcatcagagaatttgctgtctattccttttatgctaattgtacttttgagtatgtctcaaaatcctttatgttgaacatttctggtaatggtggtctgttcaacactctcagagagtttgtttttagaaatgtcgatgggcatttcaagatttactcaaaatttaca------------ccagtaaacttaaatcgtggcttacctactggtctttcagtacttcaaccgttggttgaattaccagttagcataaatattactaaatttagaacactcctcactattcatagaggagaccctatgtct---------aataatggctggactgctttttcagctgcttatttcgtgggctatcttaaaccacgtacctttatgctgaaatataatgagaatggcaccattactgatgctgttgattgtgcacttgaccctctttcggagacaaagtgtacgttaaaatctcttagtgttcaaaagggtatctatcagacttctaactttcgagtgcaacccactcagtctatagttagatttcctNNNNNNNNNNNNNNNNNNNNNNNNNNNNNNNNNNNNNNNNNNNNNNNNNNNNNNNNNNNNNNNNNNNNNNNNNNNNNNNNNNNNNNNNNNNNNNNNNNNNNNNNNNNNNNNNNNNNNNNNNNNNNNNNNNNNNNNNNNNNNNNNNNNNNNNNNNNNNNNNNNNNNNNNNNNNNNNNNNNNNNNNNNNNNNNNNNNNNNNNNNNNNNNNNNNNNNNNNNNNNNNNNNNNNNNNNNNNNNNNNNNNNNNNNNNNNNNNNNNNNNNNNNNNNNNNNNNNNNNNNNNNNNNNNNNNNNNNNNNNNNNNNNNNNNNNNNNNNNNNNNNNNNNNNNNNNNNNNNNNNNNNNNNNNNNNNNNNNNNNNNNNNNNNNNNNNNNNNNNNNNNNNNNNNNNNNNNNNNNNNNNNNNNNNNNNNNNNNNNNNNNNNNNNNNNNNNNNNNNNNNNNNNNNNNNNNNNNNNNNNNNNNNNNNNNNNNNNNNNNNNNNNNNNNNNNNNNNNNNNNNNNNNNNNNNNNNNNNNNNNNNNNNNNNNNNNNNNNNNNNNNNNNNNNNNNNNNNNNNNNNNNNNNNNNNNNNNNNNNNNNNNNNNNNNNNNNNNNNNNNNNNNNNNNNNNNNNNNNNNNNNNNNNNNNNNNNNNNNNNNNNNNNNNNNNNNNNNNNNNNNNNNNNNNNNNNNNNNNNNNNNNNNNNNNNNNNNNNNNNNNNNNNNNNNNNNNNNNNNNNNNNNNNNNNNNNNNNNNNNNNNNNNNNNNNNNNNNNNNNNNNNNNNNNNNNNNNNNNNNNNNNNNNNNNNNNNNNNNNNNNNNNNNNNNNNNNNNNNNNNNNNNNNNNNNNNNNNNNNNNNNNNNNNNNNNNNNNNNNNNNNNNNNNNNNNNNNNNNNNNNNNNNNNNNNNNNNNNNNNNNNNNNNNNNNNNNNNNNNNNNNNNNNNNNNNNNNNNNNNNNNNNNNNNNNNNNNNNNNNNNNNNNNNNNNNNNNNNNNNNNNNNNNNNNNNNNNNNNNNNNNNNNNNNNNNNNNNNNNNNNNNNNNNNNNNNNNNNNNNNNNNNNNNNNNNNNNNNNNNNNNNNNNNNNNNNNNNNNNNNNNNNNNNNNNNNNNNNNNNNNNNNNNNNNNNNNNNNNNNNNNNNNNNNNNNNNNNNNNNNNNNNNNNNNNNNNNNNNNNNNNNNNNNNNNNNNNNNNNNNNNNNNNNNNNNNNNNNNNNNNNNNNNNNNNNNNNNNNNNNNNNNNNNNNNNNNNNNNNNNNNNNNNNNNNNNNNNNNNNNNNNNNNNNNNNNNNNNNNNNNNNNNNNNNNNNNNNNNNNNNNNNNNNNNNNNNNNNNNNNNNgctattgaacaagacaagaacactcaagaggtttttgctcaagtcaagcaaatctataaaacaccacctattaaggattttggtggtttcaatttttcacagatattacccgatccttctaaacccagcaagaggtcgtttattgaagatttactcttcaataaagtcactcttgctgatgctggttttataaaacagtacggtgattgtttgggtgatatttctgctagagatttgatttgtgctcaaaagttcaatggactcactgtcttaccaccattgctcacagatgaaatgatcgctgcttatacagctgcattaattagcggcactgccactgctggatggacctttggtgctggtgctgctcttcaaataccatttgccatgcaaatggcttatagatttaatggaattggagttactcagaatgttctctatgagaatcagaaattaatagccaatcagtttaatagtgctattggaaaaatccaagagtctttgacatctacagctagtgcacttggaaaattgcaggatgttgttaaccaaaatgcacaagctttaaacacgcttgttaaacaacttagttccaattttggtgcaatttcaagcgtgttgaatgatattctttcacgccttgacaaagtcgaggctgaggttcagattgataggttgatcacaggtagacttcagagtttacagacgtatgtgactcaacaattaatcagagctgcagaaatcagagcttctgctaatcttgctgcgactaaaatgtccgagtgtgtactaggacaatctaaaagagttgatttttgtggaaaaggttatcacctaatgtcttttccccagtcagcgcctcatggtgttgttttcttacatgtgacttacattccttcgcaagaaaagaacttcacaacagctcctgccatttgtcatgaaggtaaagcacacttcccacgtgaaggtgttttcgtttcgaatggcacacactggtttgtaacacaaaggaacttttacgaaccccaaattataaccactgacaatacatttgtctccggtaactgtgatgttgtaattggaattatcaataacacagtttatgatcctttacaaccagaacttgattcatttaaggaggagttagataaatattttaaaaatcatacatcacctgatattgatcttggtgatatttctggcattaatgcttctgttgtcaatattcaaaaggaaattgaccgcctcaatgaggttgccagaaatttaaatgaatcactcattgatctccaagaacttggaaaatatgagcactatatcaaatggccatggtatgtttggctcggcttcattgctggactcattgctatagtcatggttacaatcctgctttgttgcatgacaagttgttgcagttgtctcaagggctgttgttcttgcggattttgctgtaaatttgatgaagatgactctgagcctgtgctcaaaggagtcaaattacattacacgatggatttgtttatgagaattttcacacttggaactgtaagtctgaaacaaggtgaaattaaggatgctactccttcagattctattcgcgctactgcaacaataccgatacaagccacactccctttcggatggcttgttgttggcgttgcaattcttgctgtttttcaaagcgcttcaaaaataattacactcaaaaagagatggcagttagccctctctaaaggtgtccactttgtttgcaacttgcttctgctgtttttaacagtttactcacacctattgcttgttgctggtggcttagaagccacttttctttttctttatgcattagcttattgcttgcaaactgtaaattttgtgagaataataatgcgattctggttgtgctggaagtgccgctccaagaatcctgtactttatgatgccaactactttctttgttggcatactaattgttatgactattgtataccatacaatagtgtaacctcttcaatcgtcatcacatgtggtgatggtactacgaatcccatttctgaggatgactaccaaattggtggttacacggaaaagtgggagtctggtgttaaggactgtgttgtattacatagttatttcacctcagactactaccagctgtactcaacacaattgagcacagacactggtgttgaacatgttactttcttcatctacaataaaattgttgatgagcctgaa---gaacatgtccaaattcacacaatcgacggtacatctggagttgttaatccagcaatggaaccaatttatgatgaaccgacgacgactactagcgtgcctttgatgtactcattcgtttcggaagagacaggtacgttaatagttaatagcgtacttctttttcttgcttttgtggtattcttgctagtcacactagccatccttactgcgcttcgattgtgtgcgtactgctgcaatattgttaacgtgagtcttgtaaaaccttctttttacgtttactctcgtgttaaaaatctgaattcttctagagttcctgatcttttggtcatgtcaggtgacaacggtaccattaccgttgaagagcttaaaaagctcttagaacaatggaacctagtaataggattcttgtttcttacatggatttgtttgttacaatttgcctatgccaacaggaataggtttttgtacataattaagttaattttcctctggctgctttggccagtaactttagcttgctttgtgcttgctgctgtttacagaataaactggatcactggtggaattgccattgcaatggcctgtcttgtaggcttgatgtggcttagctacttcattgcttctttcaggctgtttgctcgtacgcgttccatgtggtcatttaacccagaaactaacattcttttgaacgtgcctcttcatggcacaattctgaccaggccgcttctagagagtgaactcgtaattggagctgtgatccttcgtggacatcttcgtattgcaggacaccatctgggacgctgtgacatcaaggacctgcccaaagaaatcactgtagctacatcacgaacgctttcttattacaaattgggagcttcgcagcgtgtagcaggtgactcaggttttgctgcatacagtcgctacaggattggtaattacaaattaaatacagaccattccagtagcagtgacaatattgctttgcttgtacagatgtttcatctcgttgactttcaggttactatagcagagatattattaattattatgaggacttttaaagtttccatttggaatcttgattatatcataaatctcataattaaaaatctatctaagcctccaactgagaataactgttctcaattagatgaagagcaaccaatggagattgatatgaaaattattttcttcttggtactgataacacttgttactggcgagctttaccactaccaagagtgtataaaaggtacaactgtacttttaaaagaaccttgctcttcaggaacatatgaaggcaattcaccatttcatcctctagctgataataaatttgcactgacttgctttagcactcaatttgcttttgcttgtcctgacggtgttagacacacctttcagttacgtgcgagatcagtttcacccaaactgtttaccagacaagag---gaagttcaagaattatactcacctgttttccttatcgttgcagctatagtgttcataatactttgcttcacattcaaaagaaaaatagaaatgtctgataatggaccccaaaaccagagtagtgcaccccgcattacatttggtggaccctcagattcaagtgacaatagccaaaacggagagcgcaatggtgcacgacctaaacaacgtcgaccccaaggcttacccaataatactgcatcttggttcaccgctctcactcaacatggcaaggaaaaccttacgttccctcgagggcaaggtgttccaattaacaccaatagctctaaagatgaccaaattggctactaccgtagagctaccagacgaattcgtggcggtgacggtaaaatgaaagagctcagccccagatggtatttttactatctgggaactggaccagaagctggacttccctatggtgctaacaaagaaggcatcatatgggttgcaactgagggagccttaaacacaccaaaagaccacattggcacccgcaatcctgctaacaatgctgcaatcgtgctacaacttcctcaaggaacaacattgccaaaaggcttctacgcagaagggagcagaggcggcagtcaagcttcttcacgctcctcatcacgtagtcgcaacagttcaagaaactcaactccaggcagcagtaggggaacttctcctgctagaatggctggcaatggcggtgacactgctcttgctttgctgctgctagataggttgaaccagcttgagaacaagatatctggcaaaggccaacaacaacaaggccaaactgtcactaagaaatctgctgctgaggcatctaaaaagcctcgccaaaaacgtactgccacaaaacagtacaacgtcactcaagcatttgggagacgtggtccagaacaaacccaaggaaatttcggggaccaagaattaatcagacaaggaactgattacaaacattggccgcaaattgcacaatttgctccaagtgcctctgcattctttggaatgtctcgcattggcatggaagtcacaccttcgggaacatggctgacttatcatggagccattaaattggatgacaaagatccacaattcaaagacaacgtcatactgctgaataagcacattgacgcatacaaaacattcccaccaacagagcctaaaaaggacaaaaagaaaaaggctgatgaacttcaggctttaccgcagagacagaagaagcaacaaactgtgactcttcttcctgctgcagatttggatgaattctccaaacagttgcaacaatccatgagtggtactgattcaacccaggct
>MN996527.1
atggagagccttgtccctggtttcaacgagaaaacacacgtccaactcagtttgcctgttttacaggttcgcgacgtgctcgtacgtggctttggagactccgtggaggaggtcttatcagaggcacgtcaacatcttaaagatggcacttgtggcttagtagaagttgaaaaaggcgttttgcctcaacttgaacagccctatgtgttcatcaaacgttcggatgctcgaactgcacctcatggtcatgttatggttgagctggtagcagaactcgaaggcattcagtacggtcgtagtggtgagacacttggtgtccttgtccctcatgtgggcgaaataccagtggcttaccgcaaggttcttcttcgtaagaacggtaataaaggagctggtggccatagttacggcgccgatctaaagtcatttgacttaggcgacgagcttggcactgatccttatgaagattttcaagaaaactggaacactaaacatagcagtggtgttacccgtgaactcatgcgtgagcttaacggaggggcatacactcgctatgtcgataacaacttctgtggccctgatggctaccctcttgagtgcattaaagaccttctagcacgtgctggtaaagcttcatgcactttgtccgaacaactggactttattgacactaagaggggtgtatactgctgccgtgaacatgagcatgaaattgcttggtacacggaacgttctgaaaagagctatgaattgcagacaccttttgaaattaaattggcaaagaaatttgacaccttcaatggggaatgtccaaattttgtatttcccttaaattccataatcaagactattcaaccaagggttgaaaagaaaaagcttgatggctttatgggtagaattcgatctgtctatccagttgcgtcaccaaatgaatgcaaccaaatgtgcctttcaactctcatgaagtgtgatcattgtggtgaaacttcatggcagacgggcgattttgttaaagccacttgcgaattttgtggcactgagaatttgactaaagaaggtgccactacttgtggttacttaccccaaaatgctgttgttaaaatttattgtccagcatgtcacaattcagaagtaggacctgagcatagtcttgccgaataccataatgaatctggcttgaaaaccattcttcgtaagggtggtcgcactattgcctttggaggctgtgtgttctcttatgttggttgccataacaagtgtgcctattgggttccacgtgctagcgctaacataggttgtaaccatacaggtgttgttggagaaggttccgaaggtcttaatgacaaccttcttgaaatactccaaaaagagaaagtcaacatcaatattgttggtgactttaaacttaatgaagagatcgccattattttggcatctttttctgcttccacaagtgcttttgtggaaactgtgaaaggtttggattataaagcattcaaacaaattgttgaatcctgtggtaattttaaagttacaaaaggaaaagctaaaaaaggtgcctggaatattggtgaacagaaatcaatactgagtcctctttatgcatttgcatcagaggctgctcgtgttgtacgatcaattttctcccgcactcttgaaactgctcaaaattctgtgcgtgttttacagaaggccgctataacaatactagatggaatttcacagtattcactgagactcattgatgctatgatgttcacatctgatttggctactaacaatctagttgtaatggcctacattacaggtggtgttgttcagttgacttcgcagtggctaactaacatctttggcactgtttatgaaaaactcaaacccgtccttgattggcttgaagagaagtttaaggaaggtgtagagtttcttagagacggttgggaaattgttaaatttatctcaacctgtgcttgtgaaattgtcggtggacaaattgtcacctgtgcaaaggaaattaaggagagtgttcagacattctttaagcttgtaaataaatttttggctttgtgtgctgactctatcattattggtggagctaaacttaaagccttgaatttaggtgaaacatttgtcacgcactcaaagggattgtacagaaagtgtgttaaatccagagaagaaactggcctactcatgcctctaaaagccccaaaagaaattatcttcttagagggagaaacacttcccacagaagtgttaacagaggaagttgtcttgaaaactggtgatttacaaccattagaacaacctactagtgaagctgttgaagctccattggttggtacaccagtttgtattaacgggcttatgttgctcgaaatcaaagacacagaaaagtactgtgcccttgcacctaatatgatggtaacaaacaataccttcacactcaaaggcggtgcaccaacaaaggttacttttggtgatgacactgtgatagaagtgcaaggttacaagagtgtgaatatcacttttgaacttgatgaaaggattgataaagtacttaatgagaagtgctctgcctatacagttgaactcggtacagaagtaaatgagttcgcctgtgttgtggcagatgctgtcataaaaactttgcaaccagtatctgaattacttacaccactgggcattgatttagatgagtggagtatggctacatactacttatttgatgagtctggtgagtttaaattggcttcacatatgtattgttctttctaccctccagatgaggatgaagaagaaggtgattgtgaagaagaagagtttgagccatcaactcaatatgagtatggtactgaagatgattaccaaggtaaacctttggaatttggtgccacttct---gctgctcttcaacctgaagaagagcaagaagaagattggttagatgatgatagtcaacaaactgttggtcaacaagacggcagtgaggacaatcagacaactactattcaaacaattgttgaggttcaacctcaattagagatggaacttacaccagttgtt---cagactattgaagtgaatagttttagtggttatttaaaacttactgacaatgtatacattaaaaatgcagacattgtggaagaagctaaaaaggtaaaaccaacagtggttgttaatgcagccaatgtttaccttaaacatggaggaggtgttgcaggagccttaaataaggctactaacaatgccatgcaagttgaatctgatgattacatagctactaatggaccacttaaagtgggtggtagttgtgttttaagcggacacaatcttgctaaacactgtcttcatgttgtcggcccaaatgttaacaaaggtgaagacattcaacttcttaagagtgcttatgaaaattttaatcagcacgaagttctacttgcaccattattatcagctggtatttttggtgctgaccctatacattctttaagagtttgtgtagatactgttcgcacaaatgtctacttagctgtctttgataaaaatctctatgacaaacttgtttcaagctttttggaaatgaagagt---------------------------------------------------gaaaagcaagttgaacaaaagatcgctgagattcctaaagaggaagttaagccatttataactgaaagtaaaccttcagttgaacagagaaaacaa---gatgataagaaaatcaaagcttgtgttgaagaagttacaacaactctggaagaaactaagttcctcacagaaaacttgttactttatattgacattaatggcaatcttcatccagattctgccactcttgttagtgacattgacatcactttcttaaagaaagatgctccatatatagtgggtgatgttgttcaagagggtgttttaactgctgtggttatacctactaaaaaggctggtggcactactgaaatgctagcgaaagctttgagaaaagtgccaacagacaattatataaccacttacccgggtcagggtttaaatggttacactgtagaggaggcaaagacagtgcttaaaaagtgtaaaagtgccttttacattctaccatctattatctctaatgagaagcaagaaattcttggaactgtttcttggaatttgcgagaaatgcttgcacatgcagaagaaacacgcaaattaatgcctgtctgtgtggaaactaaagccatagtttcaactatacagcgtaaatataagggtattaaaatacaagagggtgtggttgattatggtgctagattttacttttacaccagtaaaacaactgtagcgtcacttatcaacacacttaacgatctaaatgaaactcttgttacaatgccacttggctatgtaacacatggcttaaatttggaagaagctgctcggtatatgagatctctcaaagtgccagctacagtttctgtttcttcacctgatgctgttacagcgtataatggttatcttacttcttcttctaaaacacctgaagaacattttattgaaaccatctcacttgctggttcctataaagattggtcctattctggacaatctacacaactaggtatagaatttcttaagagaggtgataaaagtgtatattacactagtaatcctaccacattccacctagatggtgaagttatcacctttgacaatcttaagacacttctttctttgagagaagtgaggactattaaggtgtttacaacagtagacaacattaacctccacacgcaagttgtggacatgtcaatgacatatggacaacagtttggtccaacttatttggatggagctgatgttactaaaataaaacctcataattcacatgaaggtaaaacattttatgttttacctaatgatgacactctacgtgttgaggcttttgagtactaccacacaactgatcctagttttctgggtaggtacatgtcagcattaaatcacactaaaaagtggaaatacccacaagttaatggtttaacttctattaaatgggcagataacaactgttatcttgccactgcattgttaacactccaacaaatagagttgaagtttaatccacctgctctacaagatgcttattacagagcaagggctggtgaagctgctaacttttgtgcacttatcttagcctactgtaataagacagtaggtgagttaggtgatgttagagaaacaatgagttacttgtttcaacatgccaatttagattcttgcaaaagagtcttgaacgtggtgtgtaaaacttgtggacaacagcagacaacccttaagggtgtagaagctgttatgtacatgggcacactttcttatgaacaatttaagaaaggtgttcagataccttgtacgtgtggtaaacaagctacaaaatatctagtacaacaggagtcaccttttgttatgatgtcagcaccacctgctcagtatgaacttaagcatggtacatttacttgtgctagtgagtacactggtaattaccagtgtggtcactataaacatataacttctaaagaaactttgtattgcatagacggtgctttacttacaaagtcctcagaatacaaaggtcctattacggatgttttctacaaagaaaacagttacacaacaaccataaaaccagttacttataaattggatggtgttgtttgtacagaaattgaccctaagttggacaattattataagaaagacaattcttatttcacagagcaaccaattgatcttgtaccaaaccaaccatatccaaacgcaagcttcgataattttaagtttgtatgtgat---aatatcaaatttgctgatgatttaaaccagttaactggttataagaaacctgcttcaagagagcttaaagttacatttttccctgacttaaatggtgatgtggtggctattgattataaacactacacaccctcttttaagaaaggagctaaattgttacataaacctattgtttggcatgttaacaatgcaactaataaagccacgtataaaccaaatacctggtgtatacgttgtctttggagcacaaaaccagttgaaacatcaaattcgtttgatgtactgaagtcagaggacgcgcagggaatggataatcttgcctgcgaagatctaaaaccagtctctgaagaagtagtggaaaatcctaccatacagaaagacgttcttgagtgtaatgtgaaaactaccgaagttgtaggagacattatacttaaaccagcaaataatagtttaaaaattacagaagaggttggccacacagatctaatggctgcttatgtagacaattctagtcttactattaagaaacctaatgaattatctagagtattaggtttgaaaacccttgctactcatggtttagctgctgttaatagtgtcccttgggatactatagctaattatgctaagccttttcttaacaaagttgttagtacaactactaacatagttacacggtgtttaaaccgtgtttgtactaattatatgccttatttctttactttattgctacaattgtgtacttttactagaagtacaaattctagaattaaagcatctatgccgactactatagcaaagaatactgttaagagtgtcggtaaattttgtctagaggcttcatttaattatttgaagtcacctaatttttctaaactgataaatattataatttggtttttactattaagtgtttgcctaggttctttaatctactcaaccgctgctttaggtgttttaatgtctaatttaggcatgccttcttactgtactggttacagagaaggctatttgaactctactaatgtcactattgcaacctactgtactggttctataccttgtagtgtttgtcttagtggtttagattctttagacacctatccttctttagaaactatacaaattaccatttcatcttttaaatgggatttaactgcttttggcttagttgcagagtggtttttggcatatattcttttcactaggtttttctatgtacttggattggctgcaatcatgcaattgtttttcagctattttgcagtacattttattagtaattcttggcttatgtggttaataattaatcttgtacaaatggccccgatttcagctatggttagaatgtacatcttctttgcatcattttattatgtatggaaaagttatgtgcatgttgtagacggttgtaattcatcaacttgtatgatgtgttacaaacgtaatagagcaacaagagtcgaatgtacaactattgttaatggtgttagaaggtccttttatgtctatgctaatggaggtaaaggcttttgcaaactacacaattggaattgtgttaattgtgatacattctgtgctggtagtacatttattagtgatgaagttgcgagagacttgtcactacagtttaaaagaccaataaatcctactgaccagtcttcttacatcgttgatagtgttacagtgaagaatggttccatccatctttactttgataaagctggtcaaaagacttatgaaagacattctctctctcattttgttaacttagacaacctgagagctaataacactaaaggttcattgcctattaatgttatagtttttgatggtaaatcaaaatgtgaagaatcatctgcaaaatcagcgtctgtttactacagtcagcttatgtgtcaacctatactgttactagatcaggcattagtgtctgatgttggtgatagtgcggaagttgcagttaaaatgtttgatgcttacgttaatacgttttcatcaacttttaacgtaccaatggaaaaactcaaaacactagttgcaactgcagaagctgaacttgcaaagaatgtgtccttagacaatgtcttatctacttttatttcagcagctcggcaagggtttgttgattcagatgtagaaactaaagatgttgttgaatgtcttaaattgtcacatcaatctgacatagaagttactggcgatagttgtaataactatatgctcacctataacaaagttgaaaacatgacaccccgtgaccttggtgcttgtattgactgtagtgcgcgtcatattaatgcgcaggtagcaaaaagtcacaacattgctttgatatggaacgttaaagatttcatgtcattgtctgaacaactacgaaaacaaatacgtagtgctgctaaaaagaataacttaccttttaagttgacatgtgcaactactagacaagttgttaatgttgtaacaacaaagatagcacttaagggtggtaaaattgttaataattggttgaagcagttaattaaagttacacttgtgttcctttttgttgctgctattttctatttaataacacctgttcatgtcatgtctaaacatactgacttttcaagtgaaatcataggatacaaggctattgatggtggtgtcactcgtgacatagcatctacagatacttgttttgctaacaaacatgctgattttgacacatggtttagccagcgtggtggtagttatactaatgacaaagcttgcccattgattgctgcagtcataacaagagaagtgggttttgtcgtgcctggtttgcctggcacgatattacgcacaactaatggtgactttttgcatttcttacctagagtttttagtgcagttggtaacatctgttacacaccatcaaaacttatagagtacactgactttgcaacatcagcttgtgttttggctgctgaatgtacaatttttaaagatgcttctggtaagccagtaccatattgttatgataccaatgtactagaaggttctgttgcttatgaaagtttacgccctgacacacgttatgtgctcatggatggctctattattcaatttcctaacacctaccttgaaggttctgttagagtggtaacaacttttgattctgagtactgtaggcacggcacttgtgaaagatcagaagctggtgtttgtgtatctactagtggtagatgggtacttaacaatgattattacagatctttaccaggagttttctgtggtgtagatgctgtaaatttacttactaatatgtttacaccactaattcaacctattggtgctttggacatatcagcatctatagtagctggtggtattgtagctatcgtagtaacatgccttgcctactattttatgaggtttagaagagcttttggtgaatacagtcatgtagttgcctttaatactttactattccttatgtcattcactgtactctgtttaacaccagtttactcattcttacctggtgtttattctgttatttacttgtacttgacattttatcttactaatgatgtttcttttttagcacatattcagtggatggttatgttcacacctttagtacctttctggataacaattgcttatatcatttgtatttccacaaagcatttctattggttctttagtaattacctaaagagacgtgtagtctttaatggtgtttcctttagtacttttgaagaagctgcgctgtgcacctttttgttaaataaagaaatgtatctaaagttgcgtagtgatgtgctattacctcttacgcaatataatagatacttagctctttataataagtacaagtattttagtggagcaatggatacaactagctacagagaagctgcttgttgtcatctcgcaaaggctctcaatgacttcagtaactcaggttctgatgttctttaccaaccaccacaaacctctatcacctcagctgttttgcagagtggttttagaaaaatggcattcccatctggtaaagttgagggttgtatggtacaagtaacttgtggtacaactacacttaacggtctttggcttgatgacgtagtttactgtccaagacatgtgatctgcacctctgaagacatgcttaaccctaattatgaagatttactcattcgtaagtctaatcataatttcttggtacaggctggtaatgttcaactcagggttattggacattctatgcaaaattgtgtacttaagcttaaggttgatacagccaatcctaagacacctaagtataagtttgttcgcattcaaccaggacagactttttcagtgttagcttgttacaatggttcaccatctggtgtttaccaatgtgctatgaggcccaatttcactattaagggttcattccttaatggttcatgtggtagtgttggttttaacatagattatgactgtgtctctttttgttacatgcaccatatggaattaccaactggagttcatgctggcacagacttagaaggtaacttttatggaccttttgttgacaggcaaacagcacaagcagctggtacggacacaactattacagttaatgttttagcttggttgtacgctgctgttataaatggagacaggtggtttctcaatcgatttaccacaactcttaatgactttaaccttgtggctatgaagtacaattatgaacctctaacacaagaccatgttgacatactaggacctctttctgctcaaactggaattgccgttttagatatgtgtgcttcattaaaagaattactgcaaaatggtatgaatggacgtaccatattgggtagtgctttattagaagatgaatttacaccttttgatgttgttagacaatgctcaggtgttactttccaaagtgcagtgaaaagaacaatcaagggtacacaccactggttgttactcacaattttgacttcacttttagttttagtccagagtactcaatggtctttgttcttttttttgtatgaaaatgcctttttaccttttgctatgggtattattgctatgtctgcttttgcaatgatgtttgtcaaacataagcatgcatttctctgtttgtttttgttaccttctcttgccactgtagcttattttaatatggtctatatgcctgctagttgggtgatgcgtattatgacatggttggatatggttgatactagtttgtctggttttaagctaaaagactgtgttatgtatgcatcagctgtagtgttactaatccttatgacagcaagaactgtgtatgatgatggtgctaggagagtgtggacacttatgaatgtcttgacactcgtttataaagtttattatggtaatgctttagatcaagccatttccatgtgggctcttataatctctgttacttctaactactcaggtgtagttacaactgtcatgtttttggccagaggtattgtttttatgtgtgttgagtattgccctattttcttcataactggtaatacacttcagtgtataatgctagtttattgtttcttaggctatttttgtacttgttactttggcctcttttgtttactcaaccgctactttagactgactcttggtgtttatgattacttagtttctacacaggagtttagatatatgaattcacagggactactcccacccaagaatagcatagatgccttcaaactcaacattaaattgttgggtgttggtggcaaaccttgtatcaaagtagccactgtacagtctaaaatgtcagatgtaaagtgcacatcagtagtcttactctcagttttgcaacaactcagagtagaatcatcatctaaattgtgggctcaatgtgtccagttacacaatgacattctcttagctaaagatactactgaagcctttgaaaaaatggtttcactactttctgttttgctttccatgcagggtgctgtagacataaacaagctttgtgaagaaatgctggacaacagggcaaccttacaagctatagcctcagagtttagttcccttccatcatatgcagcttttgctactgctcaagaagcttatgagcaggctgttgctaatggtgattctgaagttgttcttaaaaagttgaagaagtctttgaatgtggctaaatctgaatttgaccgtgatgcagccatgcaacgtaagttggaaaagatggctgatcaagctatgacccaaatgtataaacaggctagatctgaggacaagagggcaaaagttactagtgctatgcagacaatgcttttcactatgcttagaaagttggataatgatgcactcaacaacattatcaacaatgcaagagatggttgtgttcccttgaacataatacctcttacaacagcagccaaactaatggttgtcataccagactataacacatataaaaatacgtgtgatggtacaacatttacttatgcatcagcattgtgggaaatccaacaggttgtagatgcagatagtaaaattgttcaacttagtgaaattagtatggacaattcacctaatttagcatggcctcttattgtaacagctttaagggccaattctgctgtcaaattacagaataatgagcttagtcctgttgcactacgacagatgtcttgtgctgccggtactacacaaactgcttgcactgatgacaatgcgttagcttactacaacacaacaaagggaggtaggtttgtacttgcactgttatccgatttacaggatttgaaatgggctagattccctaagagtgatggaactggtactatctatacagaactggaaccaccttgtaggtttgttacagacacacctaaaggtcctaaagtgaagtatttatactttattaaaggattaaacaacctaaatagaggtatggtacttggtagtttagctgccacagtacgtctacaagctggtaatgcaacagaagtgcctgccaattcaactgtattatctttctgtgcttttgctgtagatgctgctaaagcttacaaagattatctagctagtgggggacaaccaatcactaattgtgttaagatgttgtgtacacacactggtactggtcaggcaataacagttacaccggaagccaatatggatcaagaatcctttggtggtgcatcgtgttgtctgtactgccgttgccacatagatcatccaaatcctaaaggattttgtgacttaaaaggtaagtatgtacaaatacctacaacttgtgctaatgaccctgtgggttttacacttaaaaacacagtctgtaccgtctgcggtatgtggaaaggttatggctgtagttgtgatcaactccgcgaacccatgcttcagtcagctgatgcacaatcgtttttaaaccgggtttgcggtgtaagtgcagcccgtcttacaccgtgcggcacaggcactagtactgatgtcgtatacagggcttttgacatctacaatgataaagtagctggttttgctaaattcctaaaaactaattgttgtcgcttccaagaaaaggacgaagatgacaatttaattgattcttactttgtagttaagagacacactttctctaactaccaacatgaagaaacaatttataatttacttaaggattgtccagctgttgctaaacatgacttctttaagtttagaatagacggtgacatggtaccacatatatcacgtcaacgtcttactaaatacacaatggcagacctcgtctatgctttaaggcattttgatgaaggtaattgtgacacattaaaagaaatacttgtcacatacaattgttgtgatgatgattatttcaataaaaaggactggtatgattttgtagaaaacccagatatattacgcgtatacgccaacttaggtgaacgtgtacgccaagctttgttaaaaacagtacaattctgtgatgccatgcgaaatgctggtattgttggtgtactgacattagataatcaagatctcaatggtaactggtatgatttcggtgatttcatacaaaccacgccaggtagtggagttcctgttgtagattcttattattcattgttaatgcctatattaaccttgaccagggctttaactgcagagtcacatgttgacactgacttaacaaagccttacattaagtgggatttgttaaaatatgacttcacggaagagaggttaaaactctttgaccgttattttaaatattgggatcagacataccacccaaattgtgttaactgtttggatgacagatgcattctgcattgtgcaaactttaatgttttattctctacagtgttcccacctacaagttttggaccactagtgagaaaaatatttgttgatggtgttccatttgtagtttcaactggataccacttcagagagctaggtgttgtacataatcaggatgtaaacttacatagctctagacttagttttaaggaattacttgtgtatgctgctgaccctgctatgcacgctgcttctggtaatctattactagataaacgcactacgtgcttttcagtagctgcacttactaacaatgttgcttttcaaactgtcaaacccggtaattttaacaaagacttctatgactttgctgtgtctaagggtttctttaaggaaggaagttctgttgaattaaaacacttcttctttgctcaggatggtaatgctgctatcagcgattatgactactatcgttataatctaccaacaatgtgtgatatcagacaactactatttgtagttgaagttgttgataagtactttgattgttacgatggtggctgtattaatgctaaccaagtcatcgtcaacaacctagacaaatcagctggttttccatttaataaatggggtaaggctagactttattatgattcaatgagttatgaggatcaagatgcacttttcgcatatacaaaacgtaatgtcatccctactataactcaaatgaatcttaagtatgccattagtgcaaagaatagagctcgcaccgtagctggtgtctctatctgtagtactatgaccaatagacagtttcatcaaaaattattgaaatcaatagccgccactagaggagctactgtagtaattggaacaagcaaattctatggtggttggcacaacatgttaaaaactgtttatagtgatgtagaaaaccctcaccttatgggttgggattatcctaaatgtgatagagccatgcctaacatgcttagaattatggcctcacttgttcttgctcgcaaacatacaacgtgttgtagcttgtcacaccgtttctatagattagctaatgagtgtgctcaagtattgagtgaaatggtcatgtgtggcggttcactatatgttaaaccaggtggaacctcatcaggagatgccacaactgcttatgctaatagtgtttttaacatttgtcaagctgtcacggccaatgttaatgcacttttatctactgatggtaacaaaattgccgataagtatgtccgcaatttacaacacagactttatgagtgtctctatagaaatagagatgttgacacagactttgtgaatgagttttacgcatatttgcgtaaacatttctcaatgatgatactctctgacgatgctgttgtgtgtttcaatagcacttatgcatctcaaggtctagtggctagcataaagaactttaagtcagttctttattatcaaaacaatgtttttatgtctgaagcaaaatgttggactgagactgaccttactaaaggacctcatgaattttgctctcaacatacaatgctagttaaacagggtgatgattatgtgtaccttccttacccagatccatcaagaatcctaggggccggctgttttgtagatgatatcgtaaaaacagatggtacacttatgattgaacggttcgtgtctttagctatagatgcttacccacttactaaacatcctaatcaggagtatgctgatgtctttcatttgtacttacaatacataagaaagctacatgatgagttaacaggacacatgttagacatgtattctgttatgcttactaatgataacacttcaaggtattgggaacctgagttttatgaggctatgtacacaccgcatacagtcttacaggctgttggggcttgtgttctttgcaattcacagacttcattaagatgtggtgcttgcatacgtagaccattcttatgttgtaaatgctgttacgaccatgtcatatcaacatcacataaattagtcttgtctgttaatccgtatgtttgcaatgctccaggttgtgatgtcacagatgtgactcaactttacttaggaggtatgagctattattgtaaatcacataaaccacccattagttttccattgtgtgctaatggacaagtttttggtttatataaaaatacatgtgttggtagcgataatgttactgactttaatgcaattgcaacatgtgactggacaaatgctggtgattacattttagctaacacctgtactgaaagactcaagctttttgcagcagaaacgctcaaagctactgaggagacatttaaactgtcttatggtattgctactgtacgtgaagtgctgtctgacagagaattacatctttcatgggaagttggtaaacctagaccaccacttaaccgaaattatgtctttactggttatcgtgtaactaaaaacagtaaagtacaaataggagagtacacctttgaaaaaggtgactatggtgatgctgttgtttaccgaggtacaacaacttacaaattaaatgttggtgattattttgtgctgacatcacatacagtaatgccattaagtgcacctacactagtgccacaagagcactatgttagaattactggcttatacccaacactcaatatctcagatgagttttctagcaatgttgcaaattatcaaaaggttggtatgcaaaagtattctacactccagggaccacctggtactggtaagagtcattttgctattggcctagctctctactacccttctgctcgcatagtgtatacagcttgctctcatgccgctgttgatgcactatgtgagaaggcattaaaatatttgcctatagataaatgtagtagaattatacctgcacgtgctcgtgtagagtgttttgataaattcaaagtgaattcaacattagaacagtatgtcttttgtactgtaaatgcattgcctgagacgacagcagatatagttgtctttgatgaaatttcaatggccacaaattatgatttgagtgttgtcaatgccagattacgtgctaagcactatgtgtacattggcgaccctgctcaattacctgcaccacgcacattgctaactaagggcacactagaaccagaatatttcaattcagtgtgtagacttatgaaaactataggtccagacatgttcctcggaacttgtcggcgttgtcctgctgaaattgttgacactgtgagtgctttggtttatgataataagcttaaagcacataaagacaaatcagctcaatgctttaaaatgttttataagggtgttatcacgcatgatgtttcatctgcaattaacaggccacaaataggcgtggtaagagaattccttacacgtaaccctgcttggagaaaagctgtctttatttcaccttataattcacagaatgctgtagcctcaaagattttgggactaccaactcaaactgttgattcatcacagggctcagaatatgactatgtcatattcactcaaaccactgaaacagctcactcttgtaatgtaaacagatttaatgttgctattaccagagcaaaagtaggcatactttgcataatgtctgatagagacctttatgacaagttgcaatttacaagtcttgaaattccacgtaggaatgtggcaactttacaagctgaaaatgtaacaggactctttaaagattgtagtaaggtaatcactgggttacatcctacacaggcacctacacacctcagtgttgacactaaattcaaaactgaaggtttatgtgttgacatacctggcatacctaaggacatgacctatagaagactcatctctatgatgggttttaaaatgaattatcaagttaatggttaccctaacatgtttatcacccgcgaagaagctataagacatgtacgtgcatggattggcttcgatgtcgaggggtgtcatgctactagagaagctgttggtaccaatttacctttacagctaggtttttctacaggtgttaacctagttgctgtacctacaggttatgttgatacacctaataatacagatttttccagagttagtgctaaaccaccgcctggagatcaatttaaacacctcataccacttatgtacaaaggacttccttggaatgtagtgcgtataaagattgtacaaatgttaagtgacacacttaaaaatctctctgacagagtcgtatttgtcttatgggcacatggctttgagttgacatctatgaagtattttgtgaaaataggacctgagcgcacctgttgtctatgtgatagacgtgccacatgcttttccactgcttcagacacttatgcctgttggcatcattctattggatttgattacgtctataatccgtttatgattgatgttcaacaatggggttttacaggtaacctacaaagcaaccatgatctgtattgtcaagtccatggtaatgcacatgtagctagttgtgatgcaatcatgactaggtgtctagctgtccacgagtgctttgttaagcgtgttgactggactattgaatatcctataattggtgatgaactgaagattaatgcggcttgtagaaaggttcaacacatggttgttaaagctgcattattagcagacaaattcccagttcttcacgacattggtaaccctaaagctattaagtgtgtacctcaagctgatgtagaatggaagttctatgatgcacagccttgtagtgacaaagcttataaaatagaagaattattctattcttatgccacacattctgacaaattcacagatggtgtatgcctattttggaattgcaatgtcgatagatatcctgctaattccattgtttgtagatttgacactagagtgctatctaaccttaacttgcctggttgtgatggtggcagtttgtatgtaaataaacatgcattccacacaccagcttttgataaaagtgcttttgttaatttaaaacaattaccatttttctattactctgacagtccatgtgagtctcatggaaaacaagtagtgtcagatatagattatgtaccactaaagtctgctacgtgtataacacgttgcaatttaggtggtgctgtctgtagacatcatgctaatgagtacagattgtatctcgatgcttataacatgatgatctcagctggctttagcttgtgggtttacaaacaatttgatacttataacctctggaacacttttacaagacttcagagtttagaaaatgtggcttttaatgttgtaaataagggacactttgatggacaacagggtgaagtaccagtttctatcattaataacactgtttacacaaaagttgatggtgttgatgtagaattgtttgaaaataaaacaacattacctgttaatgtagcatttgagctttgggctaagcgcaacattaaaccagtaccagaggtgaaaatactcaataatttgggtgtggacattgctgctaatactgtgatctgggactacaaaagagatgctccagcacatatatctactattggtgtttgttctatgactgacatagccaagaaaccaactgaaacgatttgtgcaccactcactgtcttttttgatggtagagttgatggtcaagtagacttatttagaaatgcccgtaatggtgttcttattacagaaggtagtgttaaaggtttacaaccatctgtaggtcccaaacaagctagtcttaatggagtcacattaattggagaagccgtaaaaacacagttcaattattataagaaagttgatggtgttgtccaacaattacctgaaacttactttactcagagtagaaatttacaagaatttaaacccaggagtcaaatggaaattgatttcttagaattagctatggatgaattcattgaacggtataaattagaaggctatgccttcgaacatatcgtttatggagattttagtcatagtcagttaggtggtttacatctactgattggactagctaaacgttttaaggaatcaccttttgaattagaagattttattcctatggacagtacagttaaaaactatttcataacagatgcgcaaacaggttcatctaagtgtgtgtgttctgttattgatttattacttgatgattttgttgaaataataaaatcccaagatttatctgtagtttctaaggttgtcaaagtgactattgactatacagaaatttcatttatgctttggtgtaaagatggccatgtagaaacattttacccaaaattacaatctagtcaagcgtggcaaccgggtgttgctatgcctaatctttacaaaatgcaaagaatgctattagaaaagtgtgaccttcaaaattatggtgatagtgcaacattacctaaaggcataatgatgaatgtcgcaaaatatactcaactgtgtcaatatttaaacacattaacattagctgtaccctataatatgagagttatacattttggtgctggttctgataaaggagttgcaccaggtacagctgttttaagacagtggttgcctacgggtacgctgcttgtcgattcagatcttaatgactttgtctctgatgcagattcaactttgattggtgattgtgcaactgtacatacagctaataaatgggatctcattattagtgatatgtacgaccctaagactaaaaatgttacaaaagaaaatgactctaaagagggttttttcacttacatttgtgggtttatacaacaaaagctagctcttggaggttccgtggctataaagataacagaacattcttggaatgctgatctttataagctcatgggacacttcgcatggtggacagcctttgttactaatgtgaatgcgtcatcatctgaagcatttttaattggatgtaattatcttggcaaaccacgcgaacaaataaatggttatgtcatgcatgcaaattacatattttggaggaatacaaatccaattcagttgtcttcctattctttatttgacatgagtaaatttccccttaaattaaggggtactgctgttatgtctttaaaagaaggtcaaatcaatgatatgattttatctcttcttagtaaaggtagacttataattagagaaaacaacagagttgttatttctagtgatgttcttgttaacaac---atgtttgtttttcttgttttattgccactagtctctagtcagtgtgttaatcttacaaccagaactcaattaccccctgcatacactaattctttcacacgtggtgtttattaccctgacaaagttttcagatcctcagttttacattcaactcaggacttgttcttacctttcttttccaatgttacttggttccatgctatacatgtctctgggaccaatggtactaagaggtttgataaccctgtcctaccatttaatgatggtgtttattttgcttccactgagaagtctaacataataagaggctggatttttggtactactttagattcgaagacccagtccctacttattgttaataacgctactaatgttgttattaaagtctgtgaatttcaattttgtaatgatccatttttgggtgtttattaccacaaaaacaacaaaagttggatggaaagtgagttcagagtttattctagtgcgaataattgcacttttgaatatgtctctcagccttttcttatggaccttgaaggaaaacagggtaatttcaaaaatcttagggaatttgtgtttaagaatattgatggttattttaaaatatattctaagcacacg------------cctattaatttagtgcgtgatctccctcagggtttttcggctttagaaccattggtagatttgccaataggtattaacatcactaggtttcaaactttacttgctttacatagaagttatttgactcctggtgattcttcttcaggttggacagctggtgctgcagcttattatgtgggttatcttcaacctaggacttttctattaaaatataatgaaaatggaaccattacagatgctgtagactgtgcacttgaccctctctcagaaacaaagtgtacgttgaaatccttcactgtagaaaaaggaatctatcaaacttctaactttagagtccaaccaacagaatctattgttagatttcctNNNNNNNNNNNNNNNNNNNNNNNNNNNNNNNNNNNNNNNNNNNNNNNNNNNNNNNNNNNNNNNNNNNNNNNNNNNNNNNNNNNNNNNNNNNNNNNNNNNNNNNNNNNNNNNNNNNNNNNNNNNNNNNNNNNNNNNNNNNNNNNNNNNNNNNNNNNNNNNNNNNNNNNNNNNNNNNNNNNNNNNNNNNNNNNNNNNNNNNNNNNNNNNNNNNNNNNNNNNNNNNNNNNNNNNNNNNNNNNNNNNNNNNNNNNNNNNNNNNNNNNNNNNNNNNNNNNNNNNNNNNNNNNNNNNNNNNNNNNNNNNNNNNNNNNNNNNNNNNNNNNNNNNNNNNNNNNNNNNNNNNNNNNNNNNNNNNNNNNNNNNNNNNNNNNNNNNNNNNNNNNNNNNNNNNNNNNNNNNNNNNNNNNNNNNNNNNNNNNNNNNNNNNNNNNNNNNNNNNNNNNNNNNNNNNNNNNNNNNNNNNNNNNNNNNNNNNNNNNNNNNNNNNNNNNNNNNNNNNNNNNNNNNNNNNNNNNNNNNNNNNNNNNNNNNNNNNNNNNNNNNNNNNNNNNNNNNNNNNNNNNNNNNNNNNNNNNNNNNNNNNNNNNNNNNNNNNNNNNNNNNNNNNNNNNNNNNNNNNNNNNNNNNNNNNNNNNNNNNNNNNNNNNNNNNNNNNNNNNNNNNNNNNNNNNNNNNNNNNNNNNNNNNNNNNNNNNNNNNNNNNNNNNNNNNNNNNNNNNNNNNNNNNNNNNNNNNNNNNNNNNNNNNNNNNNNNNNNNNNNNNNNNNNNNNNNNNNNNNNNNNNNNNNNNNNNNNNNNNNNNNNNNNNNNNNNNNNNNNNNNNNNNNNNNNNNNNNNNNNNNNNNNNNNNNNNNNNNNNNNNNNNNNNNNNNNNNNNNNNNNNNNNNNNNNNNNNNNNNNNNNNNNNNNNNNNNNNNNNNNNNNNNNNNNNNNNNNNNNNNNNNNNNNNNNNNNNNNNNNNNNNNNNNNNNNNNNNNNNNNNNNNNNNNNNNNNNNNNNNNNNNNNNNNNNNNNNNNNNNNNNNNNNNNNNNNNNNNNNNNNNNNNNNNNNNNNNNNNNNNNNNNNNNNNNNNNNNNNNNNNNNNNNNNNNNNNNNNNNNNNNNNNNNNNNNNNNNNNNNNNNNNNNNNNNNNNNNNNNNNNNNNNNNNNNNNNNNNNNNNNNNNNNNNNNNNNNNNNNNNNNNNNNNNNNNNNNNNNNNNNNNNNNNNNNNNNNNNNNNNNNNNNNNNNNNNNNNNNNNNNNNNNNNNNNNNNNNNNNNNNNNNNNNNNNNNNNNNNNNNNNNNNNNNNNNNNNNNNNNNNNNNNNNNNNNNNNNNNNNNNNgctgttgaacaagacaaaaacacccaagaagtttttgcacaagtcaaacaaatttacaaaacaccaccaattaaagattttggtggttttaatttttcacaaatattaccagatccatcaaaaccaagcaagaggtcatttattgaagatctacttttcaacaaagtgacacttgcagatgctggcttcatcaaacaatatggtgattgccttggtgatattgctgctagagacctcatttgtgcacaaaagtttaacggccttactgttttgccacctttgctcacagatgaaatgattgctcaatacacttctgcactgttagcgggtacaatcacttctggttggacctttggtgcaggtgctgcattacaaataccatttgctatgcaaatggcttataggtttaatggtattggagttacacagaatgttctctatgagaaccaaaagttgattgccaaccaatttaatagtgctattggcaaaattcaagactcactttcttccacagcaagtgcacttggaaaacttcaagatgtggtcaaccaaaatgcacaagctttaaacacgcttgttaaacaacttagctccaattttggtgcaatttcaagtgttttaaatgatatcctttcacgtcttgacaaagttgaggctgaagtgcaaattgataggttgatcacaggcagacttcaaagtttgcagacatatgtgactcaacaattaattagagctgcagaaatcagagcttctgctaatcttgctgctactaaaatgtcagagtgtgtacttggacaatcaaaaagagttgatttttgtggaaagggctatcatcttatgtccttccctcagtcagcacctcatggtgtagtcttcttgcatgtgacttatgtccctgcacaagaaaagaacttcacaactgctcctgccatttgtcatgatggaaaagcacactttcctcgtgaaggtgtctttgtttcaaatggcacacactggtttgtaacacaaaggaatttttatgaaccacaaatcattactacagacaacacatttgtgtctggtaactgtgatgttgtaataggaattgtcaacaacacagtttatgatcctttgcaacctgaattagactcattcaaggaggagttagataaatattttaagaatcatacatcaccagatgttgatttaggtgacatctctggcattaatgcttcagttgtaaacattcaaaaagaaattgaccgcctcaatgaggttgccaagaatttaaatgaatctctcatcgatctccaagaacttggaaagtatgagcagtatataaaatggccatggtacatttggctaggttttatagctggcttgattgccatagtaatggtgacaattatgctttgctgtatgaccagttgctgtagttgtctcaagggctgttgttcttgtggatcctgctgcaaatttgatgaagacgactctgagccagtgctcaaaggagtcaaattacattacacaatggatttgtttatgagaatcttcacaattggaactgtaactttgaagcaaggtgaaatcaaggatgctactccttcagattttgttcgcgctactgcaacgataccgatacaagcctcactccctttcggatggcttattgttggcgttgcacttcttgctgtttttcagagcgcttccaaaatcataaccctcaaaaagagatggcaactagcactctccaagggtgttcactttgtttgcaacttgctgttgttgtttgtaacagtttactcacaccttttgctcgttgctgctggccttgaagccccttttctctatctttatgctttagtctacttcttgcagagtataaactttgtaagaataataatgaggctttggctttgctggaaatgccgttccaaaaacccattactttatgatgccaactattttctttgctggcatactaattgttacgactattgtataccttacaatagtgtaacttcttcaattgtcattacttcaggtgatggcacaacaagtcctatttctgaacatgactaccagattggtggttatactgaaaaatgggaatctggagtaaaagactgtgttgtattacacagttacttcacttcagactattaccagctgtactcaactcaattgagtacagacactggtgttgaacatgttaccttcttcatctacaataaaattgttgatgagcctgaa---gaacatgtccaaattcacacaatcgacggttcatccggagttgttaatccagtaatggaaccaatttatgatgaaccgacgacgactactagcgtgcctttgatgtactcattcgtttcggaagagacaggtacgttaatagttaatagcgtacttctttttcttgctttcgtggtattcttgctagttacactagccatccttactgcgcttcgattgtgtgcgtactgctgcaatattgttaacgtgagtcttgtaaaaccttctttttacgtttactctcgtgttaaaaatctgaattcttctagagttcctgatcttctggtcatggcagattccaacggtactattaccgttgaagagcttaaaaagctccttgaacaatggaacctagtaataggtttcctattccttacatggatttgtcttctacaatttgcctatgccaacaggaataggtttttgtatataattaagttaattttcctctggctgttatggccagtaactttagcttgttttgtgcttgctgctgtttacagaataaattggatcaccggtggaattgctatcgcaatggcttgtcttgtaggcttgatgtggctcagctacttcattgcttctttcagactgtttgcgcgtacgcgttccatgtggtcattcaatccagaaactaacattcttctcaacgtgccactccatggcactattctgaccagaccgcttctagaaagtgaactcgtaatcggagctgtgatccttcgtggacatcttcgtattgctggacaccatctaggacgctgtgacatcaaggacctgcctaaagaaatcactgttgctacatcacgaacgctttcttattacaaattgggagcttcgcagcgtgtagcaggtgactcaggttttgctgcatacagtcgctacaggattggcaactataaattaaacacagaccattccagtagcagtgacaatattgctttgcttgtacagatgtttcatctcgttgactttcaggttactatagcagagatattactaattattatgaggacttttaaagtttccatttggaatcttgattacatcataaacctcataattaaaaatttatctaagtcactaactgagaataaatattctcaattagatgaagagcaaccaatggagattgatatgaaaattattcttttcttggcactgataacactcgctacttgtgagctttatcactaccaagagtgtgttagaggtacaacagtacttttaaaagaaccttgctcttctggaacatacgagggcaattcaccatttcatcctctagctgataacaaatttgcactgacttgctttagcactcaatttgcttttgcttgtcctgacggcgtaaaacacgtctatcagttacgtgccagatcagtttcacctaaactgttcatcagacaagag---gaagttcaagaactttactctccaatttttcttattgttgcggcaatagtgtttataacactttgcttcacactcaaaagaaagacagaaatgtctgataatggaccccaaaatcagcgaaatgcaccccgcattacgtttggtggaccctcagattcaactggcagtaaccagaatggagaacgcagtggggcgcgatcaaaacaacgtcggccccaaggtttacccaataatactgcgtcttggttcaccgctctcactcaacatggcaaggaagaccttaaattccctcgaggacaaggcgttccaattaacaccaatagcagtccagatgaccaaattggctactaccgaagagctaccagacgaattcgtggtggtgacggtaaaatgaaagatctcagtccaagatggtatttctactacctaggaactgggccagaagctggacttccctatggtgctaacaaagacggcatcatatgggttgcaactgagggagccttgaatacaccaaaagatcacattggcacccgcaatcctgctaacaatgctgcaatcgtgctacaacttcctcaaggaacaacattgccaaaaggcttctacgcagaagggagcagaggcggcagtcaagcctcttctcgttcctcatcacgtagtcgcaacagttcaagaaattcaactccaggcagcagtaggggaacttctcctgctagaatggctggcaatggcggtgatgctgctcttgctttgctgctgcttgacagattgaaccagcttgagagcaaaatgtctggtaaaggccaacaacaacaaggccaaactgtcactaagaaatctgctgctgaggcttctaagaagcctcggcaaaaacgtactgccactaaagcatacaatgtaacacaagctttcggcagacgtggtccagaacaaacccaaggaaattttggggaccaggaactaatcagacaaggaactgattacaaacattggccgcaaattgcacaatttgcccccagcgcttcagcgttcttcggaatgtcgcgcattggcatggaagtcacaccttcgggaacgtggttgacctacacaggtgccatcaaattggatgacaaagatccaaatttcaaagatcaagtcattttgctgaataagcatattgacgcatacaaaacattcccaccaacagagcctaaaaaggacaaaaagaagaaggctgatgaaactcaagccttaccgcagagacagaagaaacagcaaactgtgactcttcttcctgctgcagatttggatgatttctccaaacaattgcaacaatccatgagcagtgctgactcaactcaggcc
>MN996532.2
atggagagccttgtccctggtttcaacgagaaaacacacgtccaactcagtttgcctgtcttacaggttcgcgacgtgctcgtacgtggctttggagactccgtggaggaggctttatcagaggcacgtcaacatcttaaagatggcacttgtggcttagtagaagttgaaaaaggtgttttgcctcaacttgaacagccctatgtgttcatcaaacgttctgatgctcgaactgcacctcatggccatgttatggttgagctggtagcagaacttaatggcattcagtatggtcgtagtggtgagacactcggtgtccttgtcccttatgtgggcgaaacaccagtggtttaccgcaaggttcttcttcgtaagaacggtaataaaggagctggtggccatagttacggcgctgatctaaagtcgtttgacttaggcgacgagcttggcactgatccttatgaagattttcaagaaaactggaacactaaacatagcagtggtgtcacccgtgatctcatgcgtgagcttaatggaggagcatacactcgctatgtcgataacaacttctgtggccctgatggctaccctcttgagtgcattaaagaccttctagctcgtgctggtaaagcttcatgcactttgtccgaacaactggactttattgacactaaaagaggtgtatactgctgtcgtgaacatgagcatgagattgcttggtacacggaacgttctgaaaagagctatgaattgcagacaccttttgaaattaaattggcaaagaaatttgacacatttaatggggaatgtccaaattttgtattccccctaaattccacaatcaagactattcaaccaagggttgaaaagaaaaagcttgatggctttatgggtagaattcgatctgtctatccagttgcttcaccaaatgaatgcaaccaaatgtgcctttcaactctcatgaagtgtgatcattgtggtgaaacttcatggcagacaggcgattttgttaaagccacttgtgaattttgtggcactgaaaatttgactaaagagggtgccactacttgtggttacctaccccaaaatgctgttgtcaaaatttattgtccagcatgtcataatccagaagtaggacctgagcatagtcttgctgaatatcataatgaatctggcttgaaacccattcttcgtaagggtggtcgcactattgcttttggaggctgtgtgttctcctatgttggttgctacaataagtgtgcctattggattccacgtgctagcgccaacataggttgcaatcatacaggtgttgttggagaaggttctgaaggtcttaatgataaccttcttgaaatacttcaaaaagagaaagtcaacatcaatattgttggtgactttaaacttaatgaagagatcgccattattttggcatctttttctgcttctacaagtgcttttgtggaaactgtgaaaggtttggattataaaacattcaaacaaattgttgaatcctgcggtaactttaaagttacaaaggggaaggcaaagaaaggtgcttggaacattggtgaacaaaaatcaatattgagtcctctttatgcatttgcgtcagaggctgctcgtgttgttcgatcaattttctcccgcactcttgaaactgctcaaaattccgtgcgtgccttacagaaggccgctataacaatactagatggaatttcacagtactcactgagactcattgatgctatgatgttcacatctgatttggttactaacaatctggttgtaatggcttacattacaggtggtgttgttcagttgacttcacagtggctaacaaatatctttggcactgtttatgagaaactcaaacctgttcttgattggctcgaagagaaattcaaggaaggtgtagagtttcttagagatggttgggaaattgttaaatttatctcaacttgtgcttgtgaaattgtcggtggacaaattgtcacctgtgcaaaggaaattaaagagagtgttcagacattctttaagcttgtaaacaaatttttggctttatgtgctgactccatcatcattggtggagctaaacttaaagccttgaatttaggtgaaacatttgtcacacactcaaagggattgtatagaaagtgtgttaaacccaaagaagaaactggcttactcatgcctctgaaagctccaaaagaaattattttcttagagggagaaacacttcctacagaagtgttaacagaggaagttgtcttgaaaactggtgatttacaaccattagaacaacctactagtgaagctgttgaagccccattggttggtacaccagtttgcattaacgggctcatgttgctcgaaattaaagacacagaaaagtactgtgcccttgcacctaatatgatggtaacaaacaataccttcacacttaaaggcggtgcaccaacaaaagttacttttggtgatgacactgtgattgaagtgcaaggttataagagtgtgaatatcacttttgaacttgacgaaaggattgataaggtacttaacgagaagtgctctacctatacagttgaactcggtacagaagtaaatgagtttgcttgtgttgtagcagatgctgtcataaaaactttacaaccagtatctgaattacttataccactgggcattgatttagatgagtggggtatggctacatactacttatttgatgagtctggtgaatttaaattggcttcacatatgtactgttctttttatcctccagatgaggatgaggaagaaggtgattgtgaagaagaagattttgaaccaccaactcaatatgagtatggtactgaagatgattaccaaggtaaatctttggaatttggtgccacttct---gtcactcctcaacctgaagaagagctagaagaagattggttagatgatgatagtcaacaaactgtcgttcaagaagatgacagtgaagttaatcagacaactatcactcaatcaattgctgaggttcaacctcagttagagatggaacctacaccagttgtt---cagact---gaagtgaatagctttagtggttatttaaaacttactgacaatgtatacattaaaaatgcagacattgtggaagaagctaaaaaggtaaaaccaacaatagttgtcaacgcagccaatgtttaccttaaacatggaggaggtgttgcgggagctttaaataaggctactaataatgccatgcaagttgaatcagatcattacatagccaccaatggaccacttaaagtgggtggtggctgtgttttgagtggacacaatcttgctaaaaactgtcttcatgttgttggtccaaatgttaacagaggtgaagatattcaacttcttaagagtgcttatgaaaattttaatcagcacgatgttctactcgcaccactattatcagccggtatttttggtgctgaccctgtacattctttaagagtttgtgtagacactgttcgcacaaatgtctacctagctgtctttgataaaaatctctatgacaaacttgtttcaagctttttagaaatgaagagt---------------------------------------------------gaaaagcaagttgaacaaaagactgctgaaattcctaaagaggaagttaagtcatctattactgaaagtaaactttcagttgagcagagacaacaa---gttgataagaaaatcaaagcttgtgttgaagaagttacaacaactctggaagaaactaagtttctcacagaaaatttgttactctatattgacattaatggcaatcttcatccagattctgccactcttgttaatgacattgacatcactttcttaaagaaagatgctccctatatagtgggtgatgttgttcaagagggtgttttaactgctgtagttatacctactaaaaaggctggtggtactactgaaatgctaacgaaagccttgagaaaagtgccaacagataactatataaccacttacccaggccagggtttaaatggttatactgtagaagaggcaaggacagtgcttaaaaagtgtaaaagtgccttttacattctaccatctattatctctaatgagaagcaagaaattcttggaactgtttcttggaatttgcgagaaatgcttgcacatgcagaggaaactcgtaaattaatgcctgtctgtatggaaactaaagctatagtttcaactatacagcgtaaatacaagggtattaaaatacaagagggtgtggttgattatggtgccagattttacttttataccagtaaaacaactgtagcatcacttatcaatacactcaacgatctaaatgagactcttgttacaatgccacttggctatgtaacacatggtttaaatttggaagaagctgctcggtatatgagatctctcaaagtgccagctacagtttctgtttcttcacctgatgctgttacagcgtataatggttaccttacttcttcttctaaaacacctgaagaacattttattgaaaccatctcacttgctggctcttacaaagattggtcctattctggacagtctacacaactaggtatagaatttcttaagagaggtgataaaagtgtgtattacactagtaaccctattacatttcacctagatggtgaagttatcacctttgacaatcttaagatacttctctctttgaaagaagttaggactattaaggtgtttacaacagtagacaacattaaccttcacacgcaagttgtggacatgtcaatgacatatggacaacagtttggcccaacttatttggatggagctgatgttactaaaataaaacctcataattcacatgaaggtaaaacgttttatgttttgcctaatgatgacactttacgtgctgaggcttttgagtactaccacacaactgatcctagttttctgggtaggtacatgtcagcattaaatcacactaaaaagtggaaatacccacaagtcaatggtttaacttctattaaatgggcagataacaactgttatcttgccactgcattattaacactacagcaaatagagttgaaatttaacccacctgctttacaagatgcctactacagggcaagagctggtgaagctgctaatttttgtgcacttatcttagcctactgtaacaagacagtaggtgagttaggtgatgttagagaaacaatgaattatttgtttcaacatgccaatttagattcttgcaaaagagtcttgaatgtggtgtgtaaaacttgtggacaacagcagactactcttaagggtgtagaagctgttatgtacatgggcacactttcttatgaacaacttaagaagggtgttcagataccttgtacttgtggtaaacaagctacacaatatctagtacaacaagagtcaccttttgttatgatgtcggcaccacctgctcagtatgaacttaagcatggtacatttatttgtgctagtgagtacactggtaattaccagtgtggtcactataaacatataacttctaaagaaactttgtattgcatagacggtgctttacttacaaagtcctctgagtacaaaggtcctattacggatattttctacaaagaaaatagctatataacaaccataaaaccagttatttataaattggatggtgttgtttgtacagaaattgatcctaagttggacaattattataagaaagacaattcttatttcacagagcaaccaattgatcttgtgccaaaccaaccttatccgaatgcaagcttcgataatttcaagtttgtatgtgat---aacatcaaacttgctgatgatttaaaccagttaactggttacaagaaacctgcttcaagagagtttaaagttacattcttccctgacttaaatggtgatgtggtggctattgattataaacactacacaccttcttttaagaaaggagctaaattgttacataaacctattgtctggcatgttaacaatgcaactaacaaagctacgtataaaccaaacacttggtgtatacgctgtctttggaacacaaaaccagttgaaacatcaaactcttttgatgtactgaaatcagaggacacgcagggaatggataatcttgcctgcgaagatctaaaaccagtctctgaagaagtagtggaaaatcctaccatacagaaagacattcttgagtgtaatgtgaaaactaccgaagttgtaggagacattatacttaaaccagcaaatgatggtttgaaaattacagaggaggttggtcacacagatctaatggctgcttatgtagacaattctagtcttactattaagaaacctaatgaattatctagagtactaggtttgaaaacccttgttactcatggtttagctgctgttaatagtgttccgtgggatactatagctaattatgctaagccttttcttaataaagttgttagcacaactactaatatagtcacacggtgtttaaaccgtgtttgtactaattatatgccttatttctttactttattgctacaattgtgtacttttactagaagtacaaattctagaattaaagcatctatgccgactactatagcaaagaatactgttaagagtgttggtaaattttgcctagaggcttcatttaattacctgaagtcacctaatttttttaaattgattaatattataatttggtttttactattaagtgtttgtttaggttctttaatctactcaaccgctgctctaggtgttttaatgtctaatttaggcatgccttcttactgtactggctacagagaaggctatttgaactctactaatgtcactacagcaatctactgtactggttctataccttgtagtgtttgtcttagtggtttagattctttagatacctatccttctttagaaactatacaaattaccatttcatcttttaaatgggatttaactgcttttggcttagttgcagagtggtttttggcatatattctttttactaggttcttctatgtacttggattggctgcaattatgcaattgtttttcagctattttgcagtacattttattagtaattcttggcttatgtggttaataattaatcttgtacaaatggccccaatttcagctatggttaggatgtacattttctttgcatcattttattatgtatggaaaagttatgtgcatgttgtagatggttgtacttcatcaacttgtatgatgtgttacaaacgtaatagagcaacaagagttgaatgtacaactattgttaatggtgttagaaggtccttttatgtctatgctaatggaggtaaaggcttttgcaaactacataattggaattgtgttaattgtgacacattctgtgctggtagtacatttattagtgatgaagttgcgagagacttgtcactacagtttaaaagaccaataaatcctactgaccagtcttcctacattgttgacagtgttacagtgaagaatggttccatccatctttactttgataaagctggtcaaaagacttatgaaagacattctctctctcattttgttaacttagacaatttgagagctagtaacactaaaggttcattgcctattaatgttatagtttttgatggtaaatcaaaatgtgaagaatcatctgcaaaatcagcgtctgtttattacagtcagcttatgtgtcaacctatactgttactagatcaggcattagtgtctgatgttggtgatagtacagaagttgcagttaaaatgtttgatgcttacgttaatacgttttcatcaacttttaacgttccaatggaaaaactaaaaacactagttgcaactgcagaagctgaacttgcaaagaatgtgtccttagacaatgtcttatccacctttatttcagcagctcggcaagggtttgttgattcagatgtagaaactaaagatgttgttgaatgtcttaaattgtcacatcaatctgacatagaagttactggtgatagttgtaataactatatgctcacctataacaaagttgaaaacatgacacctcgtgaccttggtgcttgtattgactgtagtgcgcgtcatattaatgcgcaggtagcaaaaagtcacaatattgcgttgatatggaacgttaaagattttatgtcactgtctgaacaactacgaaaacaaatacgtagtgctgccaaaaagaacaacttgcctttcaagttgacatgtgcaactactagacaagttgttaatgttgtaacaacaaaaatagcacttaagggtggtaaaattgttaataattggttgaagcagttaattaaagttacactcgtgttcctttttgttgctgctatcttctatttaataacacctgttcatgtcatgtctaaacatactgacttttcaagtgaaattatagggtacaaggctatcgatggtggtgtcactcgtgacatagcatctacagatacttgttttgctaacaaacatgctgattttgacacatggtttagtcagcgtggtggtagttatactaatgacaaagcttgtccattgattgctgcagtcataacaagagaagtgggttttgtcgtgcctggtcttcctggtacgatattacgcacaactaatggtgactttttgcatttcttacctagagtttttagtgcagttggtaacatctgctatacaccatcaaaacttatagagtacactgactttgcaacttcagcttgtgttttggctgctgaatgtacaatttttaaagatgcttctggtaagccagtaccatattgttatgatactaatgtactagaaggttctgttgcatatgaaagtctacgtcctgatacacgttatgtactcatggatggctctattattcaatttcctaacacctaccttgaaggttctgttagagtggtaacaacttttgattctgagtattgtagacacggtacttgtgaaagatcagaagctggtgtttgtgtatctactagtggtagatgggtacttaataatgattattacagatctttaccaggagttttttgtggtgtagatgctgtaaatttacttactaatatgttcacaccactaattcaacctatcggtgctttggacatatcagcatctattgtagccggcggtattgttgctatcgtagtaacatgccttgcctactactttatgaggtttagaagagcttttggtgaatacagccatgtagttgcctttaatactttactattccttatgtcattcactgtactctgtttaacaccagtttactcatttttacctggcgtttattctgttatttacttgtacttgacattttatcttactaatgatgtttctttcttagcacatatccagtggatggttatgttcacacctttagtacctttctggataacaattgtttatgtcatttgtatttccacaaagcatttttactggttctttagtaactacctaaaaaggcgtgtagtctttaatggtgtttcctttagtacttttgaagaagctgcgttatgcactttcttattaaataaggaaatgtatctaaaattgcgtagtgatgtacttctacctcttacgcaatataatagatatttagccctttataataagtacaagtattttagtggagccatggatacaactagctacagagaagctgcttgttgtcatcttgcaaaagctctcaatgatttcagtaattcaggttctgatgttctttatcaaccaccacaaacctctatcacctcggctgttttgcagagtggttttagaaaaatggcattcccatcaggtaaagttgagggttgcatggtacaagttacttgtggtacaaccacacttaatggtctttggcttgatgatgtagtctactgtccaagacatgtgatctgcacctctgaagacatgcttaatcctaattatgaagacttacttatccgcaagtctaatcataatttcttggtacaggctggtaatgtccaacttagagttattggacattctatgcaaaattgtgtgcttaagcttaaggtagatactgccaatactaagacgcctaagtataagtttgttcgcattcaacctggacagactttttcagtgttagcttgttacaatggttcaccatctggtgtttaccagtgtgctatgagacctaactttacaattaagggttcattccttaatggttcttgtggtagtgttggttttaacatagattatgactgtgtctctttttgttacatgcaccatatggaattaccaactggagttcatgctggcacagacttagaaggtaccttctatggaccttttgttgacagacaaacagcacaagcagctggtacggacacaactatcacagtcaatgttttagcttggttgtacgctgctgttataaatggagacaggtggtttctcaatcgatttaccacaactcttaatgattttaacctcgtggctatgaagtacaattatgaacctctaacacaggaccatgttgacatactaggacctctttctgctcaaaccggaattgccgttttagatatgtgtgcttcactaaaagaattactgcaaaatggtatgaatggacgtaccatattgggtagtgctttattagaagatgaatttacaccttttgatgttgttagacaatgctcaggtgttactttccaaagtgcagtaaaaagaacaatcaagggcacacaccattggttgttacttacaattttgacttcacttttagttttagtccagagtactcaatggtctttgttcttttttgtgtatgaaaatgcctttttgccttttgctatgggtattattgctatgtctgcttttgcaatgatgtttgttaaacataagcatgcattcctctgtttgttcttgttaccttctcttgctactgtagcttactttaatatggtctatatgcctgctagttgggtgatgcgcattatgacatggttggatatggttgatactagtttgtctggtttcaagctaaaagactgtgttatgtatgcatcagccgtagtgttactaatccttatgacagcaagaactgtgtatgatgatggtgctaggagggtgtggacacttatgaatgtcttgacactcgtctataaagtttattatggtaatgctttagatcaagctatttccatgtgggctcttataatctctgttacttctaactactcgggtgtagttacaactgtcatgttcttggccagaggtattgtttttatgtgtgttgagtattgccctattttcttcataactggtaatacacttcagtgtataatgctagtttattgtttcttaggctatttctgtacttgttactttggtctcttttgtttactcaaccgttactttagactgactcttggtgtttatgattatttggtttccacacaagagtttaggtatatgaattcacagggattgctcccaccaaagaatagcatagatgcctttaaactcaacatcaaattgttgggtgttggaggtaaaccttgtattaaagtagccactgtacagtctaaaatgtcagatgtaaagtgcacgtcagtagtcttactctcagttttgcaacaacttagagtagaatcatcatctaaattgtgggctcaatgtgttcagttacacaatgacatactcttagctaaagatactactgaagcctttgaaaaaatggtttcactactttctgtcttgctttccatgcagggtgctgtagacataaacaagctttgtgaagaaatgcttgacaacagggcaaccttacaagctatagcctcagagtttagttctcttccatcatatgcagcttttgctaccgctcaagaagcttatgagcaggctgttgctaatggtgactctgaagttgtccttaaaaagttgaagaagtctttgaatgtggctaaatctgaatttgaccgtgatgcagccatgcaacgcaagttggaaaagatggctgatcaagctatgacccaaatgtataaacaggctagatctgaagacaagagggcaaaagttactagtgctatgcagacaatgcttttcactatgcttagaaagttggataatgatgcactcaacaacattatcaacaatgcaagagatggttgtgttccattgaacataatacctcttacaacagcagccaaattaatggttgtcataccagactataacacatataaaaatacgtgtgatggtacaacatttacttatgcatcggcattgtgggaaatccaacaggttgttgatgcagatagtaaaattgttcaacttagtgaaattagcatggacaattcacctaatttagcatggcctcttattgtaacagctttaagggccaattctgctgtcaaattacagaataatgagcttagtcctgttgcactacgacagatgtcttgtgctgccggtactacacaaactgcttgcactgatgacaatgcgttagcttactacaacacaacaaagggaggtaggtttgtacttgcattgttatccgatttacaggatttgaaatgggctagattccctaagagtgatggaactggtactatctatacagaactggaaccaccttgtaggtttgttacagacacacctaaaggtcctaaagtgaagtatttatactttattaaaggattaaacaatctaaatagaggtatggtacttggtagtttagctgctacagtacgtttacaagctggtaatgcaacagaagtgcctgccaattcaactgtactatctttctgtgcttttgctgtagatgccgctaaagcgtacaaagactatctagctagtgggggacaaccaatcactaattgtgttaagatgttgtgtacacacactggtactggtcaggcaataacagttacaccagaagccaatatggatcaagaatcctttggtggtgcatcgtgttgtctgtactgtcgttgccacatagatcatccaaatcctaaaggattttgtgacttaaaaggtaagtatgtacaaatacctacgacttgtgctaatgaccctgtgggttttacacttaaaaacacagtctgtaccgtctgcggtatgtggaaaggttatggctgtagttgtgatcaactccgcgaacccatgcttcagtcagctgatgcacaatcgtttttaaaccgggtttgcggtgtaagtgcagcccgtcttacaccgtgcggcacaggcactagcactgatgtcgtgtacagggcttttgacatctacaatgataaagtagctggttttgctaaattcttaaaaactaattgttgtcgcttccaagaaaaagacgaggatgacaatttaattgattcttactttgtagttaagagacacactttctctaactaccaacatgaagaaacaatttataatttacttaaggattgtccagctgttgctaaacacgacttctttaagtttagaatagacggtgacatggtaccacatatatcacgtcaacgtcttactaaatacacaatggcagacctcgtctatgctttaaggcattttgacgaaggcaattgtgatacattaagagaaatacttgtcacatacaattgttgtgacgatgattatttcaataaaaaagactggtatgattttgtagaaaacccagatatattacgcgtatacgccaacttaggtgaacgtgtacgccaagctttgttaaaaacagtacaattctgtgatgccatgcgagatgctggtattgtaggtgtactaacattagataatcaagatctcaatggtaactggtatgatttcggtgacttcatacaaaccactccaggtagtggagttcctattgtagattcttattattcattgttaatgcctatactaactttaactagggcattaactgcagagtcacatgttgacactgacttaacaaagccctacattaagtgggatttgttaaaatatgactttacggaagagaggttaaaactctttgaccgttattttaaatattgggatcagacataccacccaaattgtgttaactgtttggatgacagatgcattctgcattgtgcaaactttaacgttttattctctacagtgttcccacctacaagttttggacctctagtgagaaaaatatttgttgatggtgttccatttgtagtttcaactggataccacttcagggagctaggtgttgtacataatcaggatgtaaacttacatagctctagacttagttttaaggaattacttgtgtatgctgctgaccctgctatgcacgctgcttctggtaatttattactagataaacgcactacgtgcttctcagtagctgcacttactaacaatgttgcttttcaaactgtcaaacccggtaattttaacaaagacttctatgactttgctgtgtctaagggtttctttaaggaaggaagttctgttgaattaaaacacttcttctttgctcaggatggtaatgctgccatcagcgattatgactactatcgttataatctaccaacaatgtgtgatatcagacaactcctatttgtagttgaagttgttgataagtactttgattgttacgatggtggctgtattaatgctaaccaagtcatcgtcaacaacctagacaaatcagctggttttccatttaataaatggggtaaggctagactctattacgattcaatgagttacgaggatcaagatgcacttttcgcatatacaaaacgtaatgtcatccctactataactcaaatgaatcttaagtatgccattagtgcaaagaatagagctcgcaccgtagctggtgtctctatctgtagtactatgaccaatagacagtttcatcaaaaattattgaaatcaatagccgccactagaggagctactgtagtaatcggaacaagcaaattttatggtggttggcataacatgttaaaaactgtttacagtgatgtagaaaaccctcatcttatgggttgggattaccctaaatgtgatagagccatgcctaacatgcttagaattatggcctcacttgttcttgctcgcaaacatacaacgtgctgtagcttgtcacaccgtttctatagattagctaatgagtgtgctcaagtattgagtgaaatggtcatgtgtggcggttcactatatgttaaaccaggtggaacctcatcaggagatgccacaactgcttatgctaatagtgtctttaacatttgtcaagctgttacggccaatgttaatgcacttttatctactgatggtaacaaaattgccgataagcacgtccgcaatttacaacacagactttatgagtgtctctatagaaatagagatgttgacacagactttgtgaatgagttttacgcatatttgcgtaaacatttctcaatgatgatactttctgatgatgctgttgtgtgtttcaatagcacttatgcatctcaaggtctagtggctagcataaagaactttaaatcagttctttactatcaaaacaacgtttttatgtctgaagcaaaatgttggactgagactgaccttactaaaggacctcatgaattttgctctcaacatacaatgctagttaaacagggtgatgattatgtgtacctcccttacccggatccatcacgaatcttaggggctggctgttttgtagatgatatcgtaaaaacagatggtacactgatgattgaacggtttgtgtctttagctatagatgcttacccacttactaaacatcctaatcaggagtatgctgatgtctttcacttgtacttacaatacataagaaagttacatgatgagttaacaggacatatgttagacatgtattctgttatgcttactaatgataacacttcaaggtattgggaacctgagttttatgaggctatgtacacaccgcatacagtcttacaggctgttggggcttgtgttctttgcaattcacagacttcattaagatgtggtgcttgcatacgtagaccattcttatgctgtaaatgctgttacgaccacgtcatatctacatcacataaattagtcttgtctgttaatccgtatgtttgcaatgctccaggttgtgatgtcacagatgtgactcaactttacttaggaggtatgagctattattgtaaatcacataaaccacccattagttttccgttgtgtgctaatggacaagtttttggtttatataagaatacatgtgttggtagcgataatgttactgactttaacgcaattgcaacatgtgattggacaaatgctggtgattacattttagctaacacctgtactgaaagactcaagcttttcgcagcagaaacgctcaaagctactgaggagacatttaaactgtcttatggtattgccactgtacgtgaagtgctgtctgacagagaattgcatctttcatgggaagttggtaaacctagaccaccacttaaccgaaattatgtctttactggttatcgtgtaactaaaaacagtaaagtacaaataggagagtacacctttgaaaaaggtgactatggtgatgctgttgtctaccgaggtacaacaacttacaaactaaatgttggtgactattttgtgctgacatcacatacagtaatgccattaagtgcacctacactagtgccacaagagcactatgttagaattactggcttatacccaacactcaatatttcagatgagttttctagcaatgttgcaaattatcaaaaggttggtatgcaaaagtattctacactccaaggaccacctggtactggtaagagtcattttgctattggcttagctctctactacccttctgctcgcatagtgtacacagcttgctctcatgccgctgttgatgcactatgtgagaaggcattaaaatatttgcctatagataaatgtagtagaattatacctgcacgtgctcgtgtagagtgttttgataaattcaaagtgaattcaacattagaacagtacgtcttttgtactgtaaatgcattgcctgagacgactgcagatatagttgtctttgatgaaatttcaatggctacaaattatgatttgagtgttgtcaatgctagattacgtgctaagcactatgtgtacattggcgaccctgctcaattaccagcaccacgcacattgctaactaagggcacactagaaccagaatatttcaattcagtgtgtagactcatgaaaactataggtccagacatgttccttggaacttgtcggcgttgtcctgctgaaattgttgacactgtgagtgctttggtttatgataataagctgaaagcacataaagacaaatcagctcaatgctttaaaatgttttataagggtgttattactcatgatgtttcatctgcaattaacaggccacaaataggcgtggtaagagaatttcttacacgtaatcctacttggagaaaagctgtcttcatttcaccttataattcacagaatgctgtagcctcaaagattttgggactaccaactcaaactgttgattcatcacagggttcagaatatgactatgtcatattcactcaaaccactgagacagctcactcttgtaatgtaaacagatttaatgttgctattactagagcaaaagtaggcatactttgcataatgtctgatagagacctttatgacaagttgcaatttacaagtcttgagattccacgtaggaatgtggcaactttacaagctgaaaatgtaacaggactttttaaggattgtagtaaggtaatcactgggttacacccaacacaggcacctacacacctcagtgttgacactaaattcaaaactgaaggtttatgtgttgacatacctggtatacctaaggacatgacctatagaagactcatctctatgatgggtttcaaaatgaattaccaagttaatggttaccctaatatgtttatcacccgtgaggaagccgtaagacatgtacgtgcatggattggctttgatgtcgaggggtgtcatgctactagagaagctattggtactaatttacctttacagctaggcttttctacaggtgttaacctagttgctgtacctacaggctatgttgatacacctaataatacagatttttccagagttagtgctaaaccaccacctggagatcagtttaaacatcttataccacttatgtataaaggacttccttggaatgtagtgcgtataaagattgtacaaatgttaagtgatacacttaaaaatctctctgacagagtcgtgtttgtcttatgggcacatggctttgaattaacatctatgaagtattttgtgaaaataggacctgagcgcacttgttgtctatgtgataaacgtgccacatgcttttccactgcttcagacacttatgcctgttggcatcattctattggatttgattatgtctataatccgtttatgattgatgttcaacaatggggttttacaggtaacctacaaagcaaccatgatctgtattgtcaggttcatggtaatgcacatgtagctagttgtgatgcaatcatgactagatgtctagctgtccacgagtgctttgttaagcgtgttgactggactattgaataccctataattggtgatgaactgaagattaatgcggcttgtagaaaggttcaacacatggttgttaaagctgcattattagcagacaaatttccagttcttcatgacattggtaaccctaaagctattaagtgtgtacctcaagctgatgtagaatggaagttctatgacgcacagccttgtagtgacaaagcttataaaatagaagaattattctattcttatgccacacattctgacaaattcacagatggtgtatgcctattttggaattgcaatgtcgatagatatcctgctaattccattgtttgtagatttgacactagagtgctatctaaccttaacttgcctggttgtgatggtggcagtttgtatgtaaataaacatgcattccacacaccagcttttgataaaagtgcttttgttaatttaaaacaattaccatttttctattactctgacagtccatgtgagtctcatggaaaacaagtagtgtcagatatagactatgtaccactaaagtctgctacgtgcataacacgttgcaatttaggtggtgctgtctgtagacatcatgctaatgagtacagattgtatcttgatgcttacaacatgatgatctcagctggctttagcttgtgggtttacaaacaatttgatacttacaacctctggaatacttttacaagacttcagagtttagaaaatgtggcttttaatgttgtaaataaaggacactttgatggacaacagggtgaagtaccagtttccatcattaataacactgtttacacaaaagttgatggtgttgatgtagaactatttgaaaataaaacaacattacctgttaatgtagcatttgagctctgggctaagcgcaatattaaaccagtaccagaggtgaaaatactcaataatttgggtgtggacattgctgctaatactgtgatttgggactacaaaagagatgctccagcacatatatctactattggtgtttgttctatgactgacatagccaagaaaccaactgaaaatatttgtgcaccactcactgtctttttcgatggtagagtcaatggtcaagtagacttgtttagaaatgcccgtaatggtgttcttattacagaaggtagtgttaaaggtttacaaccatctgtaggtcctaaacaagccagtcttaatggagtcacattgattggagaagccttaaaaacacagttcaattattacaagaaagttaatggtgttgttcaacaactacctgaaacttactttacccaaagtagaaatttaaaagaattcaaacccaggagtcaaatggaaattgatttcttagaattagctatggatgaattcattgaacggtataaactagaaggttatgccttcgaacatatcgtctatggagattttagtcataggcagttaggtggtttacatctactgattggactagctaaacgttctaaggaatcacctcttgaattagaagattttattcctatggacagtacagttaaaaattacttcataacagatgcgcaaacaggttcatctaagtgtgtgtgttctgttattgatttattacttgatgattttgttgaaataataaaatcgcaggatttatctgtagtttctaaggtggtcaaagtgaccattgactatacagaaatttcatttatgctttggtgtaaagatggacatgttgaaacattttacccaaaattacaatctagtcaagcgtggcaaccgggtgttgctatgcctaatctctacaaaatgcaaagaatgttactagaaaagtgtgaccttcaaaattatggtgatagtgcaacattacctaaaggcataatgatgaatgtcgcaaaatatactcaactgtgtcagtatttaaatacacttactttagctgtaccctataatatgagggttatacattttggtgctggttctgataaaggagttgcacctggtacagctgttttaagacagtggttgcctacgggtacactacttgtcgattcagatcttaatgactttgtctctgatgcagattcaactttgattggtgattgtgcaactgtacatacagctaataaatgggatctcattattagtgatatgtacgatcctaagactaaaaatgttacaaaagaaaatgattccaaagagggatttttcacttacatttgtggatttatacaacaaaagctagcccttggaggttctgtagctataaagataacagagcattcttggaatgccgatctttataagcttatgggacatttcgcatggtggactgcttttgttactaatgtaaatgcatcttcatctgaagcatttttaattgggtgtaattaccttggcaaaccgcgtgaacagatagatggttatgtcatgcatgcaaattacatattttggaggaatacaaacccaattcagttgtcttcctattctttatttgacatgagtaaattcccccttaaattaaggggtactgcagttatgtctttgaaagaaggtcaaatcaatgatatgattttatctcttcttagtaaaggtagacttataattagagaaaacaatagagttgttatttctagtgatgttcttgttaacaac---atgtttgtttttcttgttttattgccactagtttctagtcagtgtgttaatctaacaactagaactcagttacctcctgcatacaccaactcatccacccgtggtgtctattaccctgacaaagttttcagatcttcagttttacatttaactcaggatttgtttttacctttcttctccaatgtgacctggttccatgctatacatgtttcagggaccaatggtattaaaaggtttgataacccagttctgccattcaacgatggcgtctattttgcttccactgagaagtctaatataataagaggatggatttttggtactaccttagattcgaagacccagtctctacttattgttaataacgctactaatgttgttattaaagtctgtgaatttcaattttgtaatgatccatttttgggtgtttattaccacaaaaacaacaaaagttggatggaaagtgagttcagagtttactctagtgcgaataattgcacttttgagtatgtctctcagccttttcttatggaccttgaaggaaaacagggtaatttcaaaaatcttagggaattcgtgtttaagaatattgatggttatttcaaaatatattctaaacatacg------------cctattaatttagtgcgtgatcttccccctggtttttcagctttagaaccattggtagatctgccaataggtattaacatcactaggtttcaaactttacttgctttacatagaagctatttgactcctggtgattcttcttcaggttggacagctggtgctgcagcttattatgtgggttatcttcaaccaaggacttttctactaaaatataatgagaatggaaccattacagatgctgtagactgtgcacttgaccctctttcagaaacaaagtgtacgttaaaatccttcactgttgaaaaaggaatttatcaaacctctaactttagagtccaaccaacagattctattgttagattcccaNNNNNNNNNNNNNNNNNNNNNNNNNNNNNNNNNNNNNNNNNNNNNNNNNNNNNNNNNNNNNNNNNNNNNNNNNNNNNNNNNNNNNNNNNNNNNNNNNNNNNNNNNNNNNNNNNNNNNNNNNNNNNNNNNNNNNNNNNNNNNNNNNNNNNNNNNNNNNNNNNNNNNNNNNNNNNNNNNNNNNNNNNNNNNNNNNNNNNNNNNNNNNNNNNNNNNNNNNNNNNNNNNNNNNNNNNNNNNNNNNNNNNNNNNNNNNNNNNNNNNNNNNNNNNNNNNNNNNNNNNNNNNNNNNNNNNNNNNNNNNNNNNNNNNNNNNNNNNNNNNNNNNNNNNNNNNNNNNNNNNNNNNNNNNNNNNNNNNNNNNNNNNNNNNNNNNNNNNNNNNNNNNNNNNNNNNNNNNNNNNNNNNNNNNNNNNNNNNNNNNNNNNNNNNNNNNNNNNNNNNNNNNNNNNNNNNNNNNNNNNNNNNNNNNNNNNNNNNNNNNNNNNNNNNNNNNNNNNNNNNNNNNNNNNNNNNNNNNNNNNNNNNNNNNNNNNNNNNNNNNNNNNNNNNNNNNNNNNNNNNNNNNNNNNNNNNNNNNNNNNNNNNNNNNNNNNNNNNNNNNNNNNNNNNNNNNNNNNNNNNNNNNNNNNNNNNNNNNNNNNNNNNNNNNNNNNNNNNNNNNNNNNNNNNNNNNNNNNNNNNNNNNNNNNNNNNNNNNNNNNNNNNNNNNNNNNNNNNNNNNNNNNNNNNNNNNNNNNNNNNNNNNNNNNNNNNNNNNNNNNNNNNNNNNNNNNNNNNNNNNNNNNNNNNNNNNNNNNNNNNNNNNNNNNNNNNNNNNNNNNNNNNNNNNNNNNNNNNNNNNNNNNNNNNNNNNNNNNNNNNNNNNNNNNNNNNNNNNNNNNNNNNNNNNNNNNNNNNNNNNNNNNNNNNNNNNNNNNNNNNNNNNNNNNNNNNNNNNNNNNNNNNNNNNNNNNNNNNNNNNNNNNNNNNNNNNNNNNNNNNNNNNNNNNNNNNNNNNNNNNNNNNNNNNNNNNNNNNNNNNNNNNNNNNNNNNNNNNNNNNNNNNNNNNNNNNNNNNNNNNNNNNNNNNNNNNNNNNNNNNNNNNNNNNNNNNNNNNNNNNNNNNNNNNNNNNNNNNNNNNNNNNNNNNNNNNNNNNNNNNNNNNNNNNNNNNNNNNNNNNNNNNNNNNNNNNNNNNNNNNNNNNNNNNNNNNNNNNNNNNNNNNNNNNNNNNNNNNNNNNNNNNNNNNNNNNNNNNNNNNNNNNNNNNNNNNNNNNNNNNNNNNNNNNNNNNNNNNNNNNNNNNNNNNNNNNNNNNNNNNNNNNNNNNNNNNNNNNNNNNNNgctgttgaacaggacaaaaatactcaagaagtttttgctcaagttaaacaaatttataagacaccaccaattaaagattttggtggtttcaatttttcacaaatattaccagatccatcaaaaccaagcaagaggtcatttattgaggatttacttttcaataaagtgacacttgctgatgctggcttcatcaaacaatatggtgattgccttggtgatattgctgctagggatcttatttgtgctcaaaagttcaatggccttactgttctgccacctttgctcacagatgaaatgatcgctcaatacacttctgcactattagcaggtacaatcacttctggttggacttttggtgcaggtgctgctttacaaataccatttgccatgcaaatggcttataggtttaatggtattggagttacacagaatgttctctatgagaaccaaaaattgattgccaaccagtttaatagtgctattggcaaaattcaagactcactttcttctacagcaagtgcacttggaaaacttcaagatgttgtcaaccaaaatgcacaagctttaaacacgcttgttaaacaacttagctccaattttggagctatttctagcgtgttaaatgatatcctttcacgtctcgacaaagttgaggctgaagtgcagattgacaggttgatcacaggcagacttcaaagcttgcagacatatgtgactcaacaattaattagagctgcagaaatcagagcttctgccaatcttgctgctactaaaatgtcagagtgtgtactcggacaatcaaaaagagttgatttttgtggaaaaggctatcatcttatgtctttccctcagtcagcacctcatggtgtagtcttcttgcatgtgacatatgtccctgcacaagaaaagaacttcacaactgctcctgccatttgtcatgatggaaaagcacactttccacgtgaaggtgttttcgtttcaaatggcacacactggtttgttacacaaaggaatttttatgaaccacaaattattacaacagacaacacatttgtctctggtagctgtgatgttgtaataggaattgtcaacaacacagtttatgatcctttgcaaccagaacttgattcattcaaggaggagttggataaatactttaaaaatcatacatcacctgatgtagatttaggtgacatttctggcattaatgcttcagttgtcaatattcaaaaggaaattgaccgcctcaatgaggttgccaaaaatctaaatgaatctctcatcgatctccaagaacttggaaagtatgaacagtatataaaatggccatggtacatttggctaggttttatagctggcttgattgccataataatggtcacgattatgctttgctgtatgaccagttgctgcagttgtctcaagggctgttgttcttgcggatcttgctgcaaatttgatgaagacgactctgagccagtgctcaaaggagtcaaattacattacacaatggatttgtttatgagaattttcacacttggaactgtaactttgaaacaaggtgaaattaaggatgctactccttcagattctgttcgcgctactgcaacgataccgatacaagcctcactccctttcggatggcttattgttggcgttgcatttcttgctgtttttcaaagcgcttccaagatcataacccttaaaaagagatggcaactagcactctctaagggtattcactttatttgcaacttgctgctgctgtttgtaacagtttactcacatcttttgctcgttgctgctggtcttgaagccccattcctctacctctacgctttagtctacttcttgcagagtataaactttgtaagaataataatgaggctttggctttgctggaaatgccgttccaaaaacccattactctatgatgctaactacttcctttgttggcatactaattgttatgactattgtataccttacaatagtgtaacttcttcaattgtcattacttcaggtgatggcacaacaagtcctatttctgaacatgactaccagattggtggttatactgaaaaatgggagtctggagtaaaagactgtgttgtattacacagttacttcacttcagattattaccagctgtactcaactcaattgagcacagacactggtgttgaacatgttaccttcttcatctacaataaaattgttgatgagcctgaa---gaacatgtccaaattcacacaatcgacggttcatccggagttgttaatccagcaatggaaccaatttatgatgaaccgacgacgactactagcgtgcctttgatgtactcattcgtttcggaagagacaggtacgttaatagttaatagcgtacttctttttcttgctttcgtggtattcttgctagtcacactagccatccttactgcgcttcgattgtgtgcgtactgctgcaatattgttaacgtgagtcttgtaaaaccttctttttacgtttactctcgtgttaaaaatctgaattcttctagagttcctgatcttctggtcatggca---gataacggtactattaccgttgaagagctgaaaaagctccttgaacagtggaatctagtaataggattcctatttcttacatggatttgtcttctacaatttgcctatgccaacaggaataggtttttgtatataattaagttaattttcctctggctgctttggccagtaactttagcctgctttgtgcttgctgctgtttacagaataaattggatcactggaggaatcgctatcgcaatggcttgtcttgtaggcttgatgtggctgagctacttcattgcttctttcaggctatttgcacgtacgcgttccatgtggtcattcaatccagaaactaacattttgctcaacgtgccactccatggcactattttgaccagaccgcttctagagagtgaacttgtaatcggagctgtcatccttcgtggacatcttcgtattgctggacaccatctaggacgctgtgacatcaaggacctgcccaaagaaatcactgttgctacatcacgaacgctttcttattacaaattgggagcttcacagcgtgtagcaggtgattcaggttttgctgcatacagtcgctacaggattggaaactacaaattaaacacagaccattccagtagcagtgacaatattgctttgcttgtacagatgtttcatctcgttgactttcaggttactatagcagagatattactaattattatgaggactttcaaagtttccatttggaaccttgattacatcataaaccttataattaaaaatttatctaagtcactaactgagaataaatattctcaattagatgaagagcaaccaatggagattgatatgaaaattattcttttcttggtactggtaacacttgctacttgtgagctttatcactaccaagagtgtgttagaggtacaacagtacttctaaaagaaccttgctcttctggaacgtatgaaggcaattcaccattccatcctctagctgataataaatttgcactgacttgctttagcactcaatttgcttttgcttgtcctgacggcgtgaaacacgtctatcagttacgtgccagatcagtttcacccaaactgttcatcagacaagag---gaagttcaagaactttactcaccaatttttcttatcattgcagcaatagtgtttataacactttgcttcacactcaaaagaaaaacagaaatgtctgataatggaccccaaaaccaacgaaatgcaccccgcattacgtttggtggaccctcagattcaactggcagtaaccagaatggagaacgcagtggagcacgaccaaaacaacgtcggcctcaaggtttacccaataatactgcgtcttggttcaccgctctcactcaacatggcaaggaagaccttaaattccctcgaggacaaggcgttccgattaataccaatagcagtccagatgaccaaattggctactaccgaagagctaccagacgaattcgtggtggtgacggtaaaatgaaagatctcagtccaagatggtacttttactacctaggaactgggccagaagctggacttccctatggtgctaacaaagacggcatcatatgggttgcaactgagggagccttgaatacaccaaaagatcacattggcacccgcaatcctgctaacaatgctgcaatcgtgctacaacttcctcaaggaacaacattgccaaaaggcttctacgcagaagggagcagaggtggcagtcaagcttcttctcgctcttcatcacgtagtcgcaacagttcaagaaactcaactccaggcagcagtaggggaacttcccctgctaggatggctggcaatggcagtgatgctgctcttgctttgctgctgcttgacagattgaaccagcttgagagcaaaatgtctggtaaaggccaacaacaacagagccaaactgtcactaagaaatctgctgcagaggcttctaagaaacctcggcaaaaacgtactgccaccaaacaatacaatgtaacacaagcttttggcagacgtggtccagaacaaacccaaggaaactttggggatcaagaactaatcaggcaaggaactgattacaaacattggccgcaaattgcacaattcgctcccagcgcttcagcattcttcggaatgtcgcgcattggcatggaagtcacaccttcgggaacgtggttgacctatacaggtgccattaaattggatgacaaagatccaaatttcaaagatcaagtcattttgctgaataagcacattgacgcatacaaaacattcccaccaacagagcctaaaaaggacaaaaagaaaaaggctgatgaaactcaagccttaccgcagagacagaagaaacagcaaactgtgactcttcttcctgctgcagatttggatgacttctccaaacaattgcaacaatccatgagcagtgctgattcaactcaggcc
