# Supplementary material for: Mutation signatures inform the natural host of SARS-CoV-2
Source: Natl Sci Rev. 2021 Dec 4;9(2):nwab220. doi: 10.1093/nsr/nwab220 (PMC8690307; doi:10.1093/nsr/nwab220)
Supplement: nwab220_Supplemental_Files [file nwab220_supplemental_files.zip › Dataset_IV MSA.SARS2_RshSTT182_GD_GX_o319.fasta]

>EPI_ISL_410721
ccgaaaggtaagatggagagccttgtccctggtttcaacgagaaaacacacgtccaactcagtttgcctgttttacaggttcgcgacgtgctcgtacgtggctttggagactccgtggaggaggctatctcagaggcacgtcaacatctcaaggatggcacttgtggcttagtagaggttgaaaaaggcgtcttgcctcaacttgaacagccctatgtgttcatcaaacgttctgatgcccgaactgcaccgcatggccatgtaatggttgaattggttgcagaactcaatggtgttcagtacggtcgtagtggtgagacacttggtgttctcgtaccccatgtgggtgaaacacctgttgcttaccgcaaagttcttcttcgcaagaacggtaataaaggagctggtggtcacagctatggcgccgatctaaagtcctatgacttaggtgacgagctgggcactgatccttatgaagattatcaagaaaactggaacactaaacatggcagtggtgtaactcgtgagctcatgcgtgagcttaatgggggcgcatacactcgctatgtcgataacaactactgtggccctgatggctaccctcttgagtgcattaaagacttgctggcgcgtgctggtaaagcttcttgcactttgtccgaacaactggactttcttgacactaagagaggtgtgtactgctgccgtgagcatgaccatgaaattgcatggtacacggaacgctctgataagagttatgaattgcagacaccttttgaaattaaactggcaaagaaatttgacacttttactggggagtgcccaaattttgtattccctcttaattcaactatcaagactattcaacctagagttgaaaggaaaaagcttgatggctttatgggtaggattcgatctgtctaccctgttgcttcacctaatgaatgcaaccaaatgtgcctgtcaactctcatgaagtgtaaccattgtggtgaaacttcatggcagacaggcgattttgttagagccacttgtgagttctgtggtactgaaaatttgactaaagatggtgctacaacttgtggttaccttcctcaaaatgctgttgtcaaaatttactgtccagcatgtcataacccagaaataggacctgagcatagtcttgctgaataccacaatgaatctggtctaaagaccactcttcgtaagggtggtcgtaccatttcatttggtggttgtgtcttctcctatgttggctgtcacaacaaatgtgcctattgggtaccacgtgctagtgcaaacataggttgcaatcacacaggagttgttggagaaggtgctgaaagtctgaatgacaaccttcttgaaatacttcagaaagataaagtcaatatcaacattgttggtgactttaaacttaatgaagagattgccattatattggcatctttctctgcttctacaagtgcttttgtagaaactgtcaaaggtttggattataaaacattcaaacagattgttgaatcctgtggtaactttaaagttaccaaaggcaaagctaagaagggtgcttggaatattggtgagcaaaaatcaatactgagtcctttgtatgcatttgcatctgaagctgctcgtgttatacgcgccattttctctcgtactcttgaaactgctcaacactcagttcgtgtcctacaacaggccgctataactattcttgatggaatttcacagtattcactgagactcattgatgctatgatgttcacatctgatttagttactgacaaccttgttgtgatggcatatatcacaggtggtgttgtccaaatgacatcacagtggcttacaaatatctttggcactgtttatgaaaaacttaaacctattcttgaatggcttgaagacaaattcaaagagggtgttgagtttcttaaagatggttgggagattgttaaattcatctcaacatgtgcttgtgaaattgtcggtggacaaattgtcacctgtgcaaaggaaattaaagaaagtgtccaaacattctttaagcttgtaaacaaattcctagctttgtgtgctgactctatcattattggtggggctaaactcaaggctgtgaatttgggtgaaacatttattgcacactcaaaaggattatatagaaagtgtgtcaaacccagagaagaaactggtttactcatgcctctgaaagctcctaaagaaattgttttcttagaaggagaaacactccctacggaagtgttgacagaggaagtcattttgaaaactggtgaattacaaccactggaacaacctacatgtgaagctattgatgctccactagttggtacaccagtctgtattaacgggcttatgttgctcgaaattaaagatacagagaagtattgtgctcttgcacctaacatgatggttacaaataacaccttcacacttaaaggtggtgcaccaacaaaagttacttttggtgatgacaccgtaattgaagtacagggttacaaaagtgtaagtatcacttttgaactcgatgagagagtagataaagtacttaatgaaaagtgctctaactacacagttgaacttggaacagaagtaaatgagtttgcttgtgttgtcgctgatgctgttataaagactttacagccagtatctgaattacttacaccactaggcatagatttagacgagtggggtatggcaacatactacttgtttgatgaatctggtgagtttaatttagcctctcatatgtactgttctttctatcctccagatgaggattatgaagaagatgagtgtgaagaggaacagtatgaaccatcaactcagtatgagtatggtacagaggatgattaccaaggtaaatctttggaatttggttcaacctcttctgcttctcaaatagaagaagaaccagaggaagattggttagaagatggcaatgaggaaattgctatgcaagaagag---------------cagacaacaactgtt------------gaagtgcaatctcag---gagattgactctacaccagttgtctctgagataaatgaatcagtgaacaattttactggttatttaaaactcactaacaatgttttcattaaaaatgcagacattgtggaagaagctaaacaggtgaaaccaacagtagttgttaatgcagctaatgtttaccttaaacatggaggaggtgttgctggagctttaaacaaagctacaaacaacgctatgcaagtagaatcagacaattacatagccacaaacggacctctgaatgttggtggtagttgtgttctgagtggacataatcttgctaaaaattgtcttcatgttgttggtcctaatatcaacaagggtgaaagcattcaacttcttaaaactgcatatgaaaatttcaatcagtatgatactttactagcacctttattgtcagcaggcatctttggtgctgaccctgtccaatccttaagagtttgtgtagacactgttcgcacaaatgtttacttgactgtctttgacaaagatctctatgaaaaacttgtttctagctttttagaaatgaagagtgaggcacaagta---------------------------------------------------gaacaacagattgctgaagttcctaaaatggaagttgagccaccaacaactgaaaataaaccttcagttgaacaaaagcaacaggctgaagaaaagaaagtcaaggcttgtgttgaagaagttacaaccactttggaagaaactaagtttctcacagagaatttgttactttatatagacattaatggcaaccttcatccagattctgccatgcttgttaaagacactgacaccacctttctaaagaaagatgctccttacatagtaggtgatgtcattaaggaaggtgttttaactgctgtagttatacctactaaaaaagctggtggtactaccgaaatgcttacaaaagcattaaagaagttaccagtagacaattatataaccacctaccctggacagggtaataatggttatacattagaagaggcaaagacagtgcttaaaaagtgcaagagcgctttttacatactaccatccattgtctctaatgagaaagaagaaattcttggaactgtttcttggaatttgcgagaaatgcttgcacatgctgaggaaacacgtaaattaatgcctgtttgtatggaaactaaagctatagtttcaaccatacaacgtaaatacaagggtattaaaatacaggaaggtgtggttgattatggtgctaggttttacttctatactagtaaaacaacagtagcatcactcatcaacacacttaacaatctaaatgagactctcgttacaatgcctttgggttatgtaacacatggccttaacctagaagaagctgcgcggtacatgagatctcttaaggtaccagcgacagtttctgtttcttcaccagatgctgtaacagcatataatggttatcttacttcttcttcaaaaacacctgaagaacatttcatagaaaccatctctctagctggttcttacaaagattggtcctattctggacaatcaacacaacttggtatagaatttcttaaaagaggtgataaaactgtttattacaccattaac---cctattgcttttcatacagagggtcaaattatcacctttgatgatttaaaaacacttctctcattgagagaggttagaacaatcaaagtgtttacaactgtagacaatgttaatctccatacacaagtcgtggacatgtctatgacttatggacaacagtttggtcccacttatttggatggagctgatgtcactaaaataaaacctcataattcacatgaaggtaagacattttatgtcttgcctaatgatgacacattacgtgcagaggcttttgagtactaccatacaacagatgctagttttcttggtaggtacatgtcagctttaaaccataccaagaagtggaaatacccacaggttaatggtttaacttctattaagtgggcagataacaattgttaccttgctactgctttattagcactccaacaaatagagttgaagtttaatccacctgctttgcaagatgcttattatagagctagagccggtgatgctgctaatttctgtgcacttatcttagcctattgtaacaaaacagtaggagagttaggtgatgttagagaaacaatgaattatttgtttcaacatgccaatttggattcttgtaagagagttctaaatgtggtgtgtaaaacttgtggacagcaacaaaccactcttaagggtgtggaagctgttatgtacatgggtacactttcttatgaacaacttaagaaaggtgtccaagtaccttgtgtgtgcggtaaacaagccacacaatatttagtccaacaagagtcaccttttgttatgatgtctgcaccacctgccgactatgaattgaagcatggtacctttgtttgtgctagtgaatacactggtaattaccaatgtggccactacaaacacataacttctaaggaaactctgtattgcatagatggtgctttactgacaaagtcttctgaatacaaaggtcctattacagatgttttctataaagaaaacagttacacaacaaccattaaaccagttacatataaactggatggtgttgtttgtacagaaattgatcctaaattggacaattactataaaaaagacaatgcttatttcacagagcaaccaattgatcttgtaccaaaccaaccttaccctaatgcaagctttgataatttcaagtttgtatgtgat---aatattaaatttgctgatgatctaaaccagctggctggttataagaaacctgcttcgagagaacttaaagttacattttttcctgacttaaatggtgatgtagtagctattgattacaaacactacacgccttcttttaagaaaggtgctaagttactgcacaaacctgttgtttggcatgttaacaatacaactaacaaagctacgtataaaccaaatacttggtgtatacgttgtctctggagtacaaaaccagttgaaacatcaaattcatttgatgtactggagtcagaagacacacagggaatggataatcttgcctgtgaagatctcaaacacgtctctgaagaagtagtggaaaatcctaccatacagaaagacatattagagtgtaatgtaaaaactaccgaagttgtaggtgacgttatactcaaaccagcaaatgatggtgtaaaaattactgaagaggttggtcacacagatttaatggctgcttatgtagaaagttctagtcttactattaagaaacctaatgagttgtctagagtgttaggtttgaaaaccattgctactcatggcttagctgccattaatagtgtcccttgggatactatagtcaactatgctaagccttttcttaataaagtagttaatgtaactactaacatagttacgcgatgtttaaatcgtgtatgtactaattatatgccttatttctttactctattgctacaattatgtacttttactaagagtactaattctaggattaaagcatctatgccaaccactatagcaaagaatactgttaaaagtgttggtaaattttgtgtagaggcttcatttaattatttgaagtcacctaatttttctaaattgataaatgttgtaatttggtttttactattaagtgtttgtttaggttctttaatctattcaactgctgcattaggtgttttaatgtctaatctgggcatgccttcttattgtacaggttacagagaaggttacttaaactctactaatgtcactactgcaacatactgtactggttctataccttgtagtgtttgtcttagtggtttagattcactggatacctatccttctttagaaacaattcaagttaccatttcatcttttaaatgggatttaactgcttttggcttagttgcagagtggtttttggcatatattctctttactaggttcttttatgtacttggactagctgcaattatgcaattgtttttcagctattttgctgtacattttattagtaattcttggcttatgtggttgataattaaccttgtacaaatggctccaatttcagctatggtcagaatgtacatattctttgcttcattctattatgtatggaaaagttatgtgcatgttgtggatggttgtacttcatctacttgtatgatgtgttacaagcgtaatagagcaacaagagttgaatgtacaactattgttaatggtgttagaagatccttttatgtctatgctaatggaggtaaaggattttgtaaactacacaactggaattgtgtcaattgcgacacattctgtgctggtagtacctttattagtgatgaagttgcaagggacttatcattacagtttaagagaccaattaacccaactgaccagtcatcatatgttgttgacagtgttagcgtaaagaatggttctatccatctttatttcgacaaggccggtcagaaaacttatgaaagacactctctttcccactttgtcaatttggacaatttaagggctaataacactaaaggttcattgcctattaatgttatagtatttgatggtaaatctaaatgtgaagaatcatctgcaaaagcagcttctgtttattacagtcagcttatgtgtcagcctatactactactagatcaggcattagtgtcggatgttggtgatagtacagaggttgcagttaaaatgtttgatgcttatgttaatacattttcatcaacctttaatgtgccaatggagaaacttaaagcattagttgcaactgctgaagctgaacttgcaaagaatgtgtctttagacaatgtcttagctacttttatctcagcggcccgacaagggtttgttgattcagatgtagaaactaaggatgttgttgagtgtcttaaattgtcacaccaatctgacattgaagttactggtgatagttgtaataattacatgctcacctataacaaagttgaaaacatgacacctcgtgatcttggtgcttgtatcgattgcagtgcacgtcatattaatgcacaagtagcaaaaagtcacaatattgccctgatctggaatattaaagatttcatgtcactgtctgaacaactacgaaaacaaatacgtagtgctgcaaagaagaacaacctgccatttaagttgacatgcgcaactactaggcaagttgttaatgttgttacaacaaagatagcacttaaaggtggtaaaattgtaaataactggctgaagcagctgattaaagttacattagtgtttcttttggttgctgctaccttttatttaataacacctgttcatgtcatgtccaaacatactgactttgcaagtgaaattataggatataaggctattgatggcggtgtcacacgtgacatatcatcgacagatacttgttttgccaacaaacatgctgattttgatacatggtttagtcagcgtggtggtagttatactaatgacaaagcatgcccattagtagcagctgtcataacaagagaggtgggttttgttgtacctggtttacctggtacgatactacgcgcaactaatggtgacttcttgcatttcttacctagagttttcagtgcagttggcaacatctgctatacaccttcaaaacttatagagtacacagactttgcaacgtcagcttgtgttttagctgctgaatgcacaattttcaaggatgcttctggtaaaccagtgccatattgctatgacactaatgtattagaaggttctgtttcttatgaaagtcttcgtccagacacacgctatgtgcttatggatggttctataattcaattccctaacacttaccttgaaggttctgttagagtggtaacaacttttgactctgagtactgtagacacggtacatgtgaaagatctgaagcaggcatttgtgtatccactagtggtagatgggtactcaataatgatcattacagatctctaccaggagtgttttgtggtgtagatgctgtgaatttacttactaatatgttcacaccactaattcaaccgattggtgctttggacatatctgcatctattgtagcgggaggcatcgttgctattatagtaacatgtcttgcttactactttatgaggtttagaagagcttttggtgaatacagtcatgtagttgccttcaatactctgttattccttatgtcattcactgtactctgcttgacaccagtttattcgttcttacctggtgtttactctgttatttacttgtacttgacattctatcttactaatgatgtttctttcttagcacatatccaatggatggttatgttcacacctttagtacctttctggataacaattgtttatgtcatttgtatttccacaaagcatttttattggttctttagcaactacctaaagagacgtgttgtctttaatggtgtttcctttagtacatttgaagaggctgctttatgcacctttctcttaaataaagaaatgtatctgaaattgcgcagtgatgtacttctgcctcttacgcaatataacagatatttagctctttacaataagtacaagtattttagtggagccatggacactacaagctatagagaagctgcttgttgtcatctcgccaaggctcttaatgattttagcaactcaggctctgatgttctctaccaaccaccacaaacttctatcacatctgctgtcttacagagtggttttagaaaaatggcattcccatctggtaaagttgagggctgcatggtacaagttacttgtggtacaactactcttaatggtctttggcttgatgatgtagtttactgtccacgacatgtgatctgcacttctgaagacatgcttaaccctaattatgaagatttgctcattcgtaaatctaatcataattttctggtacaagcaggtaatgttcaacttagagtaattggacattctatgcaaaattgtgttcttaagcttaaagttgacacagctaatcctaagacacctaagtataagtttgtgcgcatacaaccaggacagactttttcagtactagcttgttataatggttcaccatcaggtgtttaccaatgtgctatgagacctaattttaccatcaaaggttcattccttaatggttcttgtggtagtgttggttttaacatagattatgactgtgtctctttttgctacatgcaccacatggaattaccaactggagttcatgctggcacagatttagaaggtaccttctatgggccttttgttgacagacaaacagcacaagcagctggtacagacacaactatcacagttaatgttttagcttggttgtatgctgctgttataaatggagataggtggtttctcaatcgattcaccacaactcttaatgactttaaccttgtggctatgaagtacaactatgaacctttgacacaagatcatgttgacatactaggacctctttcagctcaaactggaattgcagttctagatatgtgtgcttccttaaaagaattactacaaaatggtatgaatggacgtaccatattgggtagtgctttattagaagatgaatttacaccttttgatgttgttagacaatgctcaggtgttacttttcagagtgcagtaaagaggacaatcaagggtacacatcattggttgttacttacagtcttaacttcacttttggttttagttcagagtactcagtggtctttgttcttctttgtgtatgaaaatgcctttttgccattcgctatgggtattattgctatgtctgcttttgctatgatgtttgtcaagcacaagcatgcatttctttgtttgttcttgttaccttctcttgctactgtagcttattttaacatggtctacatgcctgctagttgggtgatgcgtataatgacatggttagacatggttgacactagtttgtctggtttcaaactaaaggactgtgttatgtatgcatcagctgtagtgttattaatccttatgacagcaagaactgtgtatgatgatggtgctagaagagtttggacacttatgaatgttctgacacttgtttataaagtctattatggtaatgctttagatcaagctatttctatgtgggctcttataatctctgtaacttctaactactcaggtgtagttacaactgtcatgtttatggccagaggtattgtttttatgtgtgttgagtattgccctatcttcttcataactggtaatacacttcagtgtataatgctagtttattgtttcttaggctatttctgtacttgttactttggcctcttctgtttactcaaccgctattttagactgactcttggtgtttatgattatttagtttctacacaggagtttagatatatgaattcccaaggattacttcctcctaagaatagcatagatgccttcaaacttaacatcaagttgttgggtgttggaggtaaaccatgcattaaagtagccactgtacagtctaaaatgtcagatgtaaagtgtacgtcagtagttttactttcagttttacaacaacttagagtagaatcgtcttctaaattgtgggctcaatgtgttcagctccataatgatattctcttagctaaggatactactgaagcctttgaaaaaatggtttcattactttctgttctgctttctatgcaaggtgctgtagacataaacaagctttgtgaagaaatgctcgataacagggcaaccttacaagccatagcttcagagtttagttctctcccatcatatgcagcttttgctactgctcaggaagcttatgagcaggctgttgctaatggtgactctgaagttgttcttaaaaagttaaagaaatctttgaatgtggctaaatctgaatttgaccgtgatgcagctatgcaacgtaagttggagaagatggctgatcaagctatgacccagatgtacaaacaggcaagatctgaagacaaaagggcaaaagttactagtgctatgcaaacaatgcttttcactatgcttagaaagttggataatgatgcacttaacaacattatcaacaatgcaagagatggttgtgtaccgttgaacataataccactcactactgcagccaaattaatggttgtcataccagactataacacatataagaacacgtgtgatggtactacttttacttatgcatcagcactatgggaaatccagcaagttgttgatgcagatagtaaaattgttcagcttagtgagattagtatggacaattcacctaatctagcatggcctctcattgtaacagccttgagggccaattctgctgtcaaattacagaataatgagcttagtcctgttgcactacgacagatgtcatgtgccgccggtacaacacaaacagcatgcactgatgataatgctctagcctactataacactacaaagggaggtaggtttgtattagcattactatctgatttacaagacttgaagtgggctaggttccctaagagtgatggaactggcactatttatacggaactggaaccaccttgtaggtttgttacagacacaccaaagggtcctaaagtgaaatacttgtattttattaagggtctaaacaatctaaatagaggtatggtattgggtagtttagctgctacagtacgcttacaggctggcaatgcaacagaagtacctgccaattcaactgtgctatctttttgtgcttttgctgtagatgcagctaaggcttataaagattacctagctagtggaggacaaccaatcactaattgtgttaagatgttgtgtacacacactggtactggtcaggcaataacagttacaccagaagccaatatggatcaagaatcctttggcggtgcatcgtgttgtctgtactgtcgttgccacatagatcatccaaatcctaaagggttttgtgatttgaaaggtaaatatgtacaaatacctacaacttgtgctaatgaccctgtgggttttacacttaaaaacacagtctgtaccgtctgcggtatgtggaaaggttatggctgtagttgtgatcaactccgcgaacccatgcttcagtcagctgacgcacagtcgtttttaaacgggtttgcggtgcgcacagtcgtttttaaacgggtttgcggtgtaagtgcagcccgtcttacaccgtgcggcacaggcactagtactgatgtcgtatatagggcttttgacatctacaatgacaaagtagctggttttgctaaattcctaaaaactaattgttgtcgcttccaagagaaagatgaagatggcaatttaattgactcttatttcatagttaagagacacactttctctaactatcaacatgaggaaacaatttacaacttacttaaggattgtccagctgttgctaaacatgacttttttaagtttagaatagacggtgacatggtaccacatatatcacgtcaacgtcttactaaatacacaatggctgaccttgtctatgctttgcggcattttgatgagggtaactgtgacacattaaaagaaatacttgttacttacaactgttgtgatgatgagtattttaacaaaaaagactggtatgattttgtagaaaacccagacatattacgcgtatatgctaacttaggtgagcgtgtacgccaagctttgttaaaaacagtacaattctgtgatgccatgcgagatgctggcattgttggtgtactgacattagataatcaagatcttaacggtaactggtatgatttcggtgatttcatacagaccacaccaggtagtggagttcccgttgtagattcttattattcattgttaatgcctatattaacattgacaagagcattaactgctgagtcacatgttgacactgatctaacaaagccttacataaaatgggatttgttaaagtatgatttcacggaagagaggttaaaactctttgaccgttatttcaagtattgggatcaaacttatcacccaaattgtgttaattgtttggatgacagatgcattctgcattgtgcaaactttaatgttttgttctctacggtcttcccaccaacaagttttggtcctttagtgagaaagatttttgttgatggtgttccatttgttgtttcaactggttaccacttcagagagctaggagttgtacataatcaggatgtaaacttacatagctccagacttagttttaaggaattacttgtgtatgctgctgatcctgctatgcatgctgcttctggtaatttattactagataagcgtacaacatgcttttcagtagctgcacttaccaacaacgtggcatttcaaactgtcaaaccaggtaattttaataaagacttttatgactttgcagtctctaaaggttttttcaaggaaggaagttctgttgaattaaaacacttcttctttgcccaagatggtaatgcagcaataagtgattatgattactatcgctacaatttaccaactatgtgtgacattagacaattacttttcgtagtagaagtagttgataagtattttgattgctatgacggtggttgtattaatgctaatcaagtcatagttaataatttagacaagtctgctggttttccatttaataaatggggcaaggctaggttatattatgattctatgagttatgaggaccaagatgcattgttcgcttatactaagcgtaatgtcatcccaactataactcaaatgaatcttaaatatgctattagtgctaaaaatagagctcgtacagttgctggcgtatctatttgtagcactatgacaaacagacagttccatcagaaacttcttaagtctatagcagccaccagaggtgccacagttgttataggcactagtaagttctatggtggttggcataatatgttgaaaactgtttacagtgatgtagaaaatccccatcttatgggttgggattaccctaaatgtgacagagcaatgcctaacatgcttagaatcatggcctcactcgtgcttgctcgtaaacatacaacctgttgcagtctgtcacaccgtttctatagattagctaatgagtgtgcacaggtattaagtgaaatggtcatgtgtggtggttcactatatgttaaaccaggtggaacttcatcaggagatgcaacaactgcttatgctaatagtgtttttaacatttgtcaagctgttacagctaatgtcaatgcacttttatccactgatggtaacaaaattgctgataaatatatccgcaatttgcagcacagactttatgagtgtctctatagaaatagagatgttgatacagactttgtgaatgagttttatgcatatttgcgtaaacacttctcaatgatgatactctctgatgatgctgttgtgtgctttaatagcacttatgcgtctcaaggtttagtggctagcataaagaacttcaagtcagttctttattaccaaaataatgtttttatgtctgaggctaaatgctggactgagactgaccttactaaaggacctcatgaattttgctctcagcatacaatgctagtcaaacaaggtgatgattatgtgtacctgccctatcctgatccatcaagaattttaggagctggctgttttgttgatgacatcgtaaaaacagatggtacattaatgatagaacgatttgtgtctttagctatagatgcttatccacttactaaacatccaaatcaggagtatgctgatgtctttcatttgtatttacaatacataagaaagttacatgatgaattaacaggacatatgttagacatgtattctgttatgcttactaatgataacacttctaggtattgggaacctgaattttatgaagctatgtacacacctcatacagtcttacaggctgttggagcctgtgttctttgtaattcacagacttcattaagatgtggtgcgtgtatacgcagaccattcttatgttgtaaatgctgttatgaccatgtcatatcaacatcacataaattagtcttgtctgttaatccttatgtttgcaatgctccaggttgtgatgtcacagatgtgactcaactttacttaggaggtatgagctattactgcaagtcacacaaaccgcctattagctttcctttatgtgctaatggacaggtttttggtttatataaaaacacatgtgttggtagcgacaacgttactgactttaatgcaatagccacatgtgattggacaaatgcaggtgattacattcttgctaacacctgtactgagagacttaaactgttcgctgctgaaacattgaaagcaacagaagagacctttaaactatcttacggcattgccactgtgcgtgaagtgttgtctgatagagagttacacctttcatgggaggttggaaaacctagaccaccactcaatagaaattatgtctttactggttaccgtgtaactaaaaatagtaaagtacaaataggagagtacacctttgaaaaaggtgactatggagatgctgttgtatatcgaggtacaacaacctacaaattaaatgttggtgactattttgtactaacatcacatacagtaatgcctttgagtgcgcctacactagtaccacaagagcattatgttagaataactggcttgtacccgacactcaacatctcagatgagttttctagcaatgttgcaaattatcaaaaggttggtatgcaaaagtattctacactccagggacctcctggtactggtaagagtcattttgctattggcttagctctctactacccgtctgcgcgcatagtgtatacagcttgctctcatgctgctgtcgatgcgctttgcgagaaggcattaaaatatttgcctatagacaaatgtagtagaattatacctgcacgcgctcgtgtagagtgttttgacaaattcaaagtgaattcaacattagaacagtatgtcttttgcactgtaaatgcattgccagaaacaactgctgatatagttgtttttgatgaaatttcaatggctacaaattatgacttgagtgttgtcaatgctagactacgtgctaagcactatgtttacattggcgatcctgctcaactaccagcaccacgcacattgctaactaaaggcacactagaaccagaatattttaattcagtgtgtagacttatgaaaactataggtccagacatgttccttggaacctgtcgtcgctgtcctgctgaaatagtcgacactgtaagtgctctagtttatgacaataagctgaaagcacataaagaaaaatcagcacaatgctttaaaatgttttataagggtgttattacacatgatgtctcatctgcaataaacagacctcaaataggcgtagtaagagaatttcttacacgcaatcctgcttggagaaaagctgtctttatctcaccatataattcacagaatgcggtagcgtcaaaaatcttgggactaccaactcagactgttgattcatcacagggttctgaatatgactatgtcatattcacgcaaaccactgaaacagctcactcttgtaatgttaatagatttaatgttgctattactagagcgaaagtaggcatactttgcataatgtcagatagagacctttatgacaagttgcaatttacaagtcttgaaattccacgtagaaatgtggcaactttacaagcagaaaatgtaacaggactatttaaagattgtagcaaagtgatcaatggattacatcctacacaagcacctacacacctcagtgttgataccaaatttaaaactgaaggtctatgtgttgacataccaggtatacccaaggacatgacctataggagactcatttccatgatgggtttcaaaatgaattatcaagttaatggttaccctaacatgttcatcacccgagaagaagccataagacatgtacgcgcatggattggtttcgatgtcgaagggtgtcatgctacaagagaagctgtaggtactaatttgcctttacagttaggcttttctacaggtgttaatttagttgctgtacccacaggctatgttgacacacctaataatacagatttcaccagagttagtgctaagccaccacctggagaccagtttaaacatcttataccactcatgtacaaaggtttgccttggaatgtagtgcgtataaagatagttcagatgttaagtgacacacttaaaaatctttctgacagagttgtgttcgtactttgggcacacggctttgaattaacatccatgaagtattttgtaaaaataggtcctgaacgcacttgctgtctctgtgacagacgtgctacctgtttttccacagcttctgatacttatgcatgctggcatcactcaattgggttcgactacgtctataatcctttcatgattgatgttcagcaatggggttttacaggtaacttacagagtaaccatgacttgtattgtcaagtacatggtaatgcacatgttgctagttgtgatgctatcatgactagatgtctggcagttcatgaatgctttgttaagcgtgttgactggactgtagagtaccctataataggtgatgaactgaagattaatgcagcttgcagaaaagtacagcacatggttgttaaggctgcattacttgcagataaattctcagttcttcacgacattggtaaccctaaagctattaagtgtgtaccgcaggctgaagttgagtggaaattctacgatgctcagccctgtagtgataaagcttacaaaatagaagaattgtactactcgtatgctacacactctgataagtttacagatggtgtttgtttattctggaattgcaatgtagatagataccctgctaattctattgtgtgtagatttgatactagagtattatcaaacctaaacttaccaggttgtgatggtggtagtttatatgtcaacaaacatgcctttcacacaccagcatttgataagagtgcctttgtcaatttaaaacaattgcctttcttctactactctgatagcccctgcgaatctcatggaaaacaggttgtgtcagatatagattatgtaccactaaaatctgctacgtgtataacacgttgtaatttaggtggtgctgtttgtagacatcatgctaatgagtatagattatatcttgacgcttataatatgatgatctcagctggctttagcttatgggtttataaacaatttgatacttacaacctctggaatacttttacaagacttcagagtttagaaaatgtggctttcaatgttgtaaataaaggacactttgatggacaacagggtgaagtaccagtttccatcattaataacactgtttacacaaaagttgatggtgttgatgtagaattatttgaaaacaaaacaacattaccagttaatgtagcatttgagctttgggctaaacgcaacattaaaccggtaccagaagtcaaaatactcaataacttgggtgttgacattgctgctaatacagtgatttgggactataaaagagaagcccctgcacatgtttctacaataggagtttgtactatgactgacatagcaaagaaacctactgaaagtgtttgcgcacctctcaccgtcttctttgatggtagagttgatggccaagtagacttgttcagaaacgcccgtaatggtgttcttattacagaaggcagtgttaaaggtttacaaccatctgttggtcctaaacaagctagtcttaatggagtcacattaattggagaagcagtaaaaacacagttcaattattacaagaaagtagatggtgttgtacagcaactacctgaaacttattttacccaaagtagaaatttacaagaattcaaacccaggagtcaaatggaaattgatttcttagaattagctatggatgaattcattgaacgatataaactagaaggctatgccttcgaacatatcgtttatggagattttagtcacagtcaattagggggcttacacttattgattggactagctaaacgttcaaaggattcgcctctcgagttagaggattttattcccatggacagtacagttaaaaattacttcataacagatgcacaaactggatcttcaaaatgtgtgtgttctgttatagatttattacttgatgattttgttgaaataataaaatctcaagatttatctgtggtttctaaagttgtcaaagtgactattgactatacagaaatttcatttatgctttggtgtaaagatggacacgttgaaacattttacccaaaattacaatctagtcaagcatggcaaccgggagtggctatgccaaacctttacaaaatgcaaaggatgctactagagaaatgtgaccttcagaattatggtgatagtgctacattacctaaaggcataatgatgaatgtcgcaaaatatacccaactgtgtcaatatttaaatacattaactttagctgtgccttacaatatgagagttatacattttggtgctggctcagataaaggagtggcacctggtacagcagttttgagacagtggttacccacgggtacactacttgttgattcagatcttaatgactttgtctctgatgcagattcaactttaattggtgattgtgcaaccgtacatacagctaacaaatgggatctcattattagtgacatgtacgatcctaagactaaaaatgttacaaaagaaaatgattccaaagaaggatttttcacttacatttgtggatttatacaacaaaagttagccctcggaggttctgtggcaataaagataacggagcactcttggaatgctgatctttataagctcatgggacacttcgcatggtggaccgcttttgttactaatgtgaatgcctcatcttcagaagcatttttaattggatgtaattatcttggcaaaccgcgtgaacaaatcgacggttatgtcatgcatgcaaattacatattttggaggaacacaaatccaatacaattgtcttcctattctttatttgacatgagtaagtttcctcttaaattaagaggtactgctgtaatgtctttaaaagaaggccaaattaatgatatgattttatctcttcttagtaaaggtagacttattattagagagaacaacagagttgttatttctagtgatgttcttgttaataacacgaacatgttgtttttcttctttttacactttgccttagtaaattcacaa------tgtgttaatttaacaggtagagctgctatccagccttcattcaccaattcctctcaaagaggtgtttattatcctgacaccatatttagatcaaacacacttgtgttgagtcagggttactttttacctttttattctaatgttagctggtattatgcattg---acaaaaactaacagtgctgaaaagagagttgataaccctgttttggatttcaaagacggtatttactttgctgcaactgaaaaatctaacattgtcagaggttggatctttggaacgactcttgacaacacatcacagtcacttttgatagttaacaacgcaactaatgttatcatcaaagtttgtaatttccagttttgttatgacccttaccttagtggttattatcat---aacaataaaacgtggagcacgagagagtttgctgtttattcctcttatgccaattgcacttttgagtatgtgtctaagtcttttatgctagatatagctggcaaaagtggcttatttgacacattaagagagtttgttttccgaaatgtcgacggatatttcaagatttactcaaaatacaca------------cctgttaatgtaaatagtaatttacctataggtttttcagcacttgaacctcttgttgaaattccagctggcataaatattactaaatttagaacactcctcactatacatagaggagaccccatgcct---------aataatggctggacagtcttttcagctgcttattacgtgggctatttagctccacgtacatttatgttaaattataatgaaaatggtacaataacagatgctgttgattgtgccctagatcctctatctgaggctaaatgcacattaaaatccttaactgttgaaaaaggaatctatcagacttctaactttagagttcaaccaactgaatctatagttaggtttccaNNNNNNNNNNNNNNNNNNNNNNNNNNNNNNNNNNNNNNNNNNNNNNNNNNNNNNNNNNNNNNNNNNNNNNNNNNNNNNNNNNNNNNNNNNNNNNNNNNNNNNNNNNNNNNNNNNNNNNNNNNNNNNNNNNNNNNNNNNNNNNNNNNNNNNNNNNNNNNNNNNNNNNNNNNNNNNNNNNNNNNNNNNNNNNNNNNNNNNNNNNNNNNNNNNNNNNNNNNNNNNNNNNNNNNNNNNNNNNNNNNNNNNNNNNNNNNNNNNNNNNNNNNNNNNNNNNNNNNNNNNNNNNNNNNNNNNNNNNNNNNNNNNNNNNNNNNNNNNNNNNNNNNNNNNNNNNNNNNNNNNNNNNNNNNNNNNNNNNNNNNNNNNNNNNNNNNNNNNNNNNNNNNNNNNNNNNNNNNNNNNNNNNNNNNNNNNNNNNNNNNNNNNNNNNNNNNNNNNNNNNNNNNNNNNNNNNNNNNNNNNNNNNNNNNNNNNNNNNNNNNNNNNNNNNNNNNNNNNNNNNNNNNNNNNNNNNNNNNNNNNNNNNNNNNNNNNNNNNNNNNNNNNNNNNNNNNNNNNNNNNNNNNNNNNNNNNNNNNNNNNNNNNNNNNNNNNNNNNNNNNNNNNNNNNNNNNNNNNNNNNNNNNNNNNNNNNNNNNNNNNNNNNNNNNNNNNNNNNNNNNNNNNNNNNNNNNNNNNNNNNNNNNNNNNNNNNNNNNNNNNNNNNNNNNNNNNNNNNNNNNNNNNNNNNNNNNNNNNNNNNNNNNNNNNNNNNNNNNNNNNNNNNNNNNNNNNNNNNNNNNNNNNNNNNNNNNNNNNNNNNNNNNNNNNNNNNNNNNNNNNNNNNNNNNNNNNNNNNNNNNNNNNNNNNNNNNNNNNNNNNNNNNNNNNNNNNNNNNNNNNNNNNNNNNNNNNNNNNNNNNNNNNNNNNNNNNNNNNNNNNNNNNNNNNNNNNNNNNNNNNNNNNNNNNNNNNNNNNNNNNNNNNNNNNNNNNNNNNNNNNNNNNNNNNNNNNNNNNNNNNNNNNNNNNNNNNNNNNNNNNNNNNNNNNNNNNNNNNNNNNNNNNNNNNNNNNNNNNNNNNNNNNNNNNNNNNNNNNNNNNNNNNNNNNNNNNNNNNNNNNNNNNNNNNNNNNNNNNNNNNNNNNNNNNNNNNNNNNNNNNNNNNNNNNNNNNNNNNNNNNNNNNNNNNNNNNNNNNNNNNNNNNNNNNNNNNNNNNNNNNNNNNNNNNNNNNNNNNNNNNNNNNNNNNNNNNNNNNNNNNNNNNNNNNNNNNNNNNNNNNNNNNNNNNNNNNNNNNNNNNNNNNNNNNNNNNNNNNNNNNNNNNNNNNNNNNNNNNNNNNNgctgttgaacaagacaaaaacacacaggaagtttttgcacaagttaaacaaatttacaagacaccaccaataaaggattttggtggtttcaacttttctcaaatattaccagatccatcaaaaccaagcaagaggtcatttattgaagatttactcttcaacaaagtgacacttgctgatgctggcttcatcaaacaatatggtgattgccttggtgatattgccgctagagatcttatttgtgcacaaaagtttaatggccttactgttctgccacctttgctcacagatgaaatgattgctcaatacacctctgcactacttgcagggacaatcacatcaggttggacctttggtgctggtgcagcattacagataccatttgctatgcaaatggcttataggtttaatggtattggagttacacaaaatgttctctacgagaaccaaaaactaattgcaaaccaattcaacagtgcaattggcaaaattcaagattcactttcatctactgcaagtgcacttggaaaacttcaagatgttgtcaaccaaaatgcacaggctttaaacacacttgttaaacaactcagctctaattttggagccatttcgagtgtgttaaatgacattctttcacgtcttgacaaagttgaggctgaagtccaaattgacaggttgatcactggcagattacaaagtttgcagacatacgtgactcaacaactaattagagccgcagaaattagagcttctgctaatcttgccgcaactaagatgtctgaatgtgttcttggacaatctaaaagagttgacttttgtggtaaaggctaccaccttatgtcttttccgcagtcagcacctcatggtgtagtctttttgcatgtgacttatgttccatctcaagaaaagaattttactactacccctgccatttgtcatgaaggaaaagcacactttcctcgtgaaggtgttttcgtttcaaacggcacgcactggtttgtaacacaaaggaatttctatgaaccacaaattattaccacggacaatacttttgtctctggtagctgtgatgttgtgattggaattgtcaacaacacagtttatgatcctttgcaaccagaacttgattcattcaaggaggagttggacaaatattttaaaaatcatacatcaccagatgttgatttaggtgacatttctggcatcaacgcttcagttgtcaacattcagaaagaaattgaccgcctcaacgaggttgccaaaaatctaaatgaatctctcatcgacctccaagaacttggaaagtatgagcagtatataaaatggccatggtatatttggctaggatttattgcaggcttgatagctataatcatggttacaatcatgttatgctgtatgaccagttgctgcagttgtctcaagggctgttgttcttgtggctcctgctgtaaatttgatgaagacgactctgagccagtactcaaaggagtcaaattacattacacagccagtactcaaaggagtcaaattacattacacataaacgaacttatggatttgtttatgagaattttcactcttggaactgtaactttgaaacaaggtgaaatcaaggatgctactccttcagattctgttcgcgctactgcaacgataccgatacaagccacactccctttcggatggcttattgttggcgttgcacttcttgctgtttttcaaagcgcttccaaaataataacactcaaaaagaggtggcatttagccctctctaagggtgttcactttgtttgcaacttgctgctgctgtttgtaacagtttattcacatcttttgcttgttgctgctggccttgaagccccatttctttatctttatgctttagtttatttcttgcaaagtataaactttgtgagaataataatgaggctttggttgtgctggaaatgccgttccaaaaatcctttactttatgatgctaactacttcctgtgttggcatactaattgttacgactattgtattccatacaatagtgtaacttcttcaattgtcattacctccggtgatggcacaacaaatcccattacagaacatgactaccaaattggtggttattttgagaaatgggaatctggagtaaaagactgtgttgtattacacagctacttcacttcagattactaccagctgtactcaactcaattgagcacagacactggtgttgaacatgtaactttcttcatctacaataaaatcgtagatgagcccgaa---gaacatgtccaaattcacacaatcgacggttcatccggagttgttaatccagcaatggaaccaatttatgatgaaccgacgacgactactagcgtgcctttggcacaagctgatgagtacgaacttatgtactcattcgtttcggaagagacaggtacgttaatagttaatagcgtacttctttttcttgctttcgtggtattcttgctagtcacactagccatccttactgcgcttcgattgtgtgcgtactgctgcaatattgttaacgtgagtcttgtgaaaccttctttttacgtttactctcgtgttaaaaatctgaattcttctagagttcctgatcttctggtc---------tcttctggtctaaacgaactaaatattatattagtttttctgtttggaactttaattttagccatgtcaggtgacaacggtactattaccgttgaggaacttaaaaagctccttgagcaatggaacctagtaataggattcctatttcttacatggatttgtcttttacaatttgcctatgccaacaggaataggtttttgtacataattaagttaattttcctctggctgctttggccagtaactttagcttgctttgtgcttgctgctgtttacagaataaattggatcacaggtggaattgccattgcaatggcttgtcttgttggcttgatgtggcttagctacttcattgcttcattcaggctgtttgctcgaacgcgttccatgtggtccttcaacccagaaacaaacattttgttgaatgtgccgctccacggtacaattttgaccagaccgcttctagagagtgaacttgtaattggagctgtgatccttcgaggtcatcttcgaattgctggacaccatctaggacgctgtgacatcaaggacctgcctaaagaaatcactgttgctacatcacgaacgctttcttattacaaattgggagcgtcgcagcgtgtagcaggtgactcaggttttgctgcatacagtcgctacaggattggcaattacaaattaaacacagaccattccagtagcagtgacaatattgctttgcttgtacagcaacagatgtttcatctcgttgactttcaggttactatagcagagatattattaattattatgagaacttttaaagtttccatttggaatcttgactacatcataaatctcataattaaaagtttatctaagccactaactgaaaataaatattctcagttagatgaagagcaaccaatggagattgatacgaacatgaaaattattcttttcttggcattgataacacttgctacttgtgagctttatcattatcaagagtgtgttagaggtacaacagtacttttaaaagaaccttgctcttctggaacatatgaaggcaactcaccttttcatcctctagctgataacaaatttgcactgacttgctttagcactcaatttgcttttgcttgtcctgacggtgttaaacacatctaccagctacgtgcacgagcagtttcacctaaactgttcatcagacaagag---gaagttcaagaactttactcaccaatttttctcatagttgcggcgatagtgtttataacactctgcttcacacttaagagaaagatagaacgttcgtgttgttttagatttcatctaaacgaacaaactaaaatgtctgataatggaccacaaaatcagcgaaatgcaccccgcattacgtttggtggaccctcagattcagctggcagtaaccagaatggagaacgcagtggtgcacgacctaaacaacgtcgtccccaaggtttacccaataatactgcgtcttggttcaccgctctcactcaacatggcaaggaagaccttagattccctcgaggacaaggcgttccgattaacaccaatagcagtccagatgaccaaattggctactaccgaagagctaccagacgaattcgtggtggtgacggtaaaatgaaagatctcagtccaagatggtacttttactacctaggaactgggccagaagctggacttccctatggtgctaacaaagaaggcatcatatgggttgcaaatgagggagccttgaatacacctaaagatcacattggcacccgaaatcctgctaacaatgctgcaatcgtgctacaacttcctcaaggaacaacattgccaaaaggcttctacgcagaagggagcagaggcggcagtcaagcttcttctcgttcctcatcacgtagtcgcaacagttcaagaaacacaactccaggcagcagcaggggaacttctcctgctaggatggctggcaatggtggtgatgctgctcttgctttgctgctgcttgacaggttgaaccaacttgagagcaaaatgtctggtaaaggccaacaacaacaaggccaaactgtcactaagaaatccgctgcagaggcttctaagaaacctcgccaaaaacgtactgccaccaaacaatacaatgtaacacaagcttttggcagacgtggtccagaacaaacccaaggaaactttggggatcaagaattaatcagacaaggaactgattacaaacaatggccgcaaattgcacaatttgctcctagcgcttctgcattcttcggaatgtcgcgcattggcatggaagtcacaccttcgggaacgtggttgacctacacaggtgccatcaaattggacgacaaagatccaaatttcaaagatcaagtcattttgctgaataagcacattgacgcatacaaaacattcccaccaacagagcctaaaaaggacaaaaagaagaaggctgatgaaactcaagccttaccgcagagacagaagaaacaacccacagtgactcttcttcctgctgcagatttggatgatttctccaaacaattgcaacaatccatgagcagtgctgattcaactcaggct
>EPI_ISL_852604
ccgaaaggtaagatggagagccttgtccctggtttcaacgagaaaacacacgtccaacttagtttgcctgtcttacaggtttgcgacgtgctcgtacgtggctttggagactccgtggaggaggctttggcagaggcacgtcaacatcttaaagatggcacttgtggcttagtagaagttgaaaaaggcgttttgcctcaacttgaacagccctatgtgttcattaaacgttctgatgctcgaactgcacctcatggccgtgtaatggttgaactggtagcagaactcgatggtattcagtacggtcgtagtggtgagacacttggtgttcttgttccccatgtgggtgagacacctgtggcttaccgcaaagttcttcttcgtaagaacggtaataaaggagctggcggccatagttacggcgccgatctaaagtctcttggcttaggtgacgagcttggcactgatccttatgaagattttcaagaaaattggaacactaaacatggcagtggtgtaactcgtgagctcattcgtgagcttaacggaggagcatacactcgttatgtcgataacaacttttgtggccctgatggctatcctcttgagtgcattaaagatcttctagcccgtgctggtaaggcttcatgcactttgtctgaacaattggactttattgatactaaaagaggtgtatactgctgtcgtgaacacgagcatgaaattgcttggtacacagaacgttctgataagagctatgaattgcagacaccttttgaaattaaattggcaaagaaatttgacaccttcaatggggaatgtccaaattttgtgtttcctctaaattcaacaatcaagactattcaaccaagagttgaaaagaaaaatcttgagggctttatgggtaggattcgatctgtctactctgttgcttcaccaaatgaatgcaatcaaatgtgcctttcaactctcatgaagtgtgaccattgcggtgaaacttcatggcagacaggtgattttgttaaagccacttgtgaattttgtggcactgagaatttgactaaagaaggtgtcacaacttgtggttatctaccccaaaatgctgttgtcaaaatctattgtccagcatgtcataatccagaagtgggacctgagcatagtcttactgaataccataacgagtctggcttgaataccattcttcgtaagggtggtcgcactattgcttttggaggctgtgtattctcttatgttggttgttacaataagtgtgcctattgggttccacgtgctagcgctaacataggttgcaaccacacgggtgttgttggagagggttctgaaggtcttaatgacaaccttcttgaaatacttcaaaaagataaagtcaacatcaacattgttggtgactttaaacttaatgaagagattgccattattttggcatctttttctgcttctacaagtgcttttgtagaaactgtaaaaggtttggattacaaaacattcaaacaaattgttgaatcctgtggtaactttaaagttacaaaaggaaaagttaagaaaggtgcctggaatattggtgaacaaaaaacaatattgagtcctctttatgcatttgcatcagaggccgctcgtgttgtacgttccatcttctctcgcacctttgaaactgctcaacgttcagtgcgtgtcctacagcaggctgctataactatactagatggaatctcacagtgttcattgagacttattgatgccatgatgtttacgtctgatttggttactaacaaccttgttgtaatggcatacattacaggtggtgttgtacaaattacttcacagtggcttaaaaatatttttggcactgtttatgaaaaactaaaaccagttcttgattggcttgaagagaaattcaaagaaggtgtaaagtttcttaaagatggttgggagattgttaaattcatctcaactcatacttgtgaaattgttagtggacaaattgtcacttatgtaaaggaaatcaaggagagtgtccaggtattctttaattgtataaacaaatttttggctttatgtgcagactctgttgttattggtggagctaagctaaaagctttgaatttgggtgatacattcattacacattctaaaggattatataaaaagtgtgttaaatctaaggaagaaattaacctttggatgcctttgagagctcctaaagaaattatcttcttagaaggagaaacacttcctactgaagtgttaacagaggaggtaattttgaaaactggtgatttacaacctctagaacaaccgacatgtgatgctattgatgcccccctagttggtacaccagtttgtattaatgggctcatgttgctcgaaatcaaagacacggataaatactgtgctctaacgcctaacatgatggttacaaacaatactttcacactaagaggtggtgcaccaacaaaagttacttttggtgatgacacagtgattgaagtccagggttacaagagtgtgaatattacttttgaacttgatgacagaattgacaaggtactcaatgagaagtgctctagttacacagtcgaactcggtacagaagtaaacgagtttgcttgtgttgttgctgacgctgttataaaaacattacaaccagtgtctgaattacttacaccactaggcattgatttagatgagtggggtatggcaacatactacttatttgatgagtctggtgagtttaaattggcttcacatatgtactgttctttctaccctccagacgaggatgaagagggaggtgattgtgaaggagaggagtttgaaccatcagctcaatatgagtatggtactgaagatgattaccaaggtaaatctttggaatttggtgctacttctgctgctcctcaacctgaagaagagcaagaagaagattggttagatgatgatagtcaacaaactgttgctcaagaagacggcagtgaggacaatcagacaactactgttcaatcaattgctgaggttcaaccgcagttagagatgggacctacaccagttattcagactatt------gaagtgaatagctttagtggttatttaaaacttactgacaatgtatacattaaaaatgcagacattgtggaagaagctaaaaaggtaaaaccaacattggttgttaatgcagccaatgtttaccttaaacatggaggaggtgttgcaggagccttaaataaggctactaacaatgccatgcaagttgaatctgatgactacatagcaactaatggaccacttaaagtgggtggtagttgttttttgagcggacacaatcttgctaaaaactgtcttcatgttgttggtccaaatattaacagaggtgaagatattcaacttcttaagagtgcttatgaaaattttaatcagcacgaagttctactcgcaccattattatcagctggtattttcggtgctgaccctgtacactctttaagagtttgtgtggaaactgttcgcacaaatgtctacctagctgtctttgataaaaatctctatgacaaacttgtttcaagctttttagaaatgaagagtgaaaagcaagtt---------------------------------------------------gaacaaaagattgttgaaatttctaaagaggaaattaaacct---------------------ccagttgagcagaaacaacaa---gttgaaaagaaaatcaaagcttgtgttgaagaagttacaacaactttggaagaaactaagtttctcacagaaaacttgttactctatattgacatcaatggcaatcttcacccagattctgctactcttgttaaagacattgacatcaatttcttaaagaaagatgctccttatatagtgggtgatgttattcaagagggtgttttaactgctgtagttatacctactaaaaaggctggtggcactaccgaaatgctagcgaaagctttgagaaaagtgcctacagataattatataaccacttatcctggtcagggtttaaatggttatactatagaagaagcaaagacagttcttaaaaagtgtaaaagtgctttttacattttaccttctattatttctaatgagaaagaagaaattcttgggactgtttcttggaatttgcgagaaatgcttgcacatgcagaagaaacacgtaaattaatgcctgtctgtatggaaactaaagctatagtttcaactatacagcgtaaatacaagggtattaaaatacaagagggtgttgttgattatggtgccagattttacttttatactagtaaaacaactgtagcatcacttatcaatacattcaacaatttaaatgagactcttgttacaatgccacttggctatgtgacacatggcttaaatttggaagaggctgctcggtacatgagatctctcaaagtgccagcaatagtttctgtttcttcaccagatgctgtgacggcatataatggttacctcacttcttcttcaaaaacacctgaagaacattttattgaaaccatctctttagcaggttcttacaaagattggtccttttctgggcaatcaactcaacttggtatagaatttcttaaaagaggtgatacaactgtttactatacaactaac---cctattgcctttcatacagggggtcaaattatcacctttgatgatttaaagacacttctctcactaagagaggttagaacaattaaagtgtttacaactgtagacaatattaacctccatacacaaattgtggatatgtctatgacatatggacaacagttcggtccaacctacttggatggagctgatgttactaaagttaaacctcataatacgcatgaaggtaaaacattttatgttctgcccaatgatgatactctacgtgcggaagcttttgattactatcacacaactgatgctagtttctttggtaggtacatgtcagcattgaaccatactaaaaagtggaaatatccacaagttaatggtttaatttctattaagtgggcagacaacaattgttatctctccgctgttttgttaacacttcaacaaatagagttgaaatttaatccacctgccttacaagatgcttattacagagcaagagctggtgatgctgctaatttctgtgcactcatcttagcttattgtaataagacagtaggagagttaggtgatgtcagagaaacaatgaattatttgtttcaacatgctaatctagattcttgtaggagagtcttgaatgtcgtatgcagaacttgtggacaacagcaaacaacactcaagggtgttagagctgttatgtatatgggcacactttcttatgaacaacttaagaacggtgttcaaataccctgtgtgtgtggtaaacaagctacacaatatttagttcaacaagagtcgccttttgttatgatgtcagcactacctgccgaatatgaattaaagcagggtgtgttcatttgtgctagtgaatacactggtgattatcagtgtggccactataagcatataacttctaaagaaactttgtattgcattgacggtgattcatttacaaagtcctctggatataaaggtcctattacggatgtcttttataaagaaactagttatttaacaaccataaaaccagttacttacaaattggatggtgttgtttgtacagaaattgatcctaaattgggcaattattataaaaaagacaatgcctattttacagagcaaccaattgatcttgtaccgaaccaaccatacccaaacgcaagcttcgacaattttaagtttgtatgtgat---aatatcaaatttgctgatgatttaaaccagttaactggttataagaaacctgcttcaagagagcttaaagttacattttttcccgacttaaacggtgatgtagtggctattgattataaacactacacaccttcttttaagaaaggtgctaagttgttacataagcctgttgtttggcatgttaacaacacaactaacaaagctacgtataaaccaaatacctggtgtatacgttgtctttggagcacaaaaccagttgaaacatcaaactcgtttgacgtactgaaatcagaagacacgcagggaatggataatcttgcctgtgaagatctaaaatcagtctctgaagaagtagtggaaaatcctaccatacagaaagacattcttgagtgtaatgtgaaaactaccgaagttgtaggagacattatacttaaaccagcaaatgatggtttaaaaattacagaagaggttggccacatagatctaatggctgcttatgtagacaattctagtcttactattaagagacctaatgaattatccagagtattaggtttgaaaacccttgcaactcatggtttagctgctgttaatagtgtcccatgggatactatagctaattatgttaagccttttcttaataaagttgttagcacaactactaacatagttacacggtgtttaaaccgtatctgcactaattatatgccttatttctttactttattgttacaattatgcacctttgctaaaggtacaaattctaggattaaagcatctatgccgacaactataacaaaaaatactgttaagagtgttggtaaattttgtgttgaggcttcatttaattatttgaagtcacctaatttttctaaattgataaatattataatttggtttttgttattaagtgtttgtttaggttctttaatctattcaactgctgctttaagtgttctaatgtataatttgggcattccttcttactgcacaggttatagagaaggttatttaaattctactaatgtcacaactgtaaactattgtactggctctatattttgtagtgtctgtcttagtggtttagattctttggatacttatccttccttagaaaccatacaaattactatttcatcttttaaatgggatttaactgcttttggcttagttgcagagtggtttttggcatatattctctttacgaggtttttctatgtacttggattggcagcaattatgcaattgttttttagctattttgcagtacattttattagtaattcttggcttatgtggttaataattaatcttgtacaaatggctccaatttcagccatggttagaatgtacattttctttgcatcattttattatgtatggaaaagttacgtgcatgttgtggatggttgtacttcatcaacttgcatgatgtgttataaacgcaatagggcaacaagagttgaatgcacaactattgttaatggtgtcaaaaggtccttttacgtctatgctaatggaggtaatggcttttgtaaactacataactggaattgtgttaattgtgacacattctgtgctggtagtacatttattagtgatgaagttgcgagagacttatcactacagtttaaaagaccaataaatcctactgaccagtcttcttatcttgttgatagtgttgcagtgaagaatggttccatccatctttactttgataaagctggtcaaaagacttatgaaagacattctctctctcattttgttaatttagataacttgagagctaataacactaaaggttcattgcctattaatgttatagtttttgatggtaaatcaaaatgtgaagaatcatctgcaaaatcagcgtctgtttactacagtcagcttatgtgtcaacctatactgttactagatcaagcattagtgtctgatgttggtgatagtgcagaagttgcagttaaaatgtttgatgcttacgttaatacgttttcgtcaacttttaacgttccaatggaaaaactcaaaacactaattgcaactgcagaagctgaacttgcaaagaatgtgtccttagacaatgtcttatctacttttgtttcagcagctcggcaagggtttgttgattcagatgtagaaaccaaagatgttgttgaatgtcttaaattgtcacatcaatccgacatagaagttactggtgatagttgtaataattatatgctcacctataacaaagttgaaaacatgacaccccgtgaccttggtgcttgtattgactgtagtgcgcgtcatattaatgcgcaggtagcaaaaagtcacaacattgctttgatatggaacgttaaagatttcatgtcattgtctgaacaactacgaaaacaaatacgtagtgctgccaaaaagaataacttaccttttaagttgacatgtgcaactactagacaagttgttaatgttgtaacaacaaagatagcacttaagggtggtaaaattgttaataattggttgaagcagttaattaaagttacacttgtgttcctttttgtcgctgctaccttctatttaataacacctgttcatgtcatgtctaaacacattgacttttcaagtgaaatcatagggtacaaggctatcgatggtggtgtcactcgtgatatagcatctacagacacttgttttgctaacaaacatgctgagtttgacacatggtttagtcagcgtggtggtagttatactaatgacaaagcttgcccattgattgccgcagtcataacaagagaagtgggttttgtcgtgcctggtttgcctggcacgatattacgcacaactaatggtgactttttgcatttcttacctagagtttttagtgcagttggtaacatctgctacacaccatcaaaacttatagagtacactgactttgcaacatcagcttgtgttttggctgctgaatgtacaatttttaaagatgcttctggtaagccagtaccatattgttatgacaccaatgtactagaaggttctgttgcatatgaaagtctacgccctgacacacgttatgtgctcatggatggctctattattcaatttcctaacacttaccttgaaggttctgttagagtggtaacaacttttgattctgagtactgtaggcacggtacttgtgaaagatcagaagctggtgtttgtgtatctactagtggtagatgggtacttaacaatgattattacagatctttaccaggagtcttctgtggtgtagatgctgtaaatttacttactaatatgtttacaccactaattcaacctattggtgctttggatatatcagcatctatagtagccggcggtattgtagctattgtagtaacatgccttgcctactattttatgaggtttagaagagcttttggtgaatacagccatgtagttgcctttaatactttactattccttatgtcattcactgtactctgtttaacaccagtttactcattcttacctggtgtttattctgttatttacttgtacttgacattttatcttactaatgatgtttctttcttagcacatatccagtggatggttatgttcacacccttagtgcctttctggataacaactgtttatatcatttgtatttccacaaagcatttttactggttcttcagcaactacctaaagagacgtgtagtctttaatggtgtttcctttagtacttttgaagaagctgcgctgtgcacctttttgttaaataaagaaatgtatctaaagttgcgtagtgatgtgttattacctcttacgcaatataatagatacttagctctttataataagtacaagtattttagtggagtcatggatacaactagctacagagaagctgcttgttgtcacctcgcaaaggctctcaatgacttcagtaactcaggttctgatgttctttatcaaccaccacaaacctctatcacctcagctgttttgcagagtggtttcagaaaaatggcattcccatctggtaaagttgagggttgcatggtacaagtaacttgtggtacaactacacttaatggtctttggcttgatgacgtagtttactgtccaagacatgtgatctgcacctctgaagacatgcttaaccctaattatgaagatttacttattcgtaagtctaatcataatttcttggtacaggctggtaatgttcaactcagggttattggacattctatgcaaaattgtgttcttaagcttaaggttgatacagccaaccctaagacacctaagtataagtttgttcgtgttcaaccaggacagactttttcagtgttagcttgttacaatggttcaccatctggtgtttatcaatgtgctatgagacctaactttacaattaagggttcattccttaatggttcatgtggtagtgttggttttaacatagattatgactgtgtctctttttgttacatgcatcatatggaattaccaactggagtacacgctggcacagatttagaaggtaccttttatggaccttttgttgacaggcaaacagcacaagcagctggtacggatacaactattacagttaatgttttagcttggttgtacgctgctgttataaatggagacaggtggtttcttaatcgatttaccacaactcttaatgatttcaatcttgtggctatgaagtacaactatgaacctctaacacaagatcatgttgacatactaggacctctttctgctcaaaccggaattgccgttttagatatgtgtgcttcattaaaagaattacttcaaaatggtatgaatggacgtaccatattgggtagtgctttattagaagatgaatttacaccttttgatgttgttagacaatgctcaggtgttactttccaaagtgcagtaaaaagaacaatcaagggtacacaccactggttgttacttacaattttgacttcacttttagttttagttcagagcactcaatggtctttgttcttctttgtgtatgaaaatgcctttttgccttttgctatgggtattattgctatgtctgcttttgcaatgatgtttgtcaaacataagcatgcatttctctgtttgtttctgttaccttctcttgctactgtagcttattttaatatggtctacatgcctgctagttgggtgatgcgcattatgacatggttggatatggttgatactagtttgtctggtttcaagctaaaagactgtattatgtatgcatcagctgtagtgttactaatccttatgacagcaagaactgtgtatgatgatggtgctaggagagtgtggacacttatgaatgtcttgacactcgtttataaagtttattatggtaatgctttagaccaagccatttccatgtgggctcttataatctctgttacttctaactactcaggtgtagttacaactgtcatgtttttggccagaggtatagtttttatgtgtgttgagtattgccctattttcttcataactggtaatacacttcagtgtataatgctagtttattgtttattaggctatttctgtacttgttactttggtctcttttgtttactcaaccgctattttaggctgactcttggtgtttatgattatttagtttctacacaggagtttagatatatgaattcacagggattactcccacccaagaatagcataggtgccttcaaactcaacattaaattgttgggtatcggtggcaaaccttgtattaaagtagctactgtacagtctaaaatgtcagatgtaaagtgcacatcagtagtcttactctcagttttgcaacaactcagagtagaatcatcatctaaattgtgggctcaatgtgttcagttacacaatgacattctcttagctaaagatactactgaagcctttgaaagaatggtttcactactttctgttttgctttccatgcagggcgctgtagacataaacaagctttgtgaagaaatgcttgacaacagggcaaccttacaagctatagcttcagagttcagttcccttccatcatatgcagcttttgccactgctcaagaagcttacgagcaggctgttgctaatggtgactctgaagttgttcttaaaaagttgaagaagtctttgaatgtggctaaatctgaatttgaccgtgatgcagccatgcaacgtaagttggaaaagatggctgatcaagctatgacccaaatgtacaaacaggctagatctgaggacaagagggcaaaagttactagtgctatgcagacaatgcttttcactatgcttagaaagttggataatgatgcactcaacaacattatcaacaatgcaagagatggttgtgttccattaaacataatacctcttacaacagcagccaaactaatggttgtcataccagactataacacatataaaaatacgtgtgatggtacaacatttacttatgcatcagcattgtgggaaatccaacaggttgtagatgcagatagtaaaattgttcaacttagtgaaattagtatggacaattcacctaatctggcatggcctcttattgtaacagctttaagggccaattctgctgtcaaattacagaataatgagcttagtcctgttgcactacgacagatgtcttgtgctgccggtactacacaaactgcttgcactgatgacaatgcgttagcctactacaacacaacaaagggaggtaggtttgtactagcactgttatccgatttacaggatttgaaatgggctagattccctaagagtgatggaactggtactatctatacagaactggaaccgccttgtaggtttgttacagacacacctaaaggtcctaaagtgaagtatttatactttattaaaggattgaataacctaaatagaggtatggtacttggtagcttagctgctacagtacgcttacaagctggcaatgctacagaggtgcctgccaattcaactgtactatctttctgtgcttttgctgtagatgctgctaaagcctacaaagattacttagctagtggaggacaaccaatcactaattgtgttaagatgttgtgtacacacactggtactggccaggcaataacagttacacctgaagctaatatggatcaagaatcctttggtggtgcatcgtgttgcctgtactgtcgttgccacatagatcatccaaatcctaaagggttttgtgacttaaaaggtaagtatgtacaaatacctacaacttgtgttaatgaccctgtgggttttacacttaaaaacacagtctgtactgtctgcggtatgtggaaaggttatggctgtagttgtgatcaactccgcgaacccatgcttcagtcagctgatgcacaatcgtttttaaacgggtttgcggtgtgcacaatcgtttttaaacgggtttgcggtgtaagtgcagcccgtcttacaccgtgcggcacaggcactagtactgatgtcgtatacagggcttttgacatctacaatgataaagtagctggttttgctaaattcctaaaaactaattgttgtcgctttcaagaaaaagacgaagatgacaatttaattgattcttactttgtagtgaagagacacactttctctaactaccaacatgaagaaataatttataatttacttaaggattgtccagctgttgctaaacatgacttttttaagtttagaatagacggtgacatggtaccacatatatcacgtcaacgtcttactaaatacacaatggcagacctcgtctatgctttaaggcattttgacgaaggcaattgtgatacattaaaagaaatacttgtcacatacaattgttgtgacgatgattatttcaataaaaaggactggtatgactttgtagaaaatccagatatattacgcgtatatgctaacttaggtgaacgtgtacgccaagccttgttaaaaacagtacaattctgtgatgccatgcgagatgctggtattgtaggtgtactaacattagataatcaagatctcaatggtaactggtatgatttcggtgacttcatacaaaccacaccaggtagtggagttcctgttgtagattcttattattcattattaatgcctatactaactttaactagggcattaacagcagagtcacatgttgacactgacttaacaaagccttacattaaatgggatttgttaaaatatgacttcacggaagagaggttaaaactctttgaccgttattttaaatattgggatcagacatatcacccaaattgtgttaactgtttggatgacagatgcattctgcattgtgcaaactttaacgttttattctctacagtgttcccacctacaagttttgggcctctagtgagaaaaatatttgttgatggtgttccatttgtagtttcaactggataccacttcagggagctaggtgttgtacataatcaggatgtaaacttacatagctctagacttagttttaaggaattacttgtgtatgctgctgatcctgccatgcacgctgcttctggtaatttattactagataaacgcacgacgtgcttctccgtagctgcacttactaacaatgttgcttttcaaactgtcaaacccggtaattttaataaagacttttacgactttgctgtgtctaagggtttctttaaggaaggaagttctgttgaattaaaacacttcttctttgctcaggatggtaatgctgctatcagcgattatgactactatcgttataatctaccaacaatgtgtgatatcagacaactcctatttgtagttgaagttgttgataagtactttgattgttacgatggtggctgtattaatgccaaccaagtcatcgttaacaacctagacaaatcagctggttttccatttaataaatggggtaaggctagactttattacgattcaatgagttacgaggatcaagatgcacttttcgcatatacaaaacgtaatgtcatccctactataactcaaatgaatcttaagtatgccattagtgcaaagaatagagctcgcaccgtagctggtgtctctatctgtagtactatgactaatagacagtttcatcaaaaattattgaaatcaatagctgccaccagaggagctactgtagtaattggaacaagcaaattctatggtggttggcataatatgttaaaaactgtttatagtgatgtagaaaatcctcaccttatgggttgggattaccctaaatgtgatagagccatgcctaacatgcttagaattatggcctcacttgttcttgctcgcaaacatacaacgtgctgtagcttgtcacaccgtttctatagattagctaatgagtgtgctcaagtattgagtgaaatggtcatgtgtggcggttcactatatgttaaaccaggtggaacctcatctggagatgccacaactgcttatgctaatagtgtttttaacatttgtcaagctgttacagccaatgttaatgcacttttatctactgatggtaacaaaattgctgataagtatgtccgcaatttacaacacagactctatgagtgtctctatagaaatagagacgttgacacagactttgtgaatgagttttacgcatacttgcgtaaacatttctcaatgatgatactctctgatgatgctgttgtgtgttttaatagcacttatgcatctcaaggtcttgtggctagcataaagaacttcaagtcagttctttactatcaaaataatgtttttatgtctgaagcaaaatgctggactgagactgaccttactaaaggacctcatgaattttgctctcaacatacaatgctagttaaacagggtgatgattatgtgtacctcccttatccagatccttcacgaatcttaggggctggctgttttgtagacgatatcgtaaaaacagatggtacacttatgattgaacggttcgtgtctttagctatagatgcttacccacttactaaacatcctaatcaggagtatgctgatgtttttcatttgtacttacaatacataagaaagctacatgatgagttaacaggacatatgttagacatgtattctgttatgcttactaatgataacacttcaaggtactgggaacctgagttttatgaggctatgtacacaccccatacagtcttacaggctgttggggcttgtgttctttgcaattcacagacttcattaagatgtggtgcttgtatacgtagaccatttttatgttgtaaatgctgttacgaccatgtcatatcaacatcacataaattagtcttgtctgttaatccatatgtttgcaatgctccaggttgtgatgtcacagatgtgactcaactctacttaggaggtatgagctattattgtaaatcacataaaccacccattagttttccattgtgtgctaatggacaagtttttggtttatataaaaatacatgtgttggtagcgataatgttactgactttaatgcaattgctacatgtgattggacaaatgctggtgattacattttagctaacacctgtactgaaagactcaagcttttcgcagcagaaacgctcaaagctactgaggagacatttaaactgtcttatggtattgccactgtacgtgaagtgctgtctgacagagaattacatctttcatgggaagttggtaaacctagaccaccacttaacagaaattatgtctttactggttatcgtgtaactaaaaacagtaaagtacaaataggagagtacacctttgaaaaaggtgactatggtgatgccgttgtctacagaggtacaacaacttacaaactaaatgttggtgactattttgtgctgacatcacatacagtaatgccattaagtgcacctacactagtgccacaagagcactatgttagaattactggcttatacccaacacttaatatctcagatgagttttctagcaatgtcgcaaattatcaaaaggttggtatgcaaaaatattctacactccagggaccacctggtactggcaagagtcattttgctattggcttagctctttactacccttctgctcgcatagtgtatacagcttgctctcatgccgctgttgatgcactatgtgagaaagcattaaaatatttgcctatagataaatgtagtagaattataccggcacgtgctcgtgtagagtgttttgataaattcaaagtgaattcaacattagaacagtatgtcttttgtactgtaaatgcattgcctgagacgactgcagatatagttgtctttgatgaaatttcaatggccacaaattatgatttgagtgttgtcaatgccagattacgtgctaagcactacgtgtacattggcgaccctgctcaattacctgcaccacgcacattgctaactaagggcacactagaaccagaatatttcaattcagtgtgtagactcatgaaaactataggtccagacatgttcctcggaacttgtcggcgttgtcctgctgaaattgttgacactgtgagtgctttggtttatgataataagctgaaagcacataaagacaaatcagctcaatgctttaaaatgttttataagggtgttattacgcatgatgtctcatctgcaattaacaggccacaaataggcgtggtaagagaattccttacacgcaacccagcttggagaaaagctgtcttcatttcaccttataattcacagaatgctgtagcctcaaagattttgggactaccaactcaaactgttgattcatcacagggttcagaatatgactatgtcatattcactcaaaccactgaaacagctcactcttgtaatgtaaatagatttaacgttgctattaccagagcaaaagtaggcatactttgcataatgtctgatagagatctttatgacaagttgcaatttacaagtcttgagattccacgtaggaatgtggcaactttacaagctgagaatgtaacaggactttttaaagattgtagtaaggtaatcactgggttacatcctacacaggcacccacacacctcagtgttgacactaaattcaaaactgaaggtttatgtgttgacatacctggcatacctaaggacatgacttatagaagactcatctctatgatgggtttcaaaatgaattaccaagttaatggttaccctaatatgtttatcacccgcgaggaagccataagacatgtacgtgcatggattggctttgatgtcgaagggtgtcatgccactagagaagctgttggtactaatttacctttacagctaggtttttctacaggtgttaacctagttgctgtacctacaggctatgttgacacacctaataatacagatttttccagagttagtgctaaaccaccacctggagatcagtttaaacatcttataccacttatgtataaaggacttccttggaatgtagtgcgtataaagattgtacaaatgttaagtgacacacttaaaaatctctctgacagagttgtgtttgtcttatgggcacatggctttgagttgacgtctatgaagtattttgtgaaaataggacctgagcgcacttgttgtctatgtgataaacgtgccacatgtttttccactgcttcagacacttatgcctgttggcatcattccattggatttgattatgtctataacccgtttatgattgatgttcaacaatggggttttacaggtaacctacaaagcaaccatgacctgtactgtcaagttcatggtaatgcacatgtagctagttgtgatgcaatcatgactaggtgtctagctgtccacgagtgctttgttaagcgtgttgactggactgttgaataccctataattggtgatgaactgaagattaatgcggcttgtagaaaggttcaacatatggttgttaaagctgcattattagcagataaattctcagttcttcatgacattggtaaccctaaagccattaagtgtgtacctcaagctgatgtagaatggaagttttatgatgcacagccttgcagtgacaaagcttataaaatagaagaattgttctactcttatgccacacattctgacaaatttacagatggtgtatgtctattttggaattgcaatgtcgatagatatcctgctaattccattgtttgtagatttgatactagagtactatctaaccttaacttgcctggttgtgatggtggcagtttatatgtaaataaacatgcattccacacaccagcttttgataaaagtgcttttgttaatttaaaacaattaccatttttttattactctgacagtccatgtgagtctcatggaaaacaagtagtgtcagatatagactatgtaccactaaagtctgctacgtgtataacacgttgcaatttaggtggtgccgtctgtagacatcatgctaatgagtacaggttgtatcttgatgcttacaacatgatgatttcagctggctttagcttgtgggtttacaaacaatttgatacttacaatctctggaacactttcacaagactccagagcttagaaaatgtggcttttaatgtcgtaaataaaggacactttgatggacaacaaggtgaagtaccagtttccatcattaataatactgtttacacaaaggttgatggtgttgatgtagaactgtttgaaaataaaacaacattacctgttaatgtagcgttcgagctttgggctaagcgcaacattaaacctgtaccagaagtgaaaatactcaataacttgggtgttgacattgctgctaatactgtcatatgggactacaaaagagatgccccagcacatgtatctactattggtgtttgttctatgactgacatagccaagaaaccaactgaaactatttgtgcaccactcactgtcctctttgatggtagaattgatggccaagtaaacttatttagaaatgcccgtaacggtgttcttattacagaaggtggcgttaaaggtttacaaccttctgctggtcctaaacaagctagtcttaatggagtcacattaattggagaagccgtaaaaacacagtttaattattacaagaaagttgacggtgttgttcagcaattacctgaaacttattttactcaaagtagaaatttacaagaattcaaacccaggagtcaaatggaaattgatttcttagaattagctatggatgagttcattgaacggtataaattagaaggctatgcctttgaacatatcgtttatggagattttagtcacagtcaattaggcggtttacatctactaattggcctagctaaacgttcaaaggattcacctcttgaattagaggattttatccctatggacagtacagttaaaaattacttcataacagatgcacaaactggatcttcgaaatgtgtgtgctctgttattgatttattacttgatgattttgttgaaataataaaatcgcaggatttgtctgtagtttctaaagtagtcaaagtgactattgactacacagaaatttcatttatgctttggtgtaaagatggacacgttgaaacattttacccaaaattacaatctagtcaagcgtggcaaccgggtgttgctatgcctaatctttacaaaatgcaaagaatgttactagaaaagtgtgaccttcaaaattatggtgatagtgcaacattacctaaaggcataatgatgaatgtcgcaaaatatactcaactgtgtcagtatttaaatacacttaccttagctgtaccttacaatatgagagttattcactttggtgcaggctctgacaaaggagttgcacctggtacggctgtacttagacaatggttacctacgggtacactacttgtcgattcagacctaaacgactttgtttctgatgcagattcaactttaattggtgactgtgcaaccgtacatacagctaataaatgggaccttattattagtgatatgtatgatcctaaaaccaaaaatgttacaaaagaaaatgactctaaagagggatttttcacttacatttgtggatttatacaacaaaagctagctctgggaggttctgtggctataaagataacagagcattcttggaatgctgatctttataagctcatgggacatttcgcatggtggactgcttttgttactaacgtaaatgcatcatcatcagaagcatttttaattgggtgtaattatcttggcaaaccacgtgaacagatagatggttatgtcatgcatgcaaattacatattttggaggaacacgaacccaatacagttgtcttcctattctttatttgacatgagcaaatttcctcttaaattaaaaggtactgcagttatgtctttaaaagagggccaaatcaacgatatgattttatcgcttcttagtagtggtagactcatcattagagacaataataaaattgttgtttcaagtgatgttttagttaatttcacgaac---atgattcttttagcttttctaataccattagtcacagcgcagcaaggttgtggtgtcattagtactaagccacaacctaaagctatgacattcctttcttcatcacgtggtgtttattataatgacgatatttttcgttctagtgttctgcatttgacgcaagattattttttaccatttaattctactcttactcagtatttttcccat---gttatagatacg------tcatcttatttcgataatcctatattgaattttggtgatggtgtctattttgcatctactgaaaaatctaatgttattagaggttggatttttggttcttcttttgataacaccactcagtcagctatcatagttaacaattccacacatgttattatacgtgtgtgtaactttaacttatgtaaagaacccatgtacacagtttctggtggtgtacaaaaggattcatgg------------------gtttatcagagtgcatttaattgcacttatgatagagtagaaaagagtttccaactagacaccactgttaaaactggaaactttaaagacttacgtgagtatgtttttaaaaaccgtgatgggttccttagtgtttattattcttacact------------ccggttgatctacttagaggcctcccttctggtttctctgttctacgaccaattcttaagttgcccctcggtcttaatattacttcttatagagtggttatggctatgttt------------------agtaagacaagttctaattttatacctgaaagtgctgcttattacactggtaatctaaaattttctacatttatgctcagctttgatgagaatggtactataactcaagcggttgactgttctcaacatccattagctgagcttaaatgtactcttaagagtttaaatgtcgttaaaggcatttaccaaacttctaattttaggacttctcctactacacaagttgttaggtttcctNNNNNNNNNNNNNNNNNNNNNNNNNNNNNNNNNNNNNNNNNNNNNNNNNNNNNNNNNNNNNNNNNNNNNNNNNNNNNNNNNNNNNNNNNNNNNNNNNNNNNNNNNNNNNNNNNNNNNNNNNNNNNNNNNNNNNNNNNNNNNNNNNNNNNNNNNNNNNNNNNNNNNNNNNNNNNNNNNNNNNNNNNNNNNNNNNNNNNNNNNNNNNNNNNNNNNNNNNNNNNNNNNNNNNNNNNNNNNNNNNNNNNNNNNNNNNNNNNNNNNNNNNNNNNNNNNNNNNNNNNNNNNNNNNNNNNNNNNNNNNNNNNNNNNNNNNNNNNNNNNNNNNNNNNNNNNNNNNNNNNNNNNNNNNNNNNNNNNNNNNNNNNNNNNNNNNNNNNNNNNNNNNNNNNNNNNNNNNNNNNNNNNNNNNNNNNNNNNNNNNNNNNNNNNNNNNNNNNNNNNNNNNNNNNNNNNNNNNNNNNNNNNNNNNNNNNNNNNNNNNNNNNNNNNNNNNNNNNNNNNNNNNNNNNNNNNNNNNNNNNNNNNNNNNNNNNNNNNNNNNNNNNNNNNNNNNNNNNNNNNNNNNNNNNNNNNNNNNNNNNNNNNNNNNNNNNNNNNNNNNNNNNNNNNNNNNNNNNNNNNNNNNNNNNNNNNNNNNNNNNNNNNNNNNNNNNNNNNNNNNNNNNNNNNNNNNNNNNNNNNNNNNNNNNNNNNNNNNNNNNNNNNNNNNNNNNNNNNNNNNNNNNNNNNNNNNNNNNNNNNNNNNNNNNNNNNNNNNNNNNNNNNNNNNNNNNNNNNNNNNNNNNNNNNNNNNNNNNNNNNNNNNNNNNNNNNNNNNNNNNNNNNNNNNNNNNNNNNNNNNNNNNNNNNNNNNNNNNNNNNNNNNNNNNNNNNNNNNNNNNNNNNNNNNNNNNNNNNNNNNNNNNNNNNNNNNNNNNNNNNNNNNNNNNNNNNNNNNNNNNNNNNNNNNNNNNNNNNNNNNNNNNNNNNNNNNNNNNNNNNNNNNNNNNNNNNNNNNNNNNNNNNNNNNNNNNNNNNNNNNNNNNNNNNNNNNNNNNNNNNNNNNNNNNNNNNNNNNNNNNNNNNNNNNNNNNNNNNNNNNNNNNNNNNNNNNNNNNNNNNNNNNNNNNNNNNNNNNNNNNNNNNNNNNNNNNNNNNNNNNNNNNNNNNNNNNNNNNNNNNNNNNNNNNNNNNNNNNNNNNNNNNNNNNNNNNNNNNNNNNNNNNNNNNNNNNNNNNNNNNNNNNNNNNNNNNNNNNNNNNNNNNNNNNNNNNNNNNNNNNNNNNNNNNNNNNNNNNNNNNNNNNNNNNNNNNNNNNNNNNNNNNNNNNNNNNNNNNNNNNNNgctgttgaacaagataaaaacactcaagaggtttttgcacaagtcaaacaactttataaaacaccaccaatcaaagactttggtggtttcaatttttcacaaatattaccagatccatcaaaaccaagcaagcggtcatttattgaggacttgcttttcaataaagtgacacttgctgatgctggcttcatcaaacaatatggtgactgccttggtgatattgctgctagagatctcatttgtgcacaaaagtttaacggccttactgttctgccacctttactcacagatgaaatgattgctcaatacacctctgcactattagcaggtacaataacttcaggttggacctttggtgcaggtgctgcgttacaaataccatttgcaatgcaaatggcttataggtttaatggtattggagttacacagaatgtactttatgagaatcagaaattgattgccaatcaattcaacagtgccattggcaaaatccaagactcgctttcttcaactgctagtgcacttggaaaacttcaagatgttgtcaaccaaaatgcacaggctctaaatacacttgtaaaacaacttagttctaactttggagctatttcaagtgtgctaaatgatattctttcacgtctcgacaaagttgaggctgaagttcaaattgataggctgatcacaggtagactccaaagtctgcagacttatgtgactcaacaactaatcagagccgcagagatcagagcttctgctaatcttgctgcaactaaaatgtcagagtgtgttcttggacaatctaaaagagttgacttttgtggaaaaggctatcatttaatgtcttttcctcagtcagcacctcatggtgtggtctttttgcatgtgacctacgtccctgcacaacaaaagaacttcacaactgctcctgccatttgtcatgatggaaaagcacacttccctcgcgaaggtgtctttgtgtcaaatggtacgcattggtttgtaacacaaaggaatttctatgaaccacaaattattactacagacaacacatttgtctctggccactgtgatgttgtaattggaattgtcaacaacacagtttatgatcctttgcaaccagaacttgattcattcaaagaggagctagacaagtattttaaaaatcatacatcgccagatgttgatttaggcgacatctctggcattaatgcttcagttgtcaatattcaaaaagaaattgaccgcctcaatgaggttgccaagaatttaaatgaatctctcatcgatctccaagaacttggaaagtatgagcagtacataaaatggccatggtacatttggctaggttttatagctggcttgattgccatagtaatggtgacaattatgctttgctgtatgaccagttgctgcagttgtctcaagggctgttgttcttgtggatcctgctgcaaatttgatgaagacgactctgagccagtgctcaaaggagtcaaattacattacacagccagtgctcaaaggagtcaaattacattacacataaacgaacttatggatttgtttatgagaatcttcacacttggaactgtaactttgaaacaaggtgaaattaaggatgctactccttcacattctgttcgcgctactgcaacgataccgatacaagcctcactccctttcggatggcttattgttggcgttgcacttcttgctgtttttcagagcgcttccaaaatcataacccttaaaaagagatggcaactagtactctccaggggtgttcactttgtttgcaacgtgctgttgttgtttgtaacagtttactcacaccttttgctcgttgctgcaggccttgaggccccatttctctacctttacgctctagtctatttcttacagagtataaactttgtaagaataataatgagactttggttgtgctggaaatgccgttccaaaaacccattactttatgatgccaactactttctttgttggcatactaattgttacgactattgtttaccttacaatagtgtgacttcttcaattgtcatcacatctggtgatggcactacaagtcctatctctgaacatgactaccagattggtggttatgtcgagaaatgggaatctggagtaaaagattgtgttgttttacacagttattttacttctgattattaccagctgtactcaacccaagtgagcacagacactggtgttgaacatgttaccttcttcatctacaacaaaatcgctgatgagcccgaa---gaacatgtccaaattcacacaatcgacggttcatccggagttgttaatccagcaatggaaccaatttatgatgaaccgacgacgactactagcgtgcctttggcacaagctgatgagtacgaacttatgtactcattcgtttcggaagagacaggtacgttaatagttaatagcgtacttctttttcttgctttcgtggtattcttgctagtcacactagccatccttactgcgcttcgattgtgtgcgtactgctgcaatattgttaacgtgagtcttgtaaaaccttctttttacgtttactctcgtgttaaaaatctgaattcttctagagttcctggtcttctggtcagttcctggtcttctggtctaaacgaactaaatattatattagtttttctgtttggaacgttaattttagccatggca---ggcaacggtaccattaccgttgaagagcttaaaaagctccttgaacaatggaacctagtaataggattcctattcctcacatggatttgtcttttacaatttgcctatgccaacaggaataggtttttgtacataattaagttaattttcctctggctgctttggccagtaactttagcttgctttgtgcttgctgctgtttacagaataaattggatcactggtggaattgccattgcaatggcttgtcttgtaggcttgatgtggctcagctacttcattgcttcattcaggctgtttgcacgtacgcgttccatgtggtctttcaatccagaaactaacatccttctaaatgtgccgcttcatggcacaattttgaccagaccgctcctagaaagtgaactcgtaatcggagctgtgatccttcgtggacatcttcgtattgctggacaccatctaggacgctgtgatatcaaggacctgcctaaagaaatcactgttgctacatcacgaacgctttcttattacaaattgggagcttcgcagcgtgtagcaggtgattcaggttttgctgcatacagtcgctacaggattggaaattataaattaaatacagaccattccagtagcagtgacaatattgctttgcttgtacagcaacagatgtttcatctcgttgactttcaggttactatagcagagatattattaattattatgaggactttcaaagtttccatttggaaccttgattatatcttaaacctcataattaaaaatctatctaagtcactaactgagaataaatgttctcaattagatgaagagcaaccaatggagattgacacgaacatgaaaattattcttttcttggcactgataacacttgttaattgtgagctttatcactaccaagagtgtgttagaggtacaacagtacttttaaaagaaccttgctcttccggaacttatgaaggcaattcaccatttcatcctctagctgataataaatttgcactgacttgctttagcactcaatttgcttttgcttgtcctgacggcgtaaaacacgtctttcagttacgtgccagatcagtttcacctaaactgttcatcagacaagag---gaagttcaagaattttactcaccaatttttcttatcattgtggcaatagtgtttataacactttgcttcacactcaaaagaaagacagaatgttcgtgttgttttagatttcatctaaacgaacaaactaaaatgtcagataatggaccccaaaaccaacgtaatgctccccgcattacatttggtggaccctcagattcaagtgacaataaccaaaatggagaacgcagtggtgcacgaccaaaacaacgtcgtccacaaggcctacccaataatactgcgtcttggttcaccgctctcactcagcatggcaaagaaaaccttactttccctagaggacaaggcgttccgattaacaccaatagcaccaaagatgaccagattggctactaccgaagagctaccagacgaattcgtggtggtgacggtaaaatgaaagatctcagtccaagatggtacttttactacctaggaactggaccagaagctggacttccctatggtgctaacaaagatggcatcatatgggttgcaactgagggagccttgaatacacctaaagaccacattggcacccgcaatcctgctaacaatgctgcaatcgtgctacaacttcctcaaggaacaacattgccaaaaggcttctacgcagaagggagcagaggcggcagtcaagcttcatctcgctcttcatcacgtagtcgcaatagttcaagaaattcaactccaggcagcagtaggggaaattctcctgctagaatggctggcaatggtggtgatgctgcccttgctttgctgctgcttgatagattgaaccagcttgagagcaaaatgtctggtaaaggccaacaacaacaaggccaaacagtcaccaagaaatctgctgcagaggcttccaagaaacctcgccaaaaacgtactgccaccaaacaatacaacgtaacacaagcttttggcagacgtggtccagaacaaacccaaggaaactttggggaccaggaactaatcagacaaggaactgattacaaacattggccgcaaattgcacaatttgctcccagcgcttctgcattcttcggaatgtcgcgcattggcatggaagtcacaccttcgggaacatggttgacctacacaggtgccataaaattggatgacaaagatccacaattcaaagacaacgtcattatgctgaataagcacattgacgcatacaaaacattcccaccaacagagcctaaaaaggacaaaaagaaaaaggctgatgaaactcaggctttaccgcagagacagaagaaacaaccaacagtgactcttcttcctgctgcagatttggatgatttctccaaacaattgcaacaatccatgagcagcgctgattcaactcaggct
>LC556375.1
------------atggagagccttgtccctggattcaacgagaaaacacacgtccaactcagtttgcctattctaaaggttagcgacgtgctagtgcgtggctttggagactctgtggaagaggctctatcagaggcacgtcaacatatcaaagatggcacttgtggcatagtagaagttgaaaaaggcgtactgcctcaactcgaacagccctatgtgttcatcaaacgtgctgactctcaaactgctcaccatggccgtatcatggtcgagttggtggcagaacttgatggagttcagtacggacgtaacggctatacacttggtgttcttgtccctcacgtgggtgagactccaattggataccgtaaagttcttcttcgtaagaacggtaacaaaggagctggtggccattcctacggcatcgatctaaagtcttatgacttaggtgacgagcttggcaccgatcctcttgatgattatcatttcaactggaacactaaatatggcggtggtgttacccgtgagctcatgcgtgagcttaacgggggtgcatacactcgctatatagacaataactactgtggccctgatggctatcctctggagtgtatcaaggatttactggcccgtgctggtaaagcatccttgccactagctgaacaactggattttctagacactaagagaggtgtttactgctgccgtgaccacgagcatgaaattgcttggtacacagagcgctctggtaagagctatgagaaccaaacaccttttgatataacagtggcaaagaaatttgacacttttacaggagagtgcccaaacttcgtgtttccactcaattctaaagtgaagactcttcaaccacgagttgaaaagaagaaacttgaggggttcatgggtagaattcgttctgtgtacccagtttcatccccaaatgagtgtaatcctatgcacttgtccactttaatgaagtgtgaccattgtggtgaaacttcatggcagacaggtgactttctgaaagccatttgcgaatgctgtggcaccgaaaacaaagttaaaactggaccaacttcttgtgggtatctgccaacaaatcctgtggtcaaaatttcatgcccggcttgtcacaacccacaaacgggaccggaacatagcattgctgaatatcacaatgaatcaggcattaaaactacacttcgtaagggtggtaggacctttgccgttggaggctgtgtattcgcctatgtgggttgtcacaataagacagcttactgggtacctcgtgcaagtgctgacattggatcaaaccacacaggggttgtaggagacggttccgaaggtttaaatgaaaatcttctggaaatcctacacaaagaacgcattaacattaatattgttggtgaattcaaacttactgaagaagttgccattattttagcatccttctcagcttctactagtgcttttgttgagacagttaaaggattggactttaagtctttcaagcaaattgttgagtcttgtggtaactttaaggttaccaagggtaaatacaaggaaggtgcgtggaacattggtgaacgaaaatcgctccttaacccgctatatggtttttcatcagaagcggcaggagtggtacgcgctatgttttctcgtactttcgaaaacacagctcagtctgtaaaagctttgcaaaaagcggctatcaccgtgttggatgggatctctcaatattcacttcgtcttattgatgcaatgtttttcacatcccaactggtgacagagaacatggtcgttatggcatacataacaggtggccttgttcagataacaacacaatggttgcaaagtctttttggagccatgtatgacaaattaaaacctgtccttgattggatcgaaaccaaatttgaggaaggtgttgaattcatgaaagatggatgggaaattgtaaaatttctcacccaatctacatgtgaaatagttgcaggtcagcttacaacttttgctaaagaggtcaaagagtctgttagaacattctttgacttagttaacaagtttttagcactttgcgccgatacaatagtattaggaggtgctaaactcaaagctcttaacattggtgaactctttgtttcacattccaagggactttacagaaagtgtgtgaaatcccgagaagacactgatcttctcatgcctctcaaagcacctaaggaagttatcttcctagaaggtgaaacagtgtctacggatctcctaactgaagaagtaaccctgaagacaggtgatctagtaccatcacaggag------tgctgtaacaaggatgaaacccttgttggtactcctgtttgcattaatggtctaatgcttttggaggtaaaggagtcggagaaatactgcgcccttgctccaaatatgcaagccactcataatgtgtttactttgaaaggtggtgcgcctacaaaagttacttttggagatgacactgtgattgaagttcaaggttacaaaacagttaaaataacctttgagcttgatgagagagtggacaaagttcttaatgagaaatgtgccaactacactgtagagctaggaactgatgctgaagaactagcatgtgttgtagcagaggctgttgtaaagacattgcagccggttgctgagatcttaacaccattaggcatagatcttgatgagtggagtgttgctacttattacctgtttgatgaagcaggtgaaagtagattatcaacccatatgtactgctccttctaccctcctgatgaggat---------gaatacgtggaagaggatgagtacattgaagagaatcaagaacaagccagtgctgacttagactatgatggtcaatccttagaatttggtgcttcacagaca---------cctcaggaagaggaagaagaagactggcttgaagaagcctatcaa------------------------------------gaagaagaggatgtc------attgttgaa---------------gaagtagtgacaacaccaacaccagaagtt---------gagactgacatgtttaaaggttatctcaaacttactgataatgttgcaataaaatgttgcgacatagtccaagaatcacagagtgctaaacctaccgtggttgttaatgctgctaacattcatctcaaacatggtggtggtgtagcaggtgctttaaacaaagcaactaacaatgctatgcaagttgagtctgatgactacatttccagaaatggaccacttaaggtgggtggtagttgtttactatcaggtcacaacttggctaaaaattgtctgcatgttgttggtcctaacatcaacaagggtgaggatataaaactacttgcagaagcttataagaattttaatgagcaccaaatagtcttagcaccactcttgtcagctggcatttttggtgcagaaccattaacttcacttaaaatgtgcattgaaaatgtgcatactaatgtttatatagcagtctttgaccaaaagctctatgatagcttgattgctggttacctcgacatgaaaagtgttgacaaagtcatggaaaaaccacaagaaaccaagactgaaccagctaaagagcctcagcaagaagttaaaactgctgagacacctgaaactaaggtggagtca---------gaagatgttaaacctgtagagcaagctacacaa------ccacaaaaagttaaaccttgtgtagaagaagtaactacaacacttgaggaaacaaagtttctcactactaagttgttgctttatgctgatatcaatggtggtttacaccccgattcagcagctttagtacaggatgtagatgtatcatttctaaagaaggatgcaccttacatcgtgggtgatgtcattgttgaaggtgacttaacaatagtagtaataccagctaagaaagctggtggtacattatcaatgctcactagggcaatacgcaaggtagtacctgatcattatataacaacatttcctggtcaaggtaatgctggttatacactagaagaagccaagactgctcttaaaaagtgcaaatctgcgctctatgtacttccttccttaacacctaattcaaaatctgaaattttagggactgtctcatggaatttgcgtgaaatgttagcgcatgcagaagagacacgtaaattaatgccggtctgcatggacacgcgtgctatagtagccactatacagagaaagtacaagggcattaaaatacaagaaggaattgttgattatggagctaggttttacttctatacgagtaagacacctattgccaaattaatttcaacacttaattcattaggtgaaaccttggtgactatgccattaggttatgtcacgcatggcttaaacttggaagaggctgcacgatgcatgcgctcattgcaggtaccggctgtagtctctgtttcatcacctgaagctgttacagcctataatggctacttaacatcttcttccaaaacacctgaggaacactttgtagagacggtttccttagctggttcttacaaagactggatttactctggtcaacacacagaattaggtatagaatttctgaaaagaggtgacaaagtcatttactttacaaaagag---ccttttactttccactatgatggacaagttaaagatttaaaccaactaaagacacttctcgctttacgtgaggtgaaaactataaaagtgttcacaacagtggacaatgttaatctacacacacaaattgtagatatgtctatgacatatggtcaacaatttggtccaacttatttagatggttctgatgtgacaaaaattaaaccacatagttcacatgagaacaagacattttatgtcttgcccagtgatgacaccttacgcggtgaactttttgagtactaccatacaacagatgaaagttttcttggtagatacatgtcagcactaagccacactaagacttggaaatatccacaagtcggtgggttaacttcaataaagtgggctgataacaattgctacttgtccactacattattgacacttcaacaaattgatttgaagtttaatccacctgcactacaagacgcctactatcgtgcgcgtgctggagatgcggccaatttctgtgcaatcatacttgcttactgtaacaaaccagtgggtgagttgggtgatgttcgcgaaacgctgatgcatctgtttcagcacgccaatttagaatcatgtaaaagggttctaaatgtggtgtgtacaacttgtggccagaagtcaacaacctataaaggtgttgaagctgtcatgtatatgggcactctctcctatgaagaactcaagaagggtgtgaaaataccatgtgtgtgcggtaaagatgctacacagtatttagtacaacaagagtcaccttttgttatgatgtctaaaccaccaacgcaacacaagttgaagcaaggtggttttctgtgcgctagcgaatacactggtaactaccagtgtggtcattataggcacattacatctaaggaaacattgtaccaaattgacggtgctatgctaacaaagacttcagaatataaaggaccaattaccgatgtcttttataaggaatctgtctacaacacaacaatacaacctacagtctataaattagacggtgttgttcgtgtagaaattgaacctaaattagatgcatattataaaaaagacaatgcttactttactgaacagccaattgacttagtcccaaaccagccatatccaaacgccagttttgacaatttcaagctcgtttgtgatgtaaattctaaatttgctgatgacttaaaccaaataactggttttaaaaagcctgcctcaagagagcttaaggttacatttttccctgatttgaatggtgatgtagtggctattgattataaacattacacactcagcttcaaaaaaggagcaaaattggtacataaacctatagtctggcatgtgaaccaatctactactaaagcaacatacaaacccaatacatggtgtttgcgttgtctttatagtactaagccaatagacacttcaaatagttttgaggtgttacaaatagaggaaacacagggaatggatactcttgcctgtgaagaccaaaaagctgtcactgaggaagtagtggaaactcctaccatacagaaagacatactagagtgtgatgtaaaaactacggaaactgtaggagatgtcatactaaagccagcagcagagggtgttaaagtcacacctgagttgggacatgaggacatgatggctgcttatgtagagaacaaaagcattactattaaaaagcccaacgagttatcagagtgtttgggtttgaaaaccttaatgacacatggattgtctgctgttaacagcgtaccatggcaaactatagtggattatgctaaaccattcttgtctaaggctacaatacatgctgcaagtgtggttacaaggtgcgttagtcgcgtctttaacaattatgtgccatattttataactttgatgatgcagttgtgtacttttactaaaggtgctaactctagaatcaaagcgtcaatgcccaccacaatagcaaagaacacatttaagagtgttggtaagtgctgttgtgatgccactataaactatttgaagtctcctaagttttcaaaattagttactctcatagtatggtttttattactaagttgctgcctaggctctgttatttatataacagctgctttgggtgttttattgtctaattttggtttaccctcttactgtgatggtgttagagaaggttacctaaattctacaaatgttaccacagctacatattgtactggttctattccttgtagtgtgtgtcttagtggtttggattctctagatacctacccggctctagaaactatacagattaccatttcatcttttaagtgggatcttaccttatttggcatgatcgctgaatgggtcttggcatatattctctttactaagttcttttatgcattgagtttagctgcagttatgcaattgtttttcaattactttgctgctcattttgttagtaattcatggcttatgtggcttgtaattaatgttgtaaagcttgcacctgtgcctgctatggttagaatgtatattttcttcgcttctttctattacatttggaagagttatgtacatgttatgaatggttgcgcatcctctacttgtatgatgtgttataaacgtaacagagcaacaagagtggaatgcaccactattgttaatggcatgaagaaatccttctacgtctatgcaaatggtggtaaaggattttgcaaattacataattggaattgtgtcaattgtgatacattttgcgctggcagtacattcatcagtgatgaagtagcccgtgacctctctttgcaattcaaaagaccaattaatccaactgaccagtcagcttatgtagtagatagtgtgtgtgtgaagaatggatctctacacttgtactttgaaaaggatggtcagaaaacctatgaaagacacccactcaaccattttgtcaaccttgacaatttaagagctaacaacacaaaaggttcgctacctattaacgtgattgtctttgatggcaaatcaaagtgtgaggaagcagcggctaagtctgcatctgtttactattcccagcttatgtgccaacccatattgcttttagaccaatctatggtctcggatgtgggtaatagcacagaagttgcagtaaaaatgtttgatgcttatgttaatgcattttcatcaacctttaatgtaccaatggaaaagttgaagactcttgtagctacggctgaagctgaactggctaagaatgtggctctagataccgttttgtctacatttgtttctgcagcccgtcagggagttgtagacacggatgtcgatacaaaggatgtggtagagtgtcttaaattgtctcatcattctgatttagacattacaaatgagagctgtaataattacatgctcacatacaacaaagtagaaaacatgacacctagagatctaggtgcctgtattgactgtagtgcaagacacattaatgcacaagtggcaaagagtcacaatgtagccttaatttggaacgttaaggactttctttcattgtctgaacagttgcgtaaacaaatacgcagtgctgctaagaaaaataatttaccatttaaactcacttgtgcaacaacaaggcaagtggttaatgtagttactacaaaaatagcccttaagggtggcaaggtagttactagctttttgagaactatgcttaaggttacattggcactcatgatgttagcctttgtgttttacttgattacaccagtccatgttctaagtgagcatgctgatttctctacagaaatcattggctataaggccatagacggtggtgttactcgtgacatatcatctaaagatgattgtttctcaaataagcacacaggatttaaccagtggtttagtcagagaggcggcaattacagaaatgacaagaattgtcctatagttgctgctgttatcacaatagaagtaggttttctagtgcctggattgcctggtacagtctaccgtgcttttaatggtgactttttgcatttcctacccagagtttttagtgcagttggtaacatctgctatacaccttcaaaacttattgagtacacagactttgctacatctgcttgcgttctggctgcagaatgtaccatctttaaggatgctcaaggtaagcctgtaccgtattgttacgatacaaatgtccttgaaggttcattgccttatgaaagtcttagagcagatacacgttatgtgcttatggatggttctattatacaatttcctaacacctacctcgaaggttctgttagagttgtaactacctttgattcagaatactgcagacatggaacttgtgagaattctgaggccgggatctgtctttccactagtggcagatgggttctcaataatgagtattatagatcattacctggagttttctgtggtgttgattctgtaaatcttcttatgaacatgttcacacctctgatacaacctgtaggtgttatggacatatctgcttcagtagttgcaggtggtattgttgctttgatcgtaacatgcctagcttactattttatgagattcaggagagctttcggcgaatacagccatgtgattgctgctaatgcacttttgtttcttatgtcttttactgtactctgtttgacaccggcttactctttcttgccaggtctttattctgtaatttacttgtacttaacattctatcttactaatgatgtttcgtttttggcgcatatccaatggatggttatgttcacacctattgtacctttctggataacaatagtctatggcttttgtatttccattaagcattgttattggttctttagcaattaccttaagagacgtgttgtctttaacggtatttcctttagcacatttgaagaagctgcgctatgcactttcttgctcaacaaagaaatgtatcttaagttgcgcaatgaagttctgttgccactctctcagtataatagatttttagctctttataacaagtacaagtattatagtggagccatggacacaactagttaccgtgaggctgcttgctgtcaccttgccaaggctctgaatgatttcagtaattcaggatctgatgttctctaccaaccaccacaaacttccataacctctgctgtcttgcagagtggttttagaagaatggcattcccttcaggaaaagttgaagggtgcatggtacaagtcacttgtggaaacactaccttaaatggtctttggcttgatgacattgtatattgtcctaggcatgtgatttgcacacctgaagacatgcttaacccaaattatgaagatttgctcattcgtaagtctaatcataatttcttagttcaggctggtaatgttcaactcagagttattggacattctatgcaaaatagtattcttaagttgagggtagaaactgccaaccctaagacaccaaaatataagtttgttcgtattcaaccaggacagactttttcagttctagcatgctacaatggtgcaccatcaggtgtgtatcagtgtgccatgagacctaattacaccataaagggttccttccttaatgggtcatgtggaagtgttggtttcaacatagattatgactgtgtctctttctgttacatgcaccacatggaattacctacgggtgttcatgcaggcacagatttagatggtacattttatggaccttttgttgacagacaaacagctcagtctgcaggtacagacacaaccattacagttaatgttctggcttggttgtacgctgcactcataaatggagagcgttggttccttaatcggtatacaacaactcttaatgactttaaccttgttgcaatgaagtataactatgaaccattgacacaggatcatattgacatactaggacctctgtctgctcagacaggtgttgctgtacttgacatgtgtgcggcccttaaagagttgcttcaaaatggcctgagtggacgcactatcttgggtagtggtttactagaagatgaatttacaccttttgatgttgttagacaatgttcaggtgttacctttcagagtgctgtcaagagaacaatcaagggcacaaaccattggttgttgatgactgttttgacatcactacttatcttggtacagagcacacaatggtctctgttcttctttgtctatgaaaatgcctttttgccatttgctatgggtgttattgccatgtctgcctttgctatgctttttgtgaagcataggcatgcatttatctgtttgtttttactgccttctcttgctactgtagcttattttaatattgtctacatgcctgctagttgggttatgcgtattatgacatggttggatatggttgacaccagtatctctggttataaacttaaagactgtgccatgtacggaataactgccttaatgctcattctcatgacagcaagaactgtttatgatgatggtgctagaagagtctggacactcatgaatgttcttactttggtctataaagtctactatggtaatgcattggatcaagcaatttcaatgtgggctttgattatttctactacctctaactactctggtgttgtaacaaccatcatgtttatggctagaggtatagttttcatgtgtgttgagtattgccctattttctttatcacaggtaatacacttcagtgtatcatgctggtttactgtatcttaggctatttttgtacttgctacttcggcctattctgcttactcaatcgctatttcagactaactctgggtgtttacgattatctcgtgtctactcaggagttcagatacatgaattcccaaggtcttttgccacctaagaatagtattgacgctttcaaactcaacattaaattgttgggcattggaggcaaaccttgtattaaagttgctaatgtacagtctaaaatgtcagatgtaaaatgcacttctgtagtactactttctgttttacaacagcttagagtagagtcatcatcaaagttgtgggcacagtgcgtacaacttcacaatgacatattgcttgctaaagacacaactgaagcttttgaaaagatggtttcattattgtctgttttgctttctatgcagggtgctgtagacattaataaattgtgtgatgaattgctcgacaatagagcaacactgcaggctatagcttcagagttcagttcgttaccatcctatgctgcatatgctaccgctcaagaggcgtatgagcaggcagtatcaaatggtgactctgaagtagtacttaagaaattgaagaaatctttgaatgtggctaaatctgaatttgaccgtgatgcagctatgcaacgaaagttggaaaagatggctgatcaggctatgacccaaatgtacaaacaggcaagatctgaagacaagagggcaaaagtaactagtgcaatgcaaactatgcttttcactatgcttaggaaattggataatgatgcattgaacaacattatcaataatgcaagggatggttgtgtaccgttaaacatcatacctttaacaacagcagctaaattaatggttgttgtccctgattataacacttacaaaaatacttgtgagggtaacactttcacttatgcatctgcactttgggaaatccagcaagtggtagatgcagatagtagagcaatccaacttagtgaaattactttggacaactcaccaaatctggcttggcctcttattgtaacagcaatgaggtcgaattcagctgtcaaattacagaataatgagctgagtcccgtcacacttagacagatgtcgtgtgcggctggtactacacaaactgcttgcacagaggacaatgcactggcctactacaacaattcaaagggaggtaggtttgtgctagcacttttgtcggaccaacaagatctcaaatgggctagattcccaaagagtgatggtactggtactatctacacagagctggaaccaccatgtaggtttgttacagacacgcctaaaggtcctaaagtgaagtacttgtactttattaagggtcttaacaaccttaacaggggtatggtactgggcagtttagctgctacagtccgtcttcaagctggtaatgctacagaagtcccagctaattcaactgtactttccttctgtgctttcgctgtggatccagcaaaggcttacaaagactatctagcaagtggaggacaaccaattacaaattgtgtaaggatgttgtgtacacacacaggtacaggacaggcaattacggtaacacctgaagccaacatggaccaagagtcatttggcggtgcttcctgttgcttgtattgcagatgccacatagatcatccaaaccctaaagggtattgtgatttaaagggtaagtatgtgcaaatacctaccacttgtgctaatgacccagttgggtttactcttagaaacacagtctgtaccgtctgcggtatgtggaaaggttatggctgtagttgtgaccaactccgcgagcccatgatgcaggctggtgacgcctcgtcgtttttaaac------------------------------cgggttagcggtgtaagtgcagcccgtcttacaccgtgcggcactggtactagtactgatgtcgtctacagggcttttgatatctataatgaaaaagttgcaggttttgcaaagttccttaaaacaaattgctgtcgattccaagagaaggatgaagatggtaacttaatagattcctattttgtagttaagagacacaccttctctaactaccaacatgaggaaaccatttacaatttgattaaagactgtccagcagttgctgttcatgacttctttaaatttagagtagaaggtgacatggtaccacacatatcacgtcaacgtctaacaaaatacacaatggcagacctagtctatgcacttcgacattttgacgaaggtaattgtgacactttaaaagaaatactcgtgacttacaattgctgtgaggctgagtattttgataagaaagactggtatgactttgtagaaaatccagacatcttacgcgtatatgctaacttaggtgagcgtgtacgccaggcattgttaaagacagtacaattctgtgatgctatgcgcgatgcgggcatcgtaggtgtactgacattagataatcaggatctaaatggtaactggtatgatttcggtgatttcatccaagtagcaccaggctgcggtattcccattgtagattcctattattcattgcttatgcctatacttacactcactaaggctttggctgctgagtcgcacatagactctgatctagcaaaacccctacagaaatgggatttgctaaagtacgatttcacggaggagagactaagtctcttcaaccgttattttaagtattgggatcagacttaccacccaaattgtattaattgtttggatgacagatgtattctgcattgtgcaaactttaatgtgcttttctctacagttttcccacctacaagttttgggcctctagtgagaaaaatttttgtagatggtgttccttttgtagtttcaacaggataccattttcgtgagctaggtgttgtgcataatcaggatgtaaacattcatagctcgcgtctcagttttaaggaattacttgtgtatgcagctgatccagcaatgcatgcagcatctggcaatcttttgctagacaagcgtacaacatgcttttctgtagctgcattaacaaacaatgttgcttttcaaactgtcaaacccggcaattttaataaggacttttatgactttgcagtctctaaaggcttttttaaagaaggaagttctgtagagcttaaacacttcttctttgcccaagatggcaatgcagctattagtgactatgattactatcgctacaatttgccaacaatgtgtgatattagacagcttctctttgttgtagaggttgttgataaatattttgactgctatgatggtggctgtatcaatgccaatcaagtcattgtcaacaatttagataagtcagcaggtttcccatttaataaatggggtaaggctagactttattatgattcaatgagttacgaagatcaggatgcattgttcgcttacaccaagcgcaatgtcatacccacaataactcaaatgaatcttaaatatgccattagtgcaaagaatagagctcgcacagtagctggagtctctatatgcagcacaatgaccaatagacagtttcatcaaaagctattgaaatccatagctgctactagaggagccaccgttgtcattggaacaagtaagttctatggtggctggaataacatgttaaaaactgtttacagtgatgttgaatcaccacaccttatgggttgggattatcctaagtgtgacagagccatgcctaatatgcttcgcataatggcatccctagtccttgctcgcaaacatagtacatgctgtaacttgtcacatcgtttctatagattagctaacgaatgtgcccaggtattaagtgaaatggtcatgtgcggcggttcactatatgttaaaccaggtggaacatcatcaggtgatgccactactgcatatgctaatagtgtttttaacatctgccaagctgttacagcaaatgtgaatgcacttttatcaactgatgggaataaaattgccgacaagtatgtccgcaatttacaacacaagctttaccagaatctctatagaaatagagatgtggatcatgaatttgtaagtgaattttacgcttatttgcgtaaacacttttcaatgatgattttgtctgatgatgctgttgtttgctataatagcaactatgcatcacagggtttagtggctagcatcaagaacttcaaagcagttctttactatcaaaataatgtttttatgtctgaggcaaagtgctggactgagactgaccttactaaaggacctcatgaattttgctctcaacatacaatgctagtcaaacaaggagatgattacgtgtacctgccttacccagatccatcaagaatattaggtgcaggctgttttgtcgatgacatagtcaaaacagatggtacacttatgattgagagatttgtgtctttggctatagacgcctatcctcttacaaagcatcctaatcaggagtatgcagatgtttttcatttgtatttacaatacattagaaaattgcatgatgaactgactgggcacatgttagacatgtactcagttatgcttactaatgataatacttctaggtattgggaaccagagttttatgaggctatgtacacaccacacactgtcctacaggcagttggtgcttgtgtgttatgcaattcacagacatcacttagatgcggtgcttgcattagaagacctttcctatgttgcaaatgctgctatgatcatgtcatatcgacatcacataaattagtattgtctgttaatccctatgtttgcaatgctccaggttgtgacgtcactgacgtcactcaactctacttaggaggtatgagctattactgtaaaacacataaaccaccaataagcttcccactttgtgctaatggacaagtctttggtctttataaaaacacatgtgttggcagtgagaacgtaactgatttcaatgccatagcaacatgtgattggacaaatgctggtgattacattcttgctaacacctgcactgaaagacttaagctttttgcagctgaaactcttaaagctactgaagaaacatttaagctatcatatggcattgcaacagtccgtgaagtgctatctgatagagagttacacctttcttgggaggttggcaagcctagaccacctttgaaccgcaattatgtctttactggttaccgtgtaactaaaaacagtaaagtacaaataggagagtacacctttgaaaaaggtgactatggtgatgctgttgtgtacagaggtaccacaacttataaacttaatgttggcgattactttgtgttaacatctcacactgtaatgccattgagtgcacctacattagttccacaggaacattatgtaaggatcactggcttataccctactcttaatatctcagatgagttttccagcaatgttgcaaattaccagaaggtaggtatgcagaagtattccaccttacagggacctcctggaactggtaaaagtcacttcgctataggactggctttatattacccatctgcacgcatagtctatacagcttgctctcatgcagctgttgatgctttgtgtgagaaggcacttaaatacttacctattgataagtgtagcagaataataccagcacgtgcgcgtgttgagtgttttgacaagttcaaagtgaactccactctagaacagtacgtgttttgcactgttaatgctttgcctgaaacaactgcagatatagttgtttttgatgaaatatctatggctactaattatgatttgagtgttgtcaatgctagactgcgtgccaagcactatgtctatataggtgacccagctcaacttccagcaccacgcacattgctgactaaaggcacactagaaccagaatattttaactctgtgtgcaggcttatgaaaacaataggtcctgacatgttcttaggaacatgcagacgttgtcctgctgaaattgttgacactgtgagttctttagtttatgataataaactgaaagcacacaaagagaaatcagcacaatgtttcaaaatgtactacaagggtgttattacacatgatgtctcatctgctattaacagacctcaaataggtgttgtaagagagtttcttacacgcaatcctgcatggagaaaggctgtctttatctccccttacaattcacagaatgcagtagctgccaagttacttggattgcctacacagactgtagattcttcacagggttcggagtatgattacgtcatattcacgcaaactactgaaacagctcactcatgtaatgttaacagattcaatgttgccataactagagctaaagtaggcatcttgtgcataatgtccgacagagacctttatgacaagttgcaatttgtaagtcttgaagtaccgcgcagaacaactgctgctctacaggctgaaaatgtcacaggactttttaaggattgtagtaagatagtaactggtttacatcctacacaggcaactacgcacctcagtgtagacacaaagttcaaaactgagggtttgtgtgtcgacatacctggcataccaaaggacatgacctataggagactcatctctatgatggggttcaaaatgaattatcaagtcaatggttacccaaatatgttcattacccgagaagaagccattagacatgtgcgtgcatggattggctttgatgttgagggttgtcatgcaactagagatgcagtggggacaaacctaccactccagttaggattttcaacaggtgtcaatcttgtagccgtaccaacgggctacgtagacacagctaacaacacagaattcactagagtcaatgctaagccacctcctggtgaacaatttaaacaccttataccactcatgtacaagggattaccatggaatgtagtgcgtataaagattgttcagatgctcagtgatacgctgaagaatttgtcagacagagttgtgtttgtcctatgggctcatggctttgaacttacatcaatgaagtattttgtcaagattggaccagaaagaacgtgttgtctgtgtgacaaacgtgcaacttgtttctctacttcatcagatacttatgcttgctggaatcattcagtgggttttgactatgtctataacccatttatgattgatgtacagcaatggggtttcactggtaacctacagagtaatcatgatcaatattgtcaagttcatggcaatgcccatgtagctagttgtgatgctatcatgactaggtgtcttgcagtccacgagtgcttcgttaagcgcgttgactggtctgttgaatacccaattattggggatgaacttaagatcaatgcggcatgcagaaaagtacaacatatggttgtaaaagctgcattgctagctgacaagttccccatcttgcatgacattggcaatcctaaagctattaagtgtgtaccgcatgcagacgtagagtggaagttctacgatgcacagccatgtagtgacaaggcctataaaatagaggaattgttctattcttatgccacacaccatgacaaatttactgatggtgtgtgtttgttttggaactgtaatgttgaccgttacccggccaatgctatagtctgcaggtttgacacaagagtactttcaaacttaaacttacctggctgtgacggcggtagtttgtatgttaacaaacatgcattccacactcctgcttttgataagagtgccttttcaaacttgaaacagctacccttcttctattactctgacagtccttgtgaatcacacggtaagcaagttgtgtcagacattgattatgtaccacttaaatctgctacgtgtattacacgttgcaatttgggtggtgctgtttgtagacatcatgctaatgagtacagacaatacttagatgcttacaacatgatgatttcagcaggattcagcctttggatttacaaacaatttgacacatataacttgtggaatactttcacaagactccaaagtttagaaaatgtggcttacaatgtagttaacaaagggcattatgatggacagcagggtgagataccagtttccatcgtgaataacaccgtctatacaaaagtggatggtgctgatgttgaaatctttgagaacaagactacacttccagttaatgtagcatttgagctatgggctaaacgcaacattaaacctgtccctgagatcaaaatactcaacaatttgggtgttgacatcgcagccaatacagtcatctgggattacaagcgtaatgccccggcacatatgtctacaataggtgtctgctcaatgactgacattgcaaagaaacctactgagagctcttgtaccacattgaacattctgtttgatggtagagtggaaggacaagtagacctatttagaaatgccagaaatggtgtacttataactgagggtgctgtaaagggattaacaccatcaaaaggaccagcccaagctagcattaatggagtcacattaattggagaagcggtaaagacacagttcaattattttaagaaggttgatggtgtagtacaacaactaccagaaacttactttacacagagcagaaatttagaggatttcaaatctaggacacaaatggagagagatttcctcgaattagctatggatgagttcatacaacgctataagcttgaaggttatgcttttgagcacatagtgtatggagattttagtcatggacagcttggtggtctacatttgcttataggtcttaccaaacgttcacaagaatcaccactaaagttagaggatttcatccctactgatagtacagtgaaaaattatttcataacagatgctcaaacaggatcgtcaaaatgtgtatgctctgttattgatttgctccttgatgactttgtagaaattataaagtctcaagatttatcagtagtttcaaaagtagtcaaagttacaattgattatacagaaatttcttttatgctgtggtgtaaagatggtcatgtagaaacattttacccaaaattacaggcaagtcaagcatggcagccgggtgttgctatgccgaatttgtataaaatgcagagaatgcttattgaaaagtgtgaccttcaaaattatggagaatcagtggtattaccaaaaggcataatgatgaatgttgcaaaatacacccaactgtgtcaatatatgaacacattaacaatagcagtaccttataacatgagagttatacattttggtgctggatctgacaaaggagtagcacctggtactgcagtactaagacagtggttaccaacgggcacactacttgtcgattcagacttaaatgactttgtttctgatgcagattcaactttaataggtgattgtgcaaccgtacatacagctaacaagtgggatctcattattagcgacatgtacgatcctaaaaccaagagtgtaggaaaagagaatgactcaaaagaaggatttttcacctacatttgtggatttatcaaacaaaaactttcactaggaggttctgttgctataaagattacagagcactcttggagtgcagatctttacaagcttatgggacactttgcctggtggacagcttttgttaccaacgttaatgcatcatcatctgaagcattcttaataggtgttaattacatgggcaaactaaacgaacaaatagatggttatgtaatgcatgctaattatatcttctggaggaacacgaatcccattcagttatcttcctattccctatttgacatgagcaaatttcctcttaagttaagaggaactgcagtcatgtctttaaaagagagtcaaataaatgatatgatttactcactgttacaaaaaggtaggcttattattagagaaaacaatagaattgttgtctctagtgatgttcttgtaacgaac---------atgtttatattagtgctgttgaatgtgttatcagtgtatggt------tgtgtgaatattact------tatggatcacatcatttatatgtgtcgtctcgcacacggggtgtttactacccagacgatgctttcagatcatctactaacgtgttacatgaagggttctttttaccttttgattccaatgttacatggtatagcttttgg---------------------aaccagaagtattctgtagccacatcgccttttggtgatggtgtttacttttccactattgacaagtccaatgtcgttaggggatgggtttttggaactacattagacaatgatactcagtctgtgttgctatacaatgatggcacccatgtcagggtggaggtttgtacttttcatttctgtcctacccccgttttctctgca---------------------------------tctagcccccatttatattctagtgcatttaattgcacacttaattatactttggctagtgttagagcggattttaccgaagtggatggctcttttaagaccattagagaattcgtttttaaattacaggacggttctcttaatgtctattatgcatctacgtcctatgtgttggccataggtgccacctctcagctgccttctggtgttacacctcttgtaccattatggaaaatacccataggcttaaatataaccaactttaaaaccttggtgtacctt---cgatctgataatacccca---------------------------ctacaggccgcttatgtagtgggccacctaaaacgaagaactatgatgtttaagtatgatgaaaatggcacaattgtcgacgctatcgactgtgctcttgatcctctctcagagacaaaatgtacattaaggtcctttatagtagaaaaaggaatttaccaaacctcaaatttcagagttcaaccacaagatacggttgtgaggttccctNNNNNNNNNNNNNNNNNNNNNNNNNNNNNNNNNNNNNNNNNNNNNNNNNNNNNNNNNNNNNNNNNNNNNNNNNNNNNNNNNNNNNNNNNNNNNNNNNNNNNNNNNNNNNNNNNNNNNNNNNNNNNNNNNNNNNNNNNNNNNNNNNNNNNNNNNNNNNNNNNNNNNNNNNNNNNNNNNNNNNNNNNNNNNNNNNNNNNNNNNNNNNNNNNNNNNNNNNNNNNNNNNNNNNNNNNNNNNNNNNNNNNNNNNNNNNNNNNNNNNNNNNNNNNNNNNNNNNNNNNNNNNNNNNNNNNNNNNNNNNNNNNNNNNNNNNNNNNNNNNNNNNNNNNNNNNNNNNNNNNNNNNNNNNNNNNNNNNNNNNNNNNNNNNNNNNNNNNNNNNNNNNNNNNNNNNNNNNNNNNNNNNNNNNNNNNNNNNNNNNNNNNNNNNNNNNNNNNNNNNNNNNNNNNNNNNNNNNNNNNNNNNNNNNNNNNNNNNNNNNNNNNNNNNNNNNNNNNNNNNNNNNNNNNNNNNNNNNNNNNNNNNNNNNNNNNNNNNNNNNNNNNNNNNNNNNNNNNNNNNNNNNNNNNNNNNNNNNNNNNNNNNNNNNNNNNNNNNNNNNNNNNNNNNNNNNNNNNNNNNNNNNNNNNNNNNNNNNNNNNNNNNNNNNNNNNNNNNNNNNNNNNNNNNNNNNNNNNNNNNNNNNNNNNNNNNNNNNNNNNNNNNNNNNNNNNNNNNNNNNNNNNNNNNNNNNNNNNNNNNNNNNNNNNNNNNNNNNNNNNNNNNNNNNNNNNNNNNNNNNNNNNNNNNNNNNNNNNNNNNNNNNNNNNNNNNNNNNNNNNNNNNNNNNNNNNNNNNNNNNNNNNNNNNNNNNNNNNNNNNNNNNNNNNNNNNNNNNNNNNNNNNNNNNNNNNNNNNNNNNNNNNNNNNNNNNNNNNNNNNNNNNNNNNNNNNNNNNNNNNNNNNNNNNNNNNNNNNNNNNNNNNNNNNNNNNNNNNNNNNNNNNNNNNNNNNNNNNNNNNNNNNNNNNNNNNNNNNNNNNNNNNNNNNNNNNNNNNNNNNNNNNNNNNNNNNNNNNNNNNNNNNNNNNNNNNNNNNNNNNNNNNNNNNNNNNNNNNNNNNNNNNNNNNNNNNNNNNNNNNNNNNNNNNNNNNNNNNNNNNNNNNNNNNNNNNNNNNNNNNNNNNNNNNNNNNNNNNNNNNNNNNNNNNNNNNNNNNNNNNNNNNNNNNNNNNNNNNNNNNNNNNNNNNNNNNNNNNNNNNNNNNNNNNNNNNNNNNNNNNNNNNNNNNNNNNNNNNNNNNNNNNNNNNNNNNNNNNNNNNNNNNNNNNNNNNNNNNNNNNNNgctgtggagcaggataagaacacgcaagaagtgttcgctcaggttaaacaaatttacaaaacaccagatatcaaagatttcggtggttttaatttttcccaaatattaccagacccatcaaaacccagcaaacgttcctttattgaggacttgctcttcaataaggttacgttagctgatgctggattcgtcaaacagtatggcgactgtcttggtgatattcaagctcgtgatttgatttgtgcacaaaagtttaatggactcacagtcctaccacctttgctcacggatgaaatgattgctgcctacacagctgcacttattagtggcactgcaacagctggatggacctttggtgcgggagccgccctccaaataccatttgctatgcaaatggcttacagatttaatggaattggagttactcaaaatgttctctatgagaaccaaaaattaattgccaatcagttcaacagtgctattggaaaaattcaagaatctctcacaagtacagctagtgcactaggtaaattacaggatgtggtcaaccaaaatgcacaggctctcaacacattggtaaaacaacttagctcaaacttcggtgctatctccagtgtgcttaatgacatcatttcaagactggacaaagtcgaggctgaagtgcaaattgataggttgatcacgggcagacttcagagtttgcaaacatatgtgacacaacaactcattagagctgctgaaatcagagcttctgctaatttggctgcaactaaaatgtctgaatgtgttcttggacaatctaagagagttgacttctgtggaaaaggctatcaccttatgtcattcccacaggccgcaccccatggtgttgtattcttacatgttacttacattccttcacaggagagaaacttcaccactgcaccagccatttgtcatgaaggaaaagcacactttccacgagaaggtgtattcgtctctaatggcacccattggtttatcacacagaggaatttctatgaaccacaaatcatcacaacggacaatacatttgtgtctggtacttgtgacgttgtcataggcattgttaacaacactgtatatgaccccctgcaaccagagcttgaatcctttaaggatgagctcgacaaatactttaaaaatcatacgtcacctgacattgatttaggagacatctcaggcattaatgcttcagttgtcgatatacaaaaggaaattgatatcctcaaggatgttgcaaagaacttaaatgaatctctcatcaacctacaagaactaggtaagtatgagcagtatattaaatggccttggtatgtctggcttggctttattgcaggcctgattgccataataatggtcactattatgttatgttgcatgactagctgctgcagttgtcttaagggatgctgctcatgcggttcttgctgcaaatttgatgaagacgactctgagccagtgctcaaaggagtcaaactacattacaca---------------------------------------------atggatttgtttatgagaattttcactcttggttctgttagttttcaaaagggaactatacaggatgattctgctccagatactgttcgcgctacagcaaaaataccgatacaagcctcactccctttcggatggcttattgttggtgttgcacttcttgctgtttttcaaagcgcttccaaaattataacacttaaaaagcggtggcaccatgctatctacaaaggagttcaacttgtttgcaatttgctcctactcttcgtcaccgtttactcacatcttttgcttgtcgctgcaggtctagaagctcaatttctttacctctatgctcttgtttactttctgcagtgtgtcaatgcttgcagagtgattatgagactgtggctgtgctggaaatgcagatccaagaacccactgctttatgatgctaactacttcctgtgttggcatactaattgttacgactattgtataccttacaatagcgtgacttcctcaattgtcattacttcaggtgatggcactgctgttcctatctctcaacatgactaccagatcggtggttatactgagaaatgggaatcaggagttaaagactgtgttgttctgcacggttactttacttctgactactaccagctgtactctactcaattgagtacagacactggagttgaccatgttaccttcttcatctacaacaagattgttgatgaaagagaacacgaacatgttcaaatacacacaatcgacggctctcatggagttgtaaatccagcaatggacccaatctatgatgagccgacgacgactactagcgtgcctttg------------------------atgtactcattcgtttcggaagagacaggtacgttaatagttaatagcgtacttctttttcttgctttcgtggtattcttactagttacactagccatccttactgcgcttcgattgtgtgcgtactgctgcaatattgttaacgtgagtttagtgaaaccttctttttacgtttactcacgtgttaaaagtctgaattcttctagagttcctgatcttctggtc------------------------------------------------------------------------atgtcacaagcaaacggaactatttccgttgaagagcttaaaaagctcctcgaacaatggaacctagtaataggtttcctactgctagcttggattatgctgctgcaattcgcttattccaacaggaataggtttttgtacattattaagcttgtttttctgtggcttctttggcccattacacttgcttgctttgtgcttgctgctgtttacagaattaattggatcacaggtggcattgcgattgcaatggcttgtattgtaggcttgatgtggctaagctacttcattgcttctttcaggctgttcgcacgcacccgttccatgtggtcattcaacccagaaacaaacatactgctcaatgtgccgcttcgtggcacaattctgaccaggccgcttcttgagagtgaactcgtcatcggcgctgtgatcattcgtggtcacctccgcatggctggacattctctagggcgctgtgacatcaaggacctgccaaaagaaatcactgttgctacatcacgaacgctttctttttacaaattgggagcttcgcagcgtgtaggaactgattcaggttttgctgcatacaaccgctacaggattggcaattataaactcaatactgaccattccagtagcaacgacaatattgctttgctagtacag------atgtttcatcttgttgattttcagattactatagcagagatattaatgatgattatgagaactttcaaggtttcaattttaaaccttgattacataataagtgtcatagtcagacatttatctaagtcactaactgagaataaatattcacagttagatgaagagcaacctatggagactgat------atgaaattattcattttcttggcactgataacattagtaattgctgagcattatcactaccaagagtgtgtcagaggtacaactgtacttttacaggaaccttgctcttctggatcttacgaaggcaattcaccataccaccctcttgctgataacaaatttgcactgacttgtacgagcagcttgtttgcttttacttgtccaggtggtgaaaaacacatttaccagctgcgtgcacgaagtgtctcacctagactcttcatcaagcaagaaaaccatattcaagaaccatacacaccaattttcctgctcattgcgggcactgtatttttaatactttgcttcgctttgaaaaggaaggtggaa------------------------------------------atgtctgataatggaccc------caaagaagtgccccccgcattacatttggtggacccgcagatcaaactgacaataaccaggatgcaagacgcactggagccagaccaaaacaacttcggccccaaggtcctcccaataatactgcgtcttggttcaccgctctcactcagcatggcaaggaggaacttaaattccctcgaggtcagggtgttccagtcaacaccaatagcggtccggatgaccaaattggctactaccgaagagctaccagaagaattcgtggtggtgacggtaaaatgaaagaactcagtccgcgctggtacttctactaccttggaactggtccagaagctgcacttccctatggtactaacaaagaaggtatcatttgggttgcaactgagggtgccttaaatacaccaaaacaacacattggcactcgcaatcctgcaaacaatgctgcaatcgtgctacaacttcctcaaggaacaacattgcctaaaggcttctacgcagaagggagcagaggcggcagtcaagcttcttctcgttcctcatcacgtagtcgtggtagttcaagaaatacaacacctggcagcagtagaggaaattctcctgcacgaagtgttggcaatggtggtgaagctgcccttgctttattgctgctagacagattgaaccagcttgagagcaaagtatctggcaaa------caacctcaaagccagacagtgtcaaagaaatctgctgctgaagcttccaagaaacctagacagaagcgtacagccactaaaagttacaacgtcacccaagcttttggaagacgtggtcctgaacaaactcaaggaaactttggtgaccaagagctactcagacttggaaccgagtacaaacattggccgcaaatagcacaatttgctcccagcgcatcagcattctttggaatgtcgcgcattggcatggaagtcacgccttcgggaacatggctgacttacacaggtgccataaaattggatgacaaagatcccaatttcaaagaccaagtcattttgctgaataagcatattgacgcatacaaaacattcccaccaacagagcctaaaaaggacaaaaagaagaagactgaggaaactcagcctttaccgcagagacagaagaaacagccaactgtgactcttcttcctgctgcagatttggatgacttctccaaacaattgcaaaaatccatgagtggagctgattcaacccaggcc
>MN996527.1
------------atggagagccttgtccctggtttcaacgagaaaacacacgtccaactcagtttgcctgttttacaggttcgcgacgtgctcgtacgtggctttggagactccgtggaggaggtcttatcagaggcacgtcaacatcttaaagatggcacttgtggcttagtagaagttgaaaaaggcgttttgcctcaacttgaacagccctatgtgttcatcaaacgttcggatgctcgaactgcacctcatggtcatgttatggttgagctggtagcagaactcgaaggcattcagtacggtcgtagtggtgagacacttggtgtccttgtccctcatgtgggcgaaataccagtggcttaccgcaaggttcttcttcgtaagaacggtaataaaggagctggtggccatagttacggcgccgatctaaagtcatttgacttaggcgacgagcttggcactgatccttatgaagattttcaagaaaactggaacactaaacatagcagtggtgttacccgtgaactcatgcgtgagcttaacggaggggcatacactcgctatgtcgataacaacttctgtggccctgatggctaccctcttgagtgcattaaagaccttctagcacgtgctggtaaagcttcatgcactttgtccgaacaactggactttattgacactaagaggggtgtatactgctgccgtgaacatgagcatgaaattgcttggtacacggaacgttctgaaaagagctatgaattgcagacaccttttgaaattaaattggcaaagaaatttgacaccttcaatggggaatgtccaaattttgtatttcccttaaattccataatcaagactattcaaccaagggttgaaaagaaaaagcttgatggctttatgggtagaattcgatctgtctatccagttgcgtcaccaaatgaatgcaaccaaatgtgcctttcaactctcatgaagtgtgatcattgtggtgaaacttcatggcagacgggcgattttgttaaagccacttgcgaattttgtggcactgagaatttgactaaagaaggtgccactacttgtggttacttaccccaaaatgctgttgttaaaatttattgtccagcatgtcacaattcagaagtaggacctgagcatagtcttgccgaataccataatgaatctggcttgaaaaccattcttcgtaagggtggtcgcactattgcctttggaggctgtgtgttctcttatgttggttgccataacaagtgtgcctattgggttccacgtgctagcgctaacataggttgtaaccatacaggtgttgttggagaaggttccgaaggtcttaatgacaaccttcttgaaatactccaaaaagagaaagtcaacatcaatattgttggtgactttaaacttaatgaagagatcgccattattttggcatctttttctgcttccacaagtgcttttgtggaaactgtgaaaggtttggattataaagcattcaaacaaattgttgaatcctgtggtaattttaaagttacaaaaggaaaagctaaaaaaggtgcctggaatattggtgaacagaaatcaatactgagtcctctttatgcatttgcatcagaggctgctcgtgttgtacgatcaattttctcccgcactcttgaaactgctcaaaattctgtgcgtgttttacagaaggccgctataacaatactagatggaatttcacagtattcactgagactcattgatgctatgatgttcacatctgatttggctactaacaatctagttgtaatggcctacattacaggtggtgttgttcagttgacttcgcagtggctaactaacatctttggcactgtttatgaaaaactcaaacccgtccttgattggcttgaagagaagtttaaggaaggtgtagagtttcttagagacggttgggaaattgttaaatttatctcaacctgtgcttgtgaaattgtcggtggacaaattgtcacctgtgcaaaggaaattaaggagagtgttcagacattctttaagcttgtaaataaatttttggctttgtgtgctgactctatcattattggtggagctaaacttaaagccttgaatttaggtgaaacatttgtcacgcactcaaagggattgtacagaaagtgtgttaaatccagagaagaaactggcctactcatgcctctaaaagccccaaaagaaattatcttcttagagggagaaacacttcccacagaagtgttaacagaggaagttgtcttgaaaactggtgatttacaaccattagaacaacctactagtgaagctgttgaagctccattggttggtacaccagtttgtattaacgggcttatgttgctcgaaatcaaagacacagaaaagtactgtgcccttgcacctaatatgatggtaacaaacaataccttcacactcaaaggcggtgcaccaacaaaggttacttttggtgatgacactgtgatagaagtgcaaggttacaagagtgtgaatatcacttttgaacttgatgaaaggattgataaagtacttaatgagaagtgctctgcctatacagttgaactcggtacagaagtaaatgagttcgcctgtgttgtggcagatgctgtcataaaaactttgcaaccagtatctgaattacttacaccactgggcattgatttagatgagtggagtatggctacatactacttatttgatgagtctggtgagtttaaattggcttcacatatgtattgttctttctaccctccagatgaggatgaagaagaaggtgattgtgaagaagaagagtttgagccatcaactcaatatgagtatggtactgaagatgattaccaaggtaaacctttggaatttggtgccacttctgctgctcttcaacctgaagaagagcaagaagaagattggttagatgatgatagtcaacaaactgttggtcaacaagacggcagtgaggacaatcagacaactactattcaaacaattgttgaggttcaacctcaattagagatggaacttacaccagttgttcagactatt------gaagtgaatagttttagtggttatttaaaacttactgacaatgtatacattaaaaatgcagacattgtggaagaagctaaaaaggtaaaaccaacagtggttgttaatgcagccaatgtttaccttaaacatggaggaggtgttgcaggagccttaaataaggctactaacaatgccatgcaagttgaatctgatgattacatagctactaatggaccacttaaagtgggtggtagttgtgttttaagcggacacaatcttgctaaacactgtcttcatgttgtcggcccaaatgttaacaaaggtgaagacattcaacttcttaagagtgcttatgaaaattttaatcagcacgaagttctacttgcaccattattatcagctggtatttttggtgctgaccctatacattctttaagagtttgtgtagatactgttcgcacaaatgtctacttagctgtctttgataaaaatctctatgacaaacttgtttcaagctttttggaaatgaagagtgaaaagcaagtt---------------------------------------------------gaacaaaagatcgctgagattcctaaagaggaagttaagccatttataactgaaagtaaaccttcagttgaacagagaaaacaa---gatgataagaaaatcaaagcttgtgttgaagaagttacaacaactctggaagaaactaagttcctcacagaaaacttgttactttatattgacattaatggcaatcttcatccagattctgccactcttgttagtgacattgacatcactttcttaaagaaagatgctccatatatagtgggtgatgttgttcaagagggtgttttaactgctgtggttatacctactaaaaaggctggtggcactactgaaatgctagcgaaagctttgagaaaagtgccaacagacaattatataaccacttacccgggtcagggtttaaatggttacactgtagaggaggcaaagacagtgcttaaaaagtgtaaaagtgccttttacattctaccatctattatctctaatgagaagcaagaaattcttggaactgtttcttggaatttgcgagaaatgcttgcacatgcagaagaaacacgcaaattaatgcctgtctgtgtggaaactaaagccatagtttcaactatacagcgtaaatataagggtattaaaatacaagagggtgtggttgattatggtgctagattttacttttacaccagtaaaacaactgtagcgtcacttatcaacacacttaacgatctaaatgaaactcttgttacaatgccacttggctatgtaacacatggcttaaatttggaagaagctgctcggtatatgagatctctcaaagtgccagctacagtttctgtttcttcacctgatgctgttacagcgtataatggttatcttacttcttcttctaaaacacctgaagaacattttattgaaaccatctcacttgctggttcctataaagattggtcctattctggacaatctacacaactaggtatagaatttcttaagagaggtgataaaagtgtatattacactagtaat---cctaccacattccacctagatggtgaagttatcacctttgacaatcttaagacacttctttctttgagagaagtgaggactattaaggtgtttacaacagtagacaacattaacctccacacgcaagttgtggacatgtcaatgacatatggacaacagtttggtccaacttatttggatggagctgatgttactaaaataaaacctcataattcacatgaaggtaaaacattttatgttttacctaatgatgacactctacgtgttgaggcttttgagtactaccacacaactgatcctagttttctgggtaggtacatgtcagcattaaatcacactaaaaagtggaaatacccacaagttaatggtttaacttctattaaatgggcagataacaactgttatcttgccactgcattgttaacactccaacaaatagagttgaagtttaatccacctgctctacaagatgcttattacagagcaagggctggtgaagctgctaacttttgtgcacttatcttagcctactgtaataagacagtaggtgagttaggtgatgttagagaaacaatgagttacttgtttcaacatgccaatttagattcttgcaaaagagtcttgaacgtggtgtgtaaaacttgtggacaacagcagacaacccttaagggtgtagaagctgttatgtacatgggcacactttcttatgaacaatttaagaaaggtgttcagataccttgtacgtgtggtaaacaagctacaaaatatctagtacaacaggagtcaccttttgttatgatgtcagcaccacctgctcagtatgaacttaagcatggtacatttacttgtgctagtgagtacactggtaattaccagtgtggtcactataaacatataacttctaaagaaactttgtattgcatagacggtgctttacttacaaagtcctcagaatacaaaggtcctattacggatgttttctacaaagaaaacagttacacaacaaccataaaaccagttacttataaattggatggtgttgtttgtacagaaattgaccctaagttggacaattattataagaaagacaattcttatttcacagagcaaccaattgatcttgtaccaaaccaaccatatccaaacgcaagcttcgataattttaagtttgtatgtgat---aatatcaaatttgctgatgatttaaaccagttaactggttataagaaacctgcttcaagagagcttaaagttacatttttccctgacttaaatggtgatgtggtggctattgattataaacactacacaccctcttttaagaaaggagctaaattgttacataaacctattgtttggcatgttaacaatgcaactaataaagccacgtataaaccaaatacctggtgtatacgttgtctttggagcacaaaaccagttgaaacatcaaattcgtttgatgtactgaagtcagaggacgcgcagggaatggataatcttgcctgcgaagatctaaaaccagtctctgaagaagtagtggaaaatcctaccatacagaaagacgttcttgagtgtaatgtgaaaactaccgaagttgtaggagacattatacttaaaccagcaaataatagtttaaaaattacagaagaggttggccacacagatctaatggctgcttatgtagacaattctagtcttactattaagaaacctaatgaattatctagagtattaggtttgaaaacccttgctactcatggtttagctgctgttaatagtgtcccttgggatactatagctaattatgctaagccttttcttaacaaagttgttagtacaactactaacatagttacacggtgtttaaaccgtgtttgtactaattatatgccttatttctttactttattgctacaattgtgtacttttactagaagtacaaattctagaattaaagcatctatgccgactactatagcaaagaatactgttaagagtgtcggtaaattttgtctagaggcttcatttaattatttgaagtcacctaatttttctaaactgataaatattataatttggtttttactattaagtgtttgcctaggttctttaatctactcaaccgctgctttaggtgttttaatgtctaatttaggcatgccttcttactgtactggttacagagaaggctatttgaactctactaatgtcactattgcaacctactgtactggttctataccttgtagtgtttgtcttagtggtttagattctttagacacctatccttctttagaaactatacaaattaccatttcatcttttaaatgggatttaactgcttttggcttagttgcagagtggtttttggcatatattcttttcactaggtttttctatgtacttggattggctgcaatcatgcaattgtttttcagctattttgcagtacattttattagtaattcttggcttatgtggttaataattaatcttgtacaaatggccccgatttcagctatggttagaatgtacatcttctttgcatcattttattatgtatggaaaagttatgtgcatgttgtagacggttgtaattcatcaacttgtatgatgtgttacaaacgtaatagagcaacaagagtcgaatgtacaactattgttaatggtgttagaaggtccttttatgtctatgctaatggaggtaaaggcttttgcaaactacacaattggaattgtgttaattgtgatacattctgtgctggtagtacatttattagtgatgaagttgcgagagacttgtcactacagtttaaaagaccaataaatcctactgaccagtcttcttacatcgttgatagtgttacagtgaagaatggttccatccatctttactttgataaagctggtcaaaagacttatgaaagacattctctctctcattttgttaacttagacaacctgagagctaataacactaaaggttcattgcctattaatgttatagtttttgatggtaaatcaaaatgtgaagaatcatctgcaaaatcagcgtctgtttactacagtcagcttatgtgtcaacctatactgttactagatcaggcattagtgtctgatgttggtgatagtgcggaagttgcagttaaaatgtttgatgcttacgttaatacgttttcatcaacttttaacgtaccaatggaaaaactcaaaacactagttgcaactgcagaagctgaacttgcaaagaatgtgtccttagacaatgtcttatctacttttatttcagcagctcggcaagggtttgttgattcagatgtagaaactaaagatgttgttgaatgtcttaaattgtcacatcaatctgacatagaagttactggcgatagttgtaataactatatgctcacctataacaaagttgaaaacatgacaccccgtgaccttggtgcttgtattgactgtagtgcgcgtcatattaatgcgcaggtagcaaaaagtcacaacattgctttgatatggaacgttaaagatttcatgtcattgtctgaacaactacgaaaacaaatacgtagtgctgctaaaaagaataacttaccttttaagttgacatgtgcaactactagacaagttgttaatgttgtaacaacaaagatagcacttaagggtggtaaaattgttaataattggttgaagcagttaattaaagttacacttgtgttcctttttgttgctgctattttctatttaataacacctgttcatgtcatgtctaaacatactgacttttcaagtgaaatcataggatacaaggctattgatggtggtgtcactcgtgacatagcatctacagatacttgttttgctaacaaacatgctgattttgacacatggtttagccagcgtggtggtagttatactaatgacaaagcttgcccattgattgctgcagtcataacaagagaagtgggttttgtcgtgcctggtttgcctggcacgatattacgcacaactaatggtgactttttgcatttcttacctagagtttttagtgcagttggtaacatctgttacacaccatcaaaacttatagagtacactgactttgcaacatcagcttgtgttttggctgctgaatgtacaatttttaaagatgcttctggtaagccagtaccatattgttatgataccaatgtactagaaggttctgttgcttatgaaagtttacgccctgacacacgttatgtgctcatggatggctctattattcaatttcctaacacctaccttgaaggttctgttagagtggtaacaacttttgattctgagtactgtaggcacggcacttgtgaaagatcagaagctggtgtttgtgtatctactagtggtagatgggtacttaacaatgattattacagatctttaccaggagttttctgtggtgtagatgctgtaaatttacttactaatatgtttacaccactaattcaacctattggtgctttggacatatcagcatctatagtagctggtggtattgtagctatcgtagtaacatgccttgcctactattttatgaggtttagaagagcttttggtgaatacagtcatgtagttgcctttaatactttactattccttatgtcattcactgtactctgtttaacaccagtttactcattcttacctggtgtttattctgttatttacttgtacttgacattttatcttactaatgatgtttcttttttagcacatattcagtggatggttatgttcacacctttagtacctttctggataacaattgcttatatcatttgtatttccacaaagcatttctattggttctttagtaattacctaaagagacgtgtagtctttaatggtgtttcctttagtacttttgaagaagctgcgctgtgcacctttttgttaaataaagaaatgtatctaaagttgcgtagtgatgtgctattacctcttacgcaatataatagatacttagctctttataataagtacaagtattttagtggagcaatggatacaactagctacagagaagctgcttgttgtcatctcgcaaaggctctcaatgacttcagtaactcaggttctgatgttctttaccaaccaccacaaacctctatcacctcagctgttttgcagagtggttttagaaaaatggcattcccatctggtaaagttgagggttgtatggtacaagtaacttgtggtacaactacacttaacggtctttggcttgatgacgtagtttactgtccaagacatgtgatctgcacctctgaagacatgcttaaccctaattatgaagatttactcattcgtaagtctaatcataatttcttggtacaggctggtaatgttcaactcagggttattggacattctatgcaaaattgtgtacttaagcttaaggttgatacagccaatcctaagacacctaagtataagtttgttcgcattcaaccaggacagactttttcagtgttagcttgttacaatggttcaccatctggtgtttaccaatgtgctatgaggcccaatttcactattaagggttcattccttaatggttcatgtggtagtgttggttttaacatagattatgactgtgtctctttttgttacatgcaccatatggaattaccaactggagttcatgctggcacagacttagaaggtaacttttatggaccttttgttgacaggcaaacagcacaagcagctggtacggacacaactattacagttaatgttttagcttggttgtacgctgctgttataaatggagacaggtggtttctcaatcgatttaccacaactcttaatgactttaaccttgtggctatgaagtacaattatgaacctctaacacaagaccatgttgacatactaggacctctttctgctcaaactggaattgccgttttagatatgtgtgcttcattaaaagaattactgcaaaatggtatgaatggacgtaccatattgggtagtgctttattagaagatgaatttacaccttttgatgttgttagacaatgctcaggtgttactttccaaagtgcagtgaaaagaacaatcaagggtacacaccactggttgttactcacaattttgacttcacttttagttttagtccagagtactcaatggtctttgttcttttttttgtatgaaaatgcctttttaccttttgctatgggtattattgctatgtctgcttttgcaatgatgtttgtcaaacataagcatgcatttctctgtttgtttttgttaccttctcttgccactgtagcttattttaatatggtctatatgcctgctagttgggtgatgcgtattatgacatggttggatatggttgatactagtttgtctggttttaagctaaaagactgtgttatgtatgcatcagctgtagtgttactaatccttatgacagcaagaactgtgtatgatgatggtgctaggagagtgtggacacttatgaatgtcttgacactcgtttataaagtttattatggtaatgctttagatcaagccatttccatgtgggctcttataatctctgttacttctaactactcaggtgtagttacaactgtcatgtttttggccagaggtattgtttttatgtgtgttgagtattgccctattttcttcataactggtaatacacttcagtgtataatgctagtttattgtttcttaggctatttttgtacttgttactttggcctcttttgtttactcaaccgctactttagactgactcttggtgtttatgattacttagtttctacacaggagtttagatatatgaattcacagggactactcccacccaagaatagcatagatgccttcaaactcaacattaaattgttgggtgttggtggcaaaccttgtatcaaagtagccactgtacagtctaaaatgtcagatgtaaagtgcacatcagtagtcttactctcagttttgcaacaactcagagtagaatcatcatctaaattgtgggctcaatgtgtccagttacacaatgacattctcttagctaaagatactactgaagcctttgaaaaaatggtttcactactttctgttttgctttccatgcagggtgctgtagacataaacaagctttgtgaagaaatgctggacaacagggcaaccttacaagctatagcctcagagtttagttcccttccatcatatgcagcttttgctactgctcaagaagcttatgagcaggctgttgctaatggtgattctgaagttgttcttaaaaagttgaagaagtctttgaatgtggctaaatctgaatttgaccgtgatgcagccatgcaacgtaagttggaaaagatggctgatcaagctatgacccaaatgtataaacaggctagatctgaggacaagagggcaaaagttactagtgctatgcagacaatgcttttcactatgcttagaaagttggataatgatgcactcaacaacattatcaacaatgcaagagatggttgtgttcccttgaacataatacctcttacaacagcagccaaactaatggttgtcataccagactataacacatataaaaatacgtgtgatggtacaacatttacttatgcatcagcattgtgggaaatccaacaggttgtagatgcagatagtaaaattgttcaacttagtgaaattagtatggacaattcacctaatttagcatggcctcttattgtaacagctttaagggccaattctgctgtcaaattacagaataatgagcttagtcctgttgcactacgacagatgtcttgtgctgccggtactacacaaactgcttgcactgatgacaatgcgttagcttactacaacacaacaaagggaggtaggtttgtacttgcactgttatccgatttacaggatttgaaatgggctagattccctaagagtgatggaactggtactatctatacagaactggaaccaccttgtaggtttgttacagacacacctaaaggtcctaaagtgaagtatttatactttattaaaggattaaacaacctaaatagaggtatggtacttggtagtttagctgccacagtacgtctacaagctggtaatgcaacagaagtgcctgccaattcaactgtattatctttctgtgcttttgctgtagatgctgctaaagcttacaaagattatctagctagtgggggacaaccaatcactaattgtgttaagatgttgtgtacacacactggtactggtcaggcaataacagttacaccggaagccaatatggatcaagaatcctttggtggtgcatcgtgttgtctgtactgccgttgccacatagatcatccaaatcctaaaggattttgtgacttaaaaggtaagtatgtacaaatacctacaacttgtgctaatgaccctgtgggttttacacttaaaaacacagtctgtaccgtctgcggtatgtggaaaggttatggctgtagttgtgatcaactccgcgaacccatgcttcagtcagctgatgcacaatcgtttttaaac------------------------------cgggtttgcggtgtaagtgcagcccgtcttacaccgtgcggcacaggcactagtactgatgtcgtatacagggcttttgacatctacaatgataaagtagctggttttgctaaattcctaaaaactaattgttgtcgcttccaagaaaaggacgaagatgacaatttaattgattcttactttgtagttaagagacacactttctctaactaccaacatgaagaaacaatttataatttacttaaggattgtccagctgttgctaaacatgacttctttaagtttagaatagacggtgacatggtaccacatatatcacgtcaacgtcttactaaatacacaatggcagacctcgtctatgctttaaggcattttgatgaaggtaattgtgacacattaaaagaaatacttgtcacatacaattgttgtgatgatgattatttcaataaaaaggactggtatgattttgtagaaaacccagatatattacgcgtatacgccaacttaggtgaacgtgtacgccaagctttgttaaaaacagtacaattctgtgatgccatgcgaaatgctggtattgttggtgtactgacattagataatcaagatctcaatggtaactggtatgatttcggtgatttcatacaaaccacgccaggtagtggagttcctgttgtagattcttattattcattgttaatgcctatattaaccttgaccagggctttaactgcagagtcacatgttgacactgacttaacaaagccttacattaagtgggatttgttaaaatatgacttcacggaagagaggttaaaactctttgaccgttattttaaatattgggatcagacataccacccaaattgtgttaactgtttggatgacagatgcattctgcattgtgcaaactttaatgttttattctctacagtgttcccacctacaagttttggaccactagtgagaaaaatatttgttgatggtgttccatttgtagtttcaactggataccacttcagagagctaggtgttgtacataatcaggatgtaaacttacatagctctagacttagttttaaggaattacttgtgtatgctgctgaccctgctatgcacgctgcttctggtaatctattactagataaacgcactacgtgcttttcagtagctgcacttactaacaatgttgcttttcaaactgtcaaacccggtaattttaacaaagacttctatgactttgctgtgtctaagggtttctttaaggaaggaagttctgttgaattaaaacacttcttctttgctcaggatggtaatgctgctatcagcgattatgactactatcgttataatctaccaacaatgtgtgatatcagacaactactatttgtagttgaagttgttgataagtactttgattgttacgatggtggctgtattaatgctaaccaagtcatcgtcaacaacctagacaaatcagctggttttccatttaataaatggggtaaggctagactttattatgattcaatgagttatgaggatcaagatgcacttttcgcatatacaaaacgtaatgtcatccctactataactcaaatgaatcttaagtatgccattagtgcaaagaatagagctcgcaccgtagctggtgtctctatctgtagtactatgaccaatagacagtttcatcaaaaattattgaaatcaatagccgccactagaggagctactgtagtaattggaacaagcaaattctatggtggttggcacaacatgttaaaaactgtttatagtgatgtagaaaaccctcaccttatgggttgggattatcctaaatgtgatagagccatgcctaacatgcttagaattatggcctcacttgttcttgctcgcaaacatacaacgtgttgtagcttgtcacaccgtttctatagattagctaatgagtgtgctcaagtattgagtgaaatggtcatgtgtggcggttcactatatgttaaaccaggtggaacctcatcaggagatgccacaactgcttatgctaatagtgtttttaacatttgtcaagctgtcacggccaatgttaatgcacttttatctactgatggtaacaaaattgccgataagtatgtccgcaatttacaacacagactttatgagtgtctctatagaaatagagatgttgacacagactttgtgaatgagttttacgcatatttgcgtaaacatttctcaatgatgatactctctgacgatgctgttgtgtgtttcaatagcacttatgcatctcaaggtctagtggctagcataaagaactttaagtcagttctttattatcaaaacaatgtttttatgtctgaagcaaaatgttggactgagactgaccttactaaaggacctcatgaattttgctctcaacatacaatgctagttaaacagggtgatgattatgtgtaccttccttacccagatccatcaagaatcctaggggccggctgttttgtagatgatatcgtaaaaacagatggtacacttatgattgaacggttcgtgtctttagctatagatgcttacccacttactaaacatcctaatcaggagtatgctgatgtctttcatttgtacttacaatacataagaaagctacatgatgagttaacaggacacatgttagacatgtattctgttatgcttactaatgataacacttcaaggtattgggaacctgagttttatgaggctatgtacacaccgcatacagtcttacaggctgttggggcttgtgttctttgcaattcacagacttcattaagatgtggtgcttgcatacgtagaccattcttatgttgtaaatgctgttacgaccatgtcatatcaacatcacataaattagtcttgtctgttaatccgtatgtttgcaatgctccaggttgtgatgtcacagatgtgactcaactttacttaggaggtatgagctattattgtaaatcacataaaccacccattagttttccattgtgtgctaatggacaagtttttggtttatataaaaatacatgtgttggtagcgataatgttactgactttaatgcaattgcaacatgtgactggacaaatgctggtgattacattttagctaacacctgtactgaaagactcaagctttttgcagcagaaacgctcaaagctactgaggagacatttaaactgtcttatggtattgctactgtacgtgaagtgctgtctgacagagaattacatctttcatgggaagttggtaaacctagaccaccacttaaccgaaattatgtctttactggttatcgtgtaactaaaaacagtaaagtacaaataggagagtacacctttgaaaaaggtgactatggtgatgctgttgtttaccgaggtacaacaacttacaaattaaatgttggtgattattttgtgctgacatcacatacagtaatgccattaagtgcacctacactagtgccacaagagcactatgttagaattactggcttatacccaacactcaatatctcagatgagttttctagcaatgttgcaaattatcaaaaggttggtatgcaaaagtattctacactccagggaccacctggtactggtaagagtcattttgctattggcctagctctctactacccttctgctcgcatagtgtatacagcttgctctcatgccgctgttgatgcactatgtgagaaggcattaaaatatttgcctatagataaatgtagtagaattatacctgcacgtgctcgtgtagagtgttttgataaattcaaagtgaattcaacattagaacagtatgtcttttgtactgtaaatgcattgcctgagacgacagcagatatagttgtctttgatgaaatttcaatggccacaaattatgatttgagtgttgtcaatgccagattacgtgctaagcactatgtgtacattggcgaccctgctcaattacctgcaccacgcacattgctaactaagggcacactagaaccagaatatttcaattcagtgtgtagacttatgaaaactataggtccagacatgttcctcggaacttgtcggcgttgtcctgctgaaattgttgacactgtgagtgctttggtttatgataataagcttaaagcacataaagacaaatcagctcaatgctttaaaatgttttataagggtgttatcacgcatgatgtttcatctgcaattaacaggccacaaataggcgtggtaagagaattccttacacgtaaccctgcttggagaaaagctgtctttatttcaccttataattcacagaatgctgtagcctcaaagattttgggactaccaactcaaactgttgattcatcacagggctcagaatatgactatgtcatattcactcaaaccactgaaacagctcactcttgtaatgtaaacagatttaatgttgctattaccagagcaaaagtaggcatactttgcataatgtctgatagagacctttatgacaagttgcaatttacaagtcttgaaattccacgtaggaatgtggcaactttacaagctgaaaatgtaacaggactctttaaagattgtagtaaggtaatcactgggttacatcctacacaggcacctacacacctcagtgttgacactaaattcaaaactgaaggtttatgtgttgacatacctggcatacctaaggacatgacctatagaagactcatctctatgatgggttttaaaatgaattatcaagttaatggttaccctaacatgtttatcacccgcgaagaagctataagacatgtacgtgcatggattggcttcgatgtcgaggggtgtcatgctactagagaagctgttggtaccaatttacctttacagctaggtttttctacaggtgttaacctagttgctgtacctacaggttatgttgatacacctaataatacagatttttccagagttagtgctaaaccaccgcctggagatcaatttaaacacctcataccacttatgtacaaaggacttccttggaatgtagtgcgtataaagattgtacaaatgttaagtgacacacttaaaaatctctctgacagagtcgtatttgtcttatgggcacatggctttgagttgacatctatgaagtattttgtgaaaataggacctgagcgcacctgttgtctatgtgatagacgtgccacatgcttttccactgcttcagacacttatgcctgttggcatcattctattggatttgattacgtctataatccgtttatgattgatgttcaacaatggggttttacaggtaacctacaaagcaaccatgatctgtattgtcaagtccatggtaatgcacatgtagctagttgtgatgcaatcatgactaggtgtctagctgtccacgagtgctttgttaagcgtgttgactggactattgaatatcctataattggtgatgaactgaagattaatgcggcttgtagaaaggttcaacacatggttgttaaagctgcattattagcagacaaattcccagttcttcacgacattggtaaccctaaagctattaagtgtgtacctcaagctgatgtagaatggaagttctatgatgcacagccttgtagtgacaaagcttataaaatagaagaattattctattcttatgccacacattctgacaaattcacagatggtgtatgcctattttggaattgcaatgtcgatagatatcctgctaattccattgtttgtagatttgacactagagtgctatctaaccttaacttgcctggttgtgatggtggcagtttgtatgtaaataaacatgcattccacacaccagcttttgataaaagtgcttttgttaatttaaaacaattaccatttttctattactctgacagtccatgtgagtctcatggaaaacaagtagtgtcagatatagattatgtaccactaaagtctgctacgtgtataacacgttgcaatttaggtggtgctgtctgtagacatcatgctaatgagtacagattgtatctcgatgcttataacatgatgatctcagctggctttagcttgtgggtttacaaacaatttgatacttataacctctggaacacttttacaagacttcagagtttagaaaatgtggcttttaatgttgtaaataagggacactttgatggacaacagggtgaagtaccagtttctatcattaataacactgtttacacaaaagttgatggtgttgatgtagaattgtttgaaaataaaacaacattacctgttaatgtagcatttgagctttgggctaagcgcaacattaaaccagtaccagaggtgaaaatactcaataatttgggtgtggacattgctgctaatactgtgatctgggactacaaaagagatgctccagcacatatatctactattggtgtttgttctatgactgacatagccaagaaaccaactgaaacgatttgtgcaccactcactgtcttttttgatggtagagttgatggtcaagtagacttatttagaaatgcccgtaatggtgttcttattacagaaggtagtgttaaaggtttacaaccatctgtaggtcccaaacaagctagtcttaatggagtcacattaattggagaagccgtaaaaacacagttcaattattataagaaagttgatggtgttgtccaacaattacctgaaacttactttactcagagtagaaatttacaagaatttaaacccaggagtcaaatggaaattgatttcttagaattagctatggatgaattcattgaacggtataaattagaaggctatgccttcgaacatatcgtttatggagattttagtcatagtcagttaggtggtttacatctactgattggactagctaaacgttttaaggaatcaccttttgaattagaagattttattcctatggacagtacagttaaaaactatttcataacagatgcgcaaacaggttcatctaagtgtgtgtgttctgttattgatttattacttgatgattttgttgaaataataaaatcccaagatttatctgtagtttctaaggttgtcaaagtgactattgactatacagaaatttcatttatgctttggtgtaaagatggccatgtagaaacattttacccaaaattacaatctagtcaagcgtggcaaccgggtgttgctatgcctaatctttacaaaatgcaaagaatgctattagaaaagtgtgaccttcaaaattatggtgatagtgcaacattacctaaaggcataatgatgaatgtcgcaaaatatactcaactgtgtcaatatttaaacacattaacattagctgtaccctataatatgagagttatacattttggtgctggttctgataaaggagttgcaccaggtacagctgttttaagacagtggttgcctacgggtacgctgcttgtcgattcagatcttaatgactttgtctctgatgcagattcaactttgattggtgattgtgcaactgtacatacagctaataaatgggatctcattattagtgatatgtacgaccctaagactaaaaatgttacaaaagaaaatgactctaaagagggttttttcacttacatttgtgggtttatacaacaaaagctagctcttggaggttccgtggctataaagataacagaacattcttggaatgctgatctttataagctcatgggacacttcgcatggtggacagcctttgttactaatgtgaatgcgtcatcatctgaagcatttttaattggatgtaattatcttggcaaaccacgcgaacaaataaatggttatgtcatgcatgcaaattacatattttggaggaatacaaatccaattcagttgtcttcctattctttatttgacatgagtaaatttccccttaaattaaggggtactgctgttatgtctttaaaagaaggtcaaatcaatgatatgattttatctcttcttagtaaaggtagacttataattagagaaaacaacagagttgttatttctagtgatgttcttgttaacaac---------atgtttgtttttcttgttttattgccactagtctctagtcag------tgtgttaatcttacaaccagaactcaattaccccctgcatacactaattctttcacacgtggtgtttattaccctgacaaagttttcagatcctcagttttacattcaactcaggacttgttcttacctttcttttccaatgttacttggttccatgctatacatgtctctgggaccaatggtactaagaggtttgataaccctgtcctaccatttaatgatggtgtttattttgcttccactgagaagtctaacataataagaggctggatttttggtactactttagattcgaagacccagtccctacttattgttaataacgctactaatgttgttattaaagtctgtgaatttcaattttgtaatgatccatttttgggtgtttattaccacaaaaacaacaaaagttggatggaaagtgagttcagagtttattctagtgcgaataattgcacttttgaatatgtctctcagccttttcttatggaccttgaaggaaaacagggtaatttcaaaaatcttagggaatttgtgtttaagaatattgatggttattttaaaatatattctaagcacacg------------cctattaatttagtgcgtgatctccctcagggtttttcggctttagaaccattggtagatttgccaataggtattaacatcactaggtttcaaactttacttgctttacatagaagttatttgactcctggtgattcttcttcaggttggacagctggtgctgcagcttattatgtgggttatcttcaacctaggacttttctattaaaatataatgaaaatggaaccattacagatgctgtagactgtgcacttgaccctctctcagaaacaaagtgtacgttgaaatccttcactgtagaaaaaggaatctatcaaacttctaactttagagtccaaccaacagaatctattgttagatttcctNNNNNNNNNNNNNNNNNNNNNNNNNNNNNNNNNNNNNNNNNNNNNNNNNNNNNNNNNNNNNNNNNNNNNNNNNNNNNNNNNNNNNNNNNNNNNNNNNNNNNNNNNNNNNNNNNNNNNNNNNNNNNNNNNNNNNNNNNNNNNNNNNNNNNNNNNNNNNNNNNNNNNNNNNNNNNNNNNNNNNNNNNNNNNNNNNNNNNNNNNNNNNNNNNNNNNNNNNNNNNNNNNNNNNNNNNNNNNNNNNNNNNNNNNNNNNNNNNNNNNNNNNNNNNNNNNNNNNNNNNNNNNNNNNNNNNNNNNNNNNNNNNNNNNNNNNNNNNNNNNNNNNNNNNNNNNNNNNNNNNNNNNNNNNNNNNNNNNNNNNNNNNNNNNNNNNNNNNNNNNNNNNNNNNNNNNNNNNNNNNNNNNNNNNNNNNNNNNNNNNNNNNNNNNNNNNNNNNNNNNNNNNNNNNNNNNNNNNNNNNNNNNNNNNNNNNNNNNNNNNNNNNNNNNNNNNNNNNNNNNNNNNNNNNNNNNNNNNNNNNNNNNNNNNNNNNNNNNNNNNNNNNNNNNNNNNNNNNNNNNNNNNNNNNNNNNNNNNNNNNNNNNNNNNNNNNNNNNNNNNNNNNNNNNNNNNNNNNNNNNNNNNNNNNNNNNNNNNNNNNNNNNNNNNNNNNNNNNNNNNNNNNNNNNNNNNNNNNNNNNNNNNNNNNNNNNNNNNNNNNNNNNNNNNNNNNNNNNNNNNNNNNNNNNNNNNNNNNNNNNNNNNNNNNNNNNNNNNNNNNNNNNNNNNNNNNNNNNNNNNNNNNNNNNNNNNNNNNNNNNNNNNNNNNNNNNNNNNNNNNNNNNNNNNNNNNNNNNNNNNNNNNNNNNNNNNNNNNNNNNNNNNNNNNNNNNNNNNNNNNNNNNNNNNNNNNNNNNNNNNNNNNNNNNNNNNNNNNNNNNNNNNNNNNNNNNNNNNNNNNNNNNNNNNNNNNNNNNNNNNNNNNNNNNNNNNNNNNNNNNNNNNNNNNNNNNNNNNNNNNNNNNNNNNNNNNNNNNNNNNNNNNNNNNNNNNNNNNNNNNNNNNNNNNNNNNNNNNNNNNNNNNNNNNNNNNNNNNNNNNNNNNNNNNNNNNNNNNNNNNNNNNNNNNNNNNNNNNNNNNNNNNNNNNNNNNNNNNNNNNNNNNNNNNNNNNNNNNNNNNNNNNNNNNNNNNNNNNNNNNNNNNNNNNNNNNNNNNNNNNNNNNNNNNNNNNNNNNNNNNNNNNNNNNNNNNNNNNNNNNNNNNNNNNNNNNNNNNNNNNNNNNNNNNNNNNNNNNNNNNNNNNNNNNNNNNNNNNNNNNNNNNNNNNNNNNNNNNNNNNNNgctgttgaacaagacaaaaacacccaagaagtttttgcacaagtcaaacaaatttacaaaacaccaccaattaaagattttggtggttttaatttttcacaaatattaccagatccatcaaaaccaagcaagaggtcatttattgaagatctacttttcaacaaagtgacacttgcagatgctggcttcatcaaacaatatggtgattgccttggtgatattgctgctagagacctcatttgtgcacaaaagtttaacggccttactgttttgccacctttgctcacagatgaaatgattgctcaatacacttctgcactgttagcgggtacaatcacttctggttggacctttggtgcaggtgctgcattacaaataccatttgctatgcaaatggcttataggtttaatggtattggagttacacagaatgttctctatgagaaccaaaagttgattgccaaccaatttaatagtgctattggcaaaattcaagactcactttcttccacagcaagtgcacttggaaaacttcaagatgtggtcaaccaaaatgcacaagctttaaacacgcttgttaaacaacttagctccaattttggtgcaatttcaagtgttttaaatgatatcctttcacgtcttgacaaagttgaggctgaagtgcaaattgataggttgatcacaggcagacttcaaagtttgcagacatatgtgactcaacaattaattagagctgcagaaatcagagcttctgctaatcttgctgctactaaaatgtcagagtgtgtacttggacaatcaaaaagagttgatttttgtggaaagggctatcatcttatgtccttccctcagtcagcacctcatggtgtagtcttcttgcatgtgacttatgtccctgcacaagaaaagaacttcacaactgctcctgccatttgtcatgatggaaaagcacactttcctcgtgaaggtgtctttgtttcaaatggcacacactggtttgtaacacaaaggaatttttatgaaccacaaatcattactacagacaacacatttgtgtctggtaactgtgatgttgtaataggaattgtcaacaacacagtttatgatcctttgcaacctgaattagactcattcaaggaggagttagataaatattttaagaatcatacatcaccagatgttgatttaggtgacatctctggcattaatgcttcagttgtaaacattcaaaaagaaattgaccgcctcaatgaggttgccaagaatttaaatgaatctctcatcgatctccaagaacttggaaagtatgagcagtatataaaatggccatggtacatttggctaggttttatagctggcttgattgccatagtaatggtgacaattatgctttgctgtatgaccagttgctgtagttgtctcaagggctgttgttcttgtggatcctgctgcaaatttgatgaagacgactctgagccagtgctcaaaggagtcaaattacattacaca---------------------------------------------atggatttgtttatgagaatcttcacaattggaactgtaactttgaagcaaggtgaaatcaaggatgctactccttcagattttgttcgcgctactgcaacgataccgatacaagcctcactccctttcggatggcttattgttggcgttgcacttcttgctgtttttcagagcgcttccaaaatcataaccctcaaaaagagatggcaactagcactctccaagggtgttcactttgtttgcaacttgctgttgttgtttgtaacagtttactcacaccttttgctcgttgctgctggccttgaagccccttttctctatctttatgctttagtctacttcttgcagagtataaactttgtaagaataataatgaggctttggctttgctggaaatgccgttccaaaaacccattactttatgatgccaactattttctttgctggcatactaattgttacgactattgtataccttacaatagtgtaacttcttcaattgtcattacttcaggtgatggcacaacaagtcctatttctgaacatgactaccagattggtggttatactgaaaaatgggaatctggagtaaaagactgtgttgtattacacagttacttcacttcagactattaccagctgtactcaactcaattgagtacagacactggtgttgaacatgttaccttcttcatctacaataaaattgttgatgagcctgaa---gaacatgtccaaattcacacaatcgacggttcatccggagttgttaatccagtaatggaaccaatttatgatgaaccgacgacgactactagcgtgcctttg------------------------atgtactcattcgtttcggaagagacaggtacgttaatagttaatagcgtacttctttttcttgctttcgtggtattcttgctagttacactagccatccttactgcgcttcgattgtgtgcgtactgctgcaatattgttaacgtgagtcttgtaaaaccttctttttacgtttactctcgtgttaaaaatctgaattcttctagagttcctgatcttctggtc------------------------------------------------------------------------atggcagattccaacggtactattaccgttgaagagcttaaaaagctccttgaacaatggaacctagtaataggtttcctattccttacatggatttgtcttctacaatttgcctatgccaacaggaataggtttttgtatataattaagttaattttcctctggctgttatggccagtaactttagcttgttttgtgcttgctgctgtttacagaataaattggatcaccggtggaattgctatcgcaatggcttgtcttgtaggcttgatgtggctcagctacttcattgcttctttcagactgtttgcgcgtacgcgttccatgtggtcattcaatccagaaactaacattcttctcaacgtgccactccatggcactattctgaccagaccgcttctagaaagtgaactcgtaatcggagctgtgatccttcgtggacatcttcgtattgctggacaccatctaggacgctgtgacatcaaggacctgcctaaagaaatcactgttgctacatcacgaacgctttcttattacaaattgggagcttcgcagcgtgtagcaggtgactcaggttttgctgcatacagtcgctacaggattggcaactataaattaaacacagaccattccagtagcagtgacaatattgctttgcttgtacag------atgtttcatctcgttgactttcaggttactatagcagagatattactaattattatgaggacttttaaagtttccatttggaatcttgattacatcataaacctcataattaaaaatttatctaagtcactaactgagaataaatattctcaattagatgaagagcaaccaatggagattgat------atgaaaattattcttttcttggcactgataacactcgctacttgtgagctttatcactaccaagagtgtgttagaggtacaacagtacttttaaaagaaccttgctcttctggaacatacgagggcaattcaccatttcatcctctagctgataacaaatttgcactgacttgctttagcactcaatttgcttttgcttgtcctgacggcgtaaaacacgtctatcagttacgtgccagatcagtttcacctaaactgttcatcagacaagag---gaagttcaagaactttactctccaatttttcttattgttgcggcaatagtgtttataacactttgcttcacactcaaaagaaagacagaa------------------------------------------atgtctgataatggaccccaaaatcagcgaaatgcaccccgcattacgtttggtggaccctcagattcaactggcagtaaccagaatggagaacgcagtggggcgcgatcaaaacaacgtcggccccaaggtttacccaataatactgcgtcttggttcaccgctctcactcaacatggcaaggaagaccttaaattccctcgaggacaaggcgttccaattaacaccaatagcagtccagatgaccaaattggctactaccgaagagctaccagacgaattcgtggtggtgacggtaaaatgaaagatctcagtccaagatggtatttctactacctaggaactgggccagaagctggacttccctatggtgctaacaaagacggcatcatatgggttgcaactgagggagccttgaatacaccaaaagatcacattggcacccgcaatcctgctaacaatgctgcaatcgtgctacaacttcctcaaggaacaacattgccaaaaggcttctacgcagaagggagcagaggcggcagtcaagcctcttctcgttcctcatcacgtagtcgcaacagttcaagaaattcaactccaggcagcagtaggggaacttctcctgctagaatggctggcaatggcggtgatgctgctcttgctttgctgctgcttgacagattgaaccagcttgagagcaaaatgtctggtaaaggccaacaacaacaaggccaaactgtcactaagaaatctgctgctgaggcttctaagaagcctcggcaaaaacgtactgccactaaagcatacaatgtaacacaagctttcggcagacgtggtccagaacaaacccaaggaaattttggggaccaggaactaatcagacaaggaactgattacaaacattggccgcaaattgcacaatttgcccccagcgcttcagcgttcttcggaatgtcgcgcattggcatggaagtcacaccttcgggaacgtggttgacctacacaggtgccatcaaattggatgacaaagatccaaatttcaaagatcaagtcattttgctgaataagcatattgacgcatacaaaacattcccaccaacagagcctaaaaaggacaaaaagaagaaggctgatgaaactcaagccttaccgcagagacagaagaaacagcaaactgtgactcttcttcctgctgcagatttggatgatttctccaaacaattgcaacaatccatgagcagtgctgactcaactcaggcc
>MT040334.1
------------atggagagccttgtccctggtttcaacgagaaaacacacgtccaactcagtttgcctgttcttcaggttcgcgacgtgctagtacgtggctttggagactccgtggaggaggctctatcagaggcacgtcaacatcttcttgacggcacttgtggcataatcgatgttgaaaagggagtactcccccaactcgaacagccctatgtgtttgtcaaacgttctgatgcccgaactgctcctcacggccatgtaatggttgaattggtggcagaactcgatggtgttcagtacggtcgtagcggtgagactcttggtgttcttgtaccacatgttggtgaaacacctgttgcttatcgcaaaattcttctccgtaagaatggtaataagggagccggtggtcatagtttcggcatcgatctaaagtcttatgacttaggtgacgagcttggcactgatcccattgatgactttcaagtcaactggaacactaaacatggcagtggtgtaactcgtgagctcatgcgtgagcttaatgggggcgcatacactcgctatgtagacaataacttctgtggccctgacggctaccctcttgagtgcatcaaagacttattagctcgtgctggaaagtcttcttgctctttgtccgaacaactggactttattgacactaaaagaggtgtgtactgctgccgtgaacatgaacatgaaattgtttggtacacggaacgctccgacaagagctacgaattacagacaccttttgaaatcaaattggcaaagaaatttgacaatttcacaggggaatgtccaaactttgtcttcccactaaattctacaatcaagaccattcaaccacgtgttgaaaagaaaaagcttgagggttttatgggtagaattcgatctgtctatcctgttgcatcaccaaatgaatgcaacccaatgcacctttcgacgcttatgaagtgtgaacattgtagtgaaacttcatggcaaactggtgacttccttaaagccacttgtgaattttgtggtactgaaaatcaagtcaaagaaggacctaccacttgtggttaccttcctcaaaatgctgtagtaaaaattttttgtccagcatgtcataatccagaaatgggacctgagcacagtctcgcagaataccataatgaatctggtattaaaaccactcttcgtaaaggtggtcgtaccaaagcatttggaggatgtgtgttctcttatgtgggctgtcacaacaagtgtgcctattgggtgcctcgtgctgctgctaacgtaggatgtaaccacacaggagttgtgggagaaggttctgaaagtctcaatgataaccttcttgaaatacttactaaggagaaagtcaacattaacattgttggtgactttaaactgactgaagagatcgccataatcttggcatctttttctgcatccacgagtgctttcgtggaaactgtgaagggcttggattacaagtctttcaaacaaattgttgaatcctgtggtaactttaaagtaaccaagggaaaattcaagaagaatgcttggaatattggtgaaccaaagtccatactgagccctctgtatgcatttccctcagaagctgctcgtgtggtacgttccattttttcacgcactcttgaaactgctcaacactctgtgcgtgtcttgcaaaaggccgctattacaattctggacggaatttcacagtactcactcagattgattgatgctatgttgttcacgtctgaacttacaacagacagtatcgtagtgatggcatacgtcacaggtggtgttgtacaaatgactacacaatggcttaccaatatttttggtactgtgtatgaaaaattgaaacctattcttgactggcttgaagagaagttcaaggaagggatagagtttcttaaggacggttgggagattgtaaaattcatcacaacctgttcttgtgaaatcattggtggacagcttgtagcattcaccactgaacttaaagacagtgtgaagaaatttttcaaactggttaacaaatttcttgctctttgtgctgattccatcgtcattggtggtgcaaaacttaaagctttgaatttgggagaaacctttgtcgcacactccagaggactctacaaaaagtgtgtgaaatccagaggagactctggtttactcatgcctctaaaagcaccaaaagaagttatcttccttgatggagaaactttgcctacagaggtactttcagaagaagtaatactaaaaactggtgaattacaaccacttgaggaaccaactgcacaggcagttgaagtaccactcgtaggtacaccagtttgcattaatggattaatgctgcttgaaattaaagatactgaaaagtattgtgctcttgcacctaacatgatggtcactaataataccttcactctaaaaggtggtgcaccaaccaaagtcacatttggtgatgacacagtcattgaagtccaaggctacaagaatgtgaatatcacatttgaattggatgaacgagtagataaagtactcaacgaaaagtgctctaactacactgtagaacttggaaccaacatagatgaattggcttgtgttgtagctgaggcagtaataaagactttgcaacctgtttcagaattacttacaccgctaggcattgacttagacgagtggggtgttgcaacctattacttgtttgacgagtctggtgagtatactttgtcttcacgtatgtattgttcattctatcctccagatgaggattatgaagaagaatacagcgaagaggaacaacctgaacaaccaactcaatatgagtatggtactgaatctgattacaaaggtttgcctttggaatttggtgcatcttctgta------caacaacaggaagaacaagaagaagattggttagaaactgaagctgaa------gtggtggaacaagaagttacaccaactgagcaagaggaagagcta---ccaatcactgaaattgttcct------gcagtggaacaaactacaattgtagagcta---------gaatgtgataatttcactggttatttaaaactcactgataatgtttccattaaaaatgtggatattgtaagtgaggctaaaaatgtaaaacctacaatagtggttaatgctgctaatgtacacctaaaacatggtggtggtgttgctggtgctcttaacaaagctactaacaacgctatgcaaattgagtctgatgactacattgccagaaatggaccactaaacgtgggtggtagttgtcttctaaatggacacaatttggctaaaaactgccttcatgttgttggtcctaatctcaacaagggtgaagacattcaattacttaaagttgcctatgaaaatttcaatcatcatgaaaaattacttgcaccacttctctcagcaggcatctttggtgcacaaccaatacagtctttgaaggtgtgtattgaaacagtacgcacacaagtctttttagctgtctttgacaaggacctctatgaagaacttgtagctagctttttagaaatgaaaagtgagactaaagta---------------------------------------------caagatcactttgacgtcgttgagact---aaggttgaaattacacct---------gaagaatctgcttcaagtgagaaacctaccaaggaagagcctaaaaaggtgaaaccttgtattgaagaagttacaactactctagaagaaactaagtttcttacagaaaacttgttactgtatgcagacattaatggtaatctgtatccagattcaaccagtcttgtggaaaatgttgatgtcaccttccttaaaaaggatgctccttatatagtaggtgacataattactagtggtaatttaacaaccgttgtcataccaacaaagaaagcaggtggtactacagaaatgcttgcaaaggcattgcgtaaagtacctactgaccattatataaccacctaccccggacagggttgcgttggttatacaattgaggaagcaaaaacagctcttaagaagagtaagagtgcttattatgtattaccctctataattccaaataagaaagaagaaattcttggtactgtttcttggaacttgcgtgaaatgcttacgcatgctgaagaaacacgtaaattaatgcctatttgcatggatacaaaggctataatgtctactgtgcaaaggaagtataagggtattaagatacaggagggagtcgtggactacggtgtaaggttttacttctatactagtaaaacacctgtagctacacttattgcaactcttaattcattaggagaaaccttggtcacaatgcctttgggttatgtgacacatggtttaaatttagaagaggctgctaggtatatgagatcactcaaagtacccgcaaccgtttctgtttcttcaccagatgctgttacagcatataatggttaccttacttcctcttcaaagactcctgaagagcatttcatagaaaccatctcactagctggttcatataaagactggtcctattcaggacaggctactgaattaggtattgaatttcttaaaagaggtgacaaagttgtctaccacacaactagtaaaccaatcactttccacatggatggtgaggttatcaacattgacagtcttaagacactcctagctcttagggaagttaagaccattaaggtgtttaccacagttgacaacattaatcttcacactcaagttgtggacatgtctatgacttatggacaacagtttggtccaacctacttggacggagctgacgttacaaagattaaacctcatgcatctcatgacagcaagacattttatgtgttgcctaatgatgatacactacgcagtgaggcttttgagtactatcacacaactgatgaaagttttctaggtagatacatgtcagcattaaatcatactaagaaatggaaatttccacaggttaatggtttaacatccattaaatgggcagataacaattgttacctagccacagccttattaactcttcaacagatagaattgaagtttaatccaccagcattgcaagacgcctactacagggctagagttggtgatgctgcaaatttctgtgcacttatacttgcttactgtaataaaacagtgggtgagctaggtgatgtaagagaaacaatgagtcatttgtttcaacatgccaacttggattcttgtaaaagagtcctaaatgtggtgtgtaaaacttgtggacagcaacaaactaccttaaagggtgtagaggctgtaatgtatatgggtacactttcttatgaacaacttaagagaggtgtaactgtaccgtgtgtttgtggaagacaagctacacagtatttagtacaacaagagtcatcttttgttatgatgtctgcaccacctgctgaatataaactaaagcatggtactttcttgtgtgctagtgagtatactggtaattaccagtgtggtcattataaacacatcacttcaaaggaaaccttgtatgtcatagatggtgcattgctcagcaaaacctcagagtacaaaggccctgttacagatgttttctataaagaaaacagctacacaacaaccataaaaccaattgtttataaactagacggtgttgtgtgtacagaaattgatcctaaattggatggttactataaaaaggataatgcctattttactgaacagccaattgatttagtgccaactcaaccttacccaaactcaaactttgacaatttcaagtttgtttgtgac---aacaccaaatttgctgatgacttaaaccagatgtctggttataagaagcctgcttctcgtgagcttaagattactttttttcctgacttgaatggtgatgtagtggctattgattataaacattacacaccttcattcaagaaaggtgctaagttgttgcacaagcctattgtatggcatgtgaataacacaattaacaaagcaacgtttaaaccaaatacttggtgcttacgttgtctttggagtactaaaccagttgaaacgtcaaatatttttgatgttctgcaatcagaggacacacagggaatggaaactcttgcctgtgaggacactaaacttgtcactgaagaagtagtggaaactcctaccatacagaaagacatagtagagtgtgatgtgaaaactaccgaagttgtaggtgacgtcatacttaaaccagcacaagacggtgtaaaaataacagaagaagttggtcatgaagatctaatggctgcttatgtagacaatactagtctaacaattaagaaacccaatgaattatcagtaatgttgggtctaaaaactttaaaaactcacggtttggctgctgttaatagtgtcccttgggatactattgttacttatgccaaaccgtttcttaataaggtaactagtgttgctgcaagtggagttgcgcgttgtttaaaccgcatctgtgttaactatatgccttatgttttaactttgttgctgcaattctgtacttttactagaagtactaattctagaatcaaagcatctatgccaactactatagctaaaaatacggttaagagtgttggtaagttctgtttagaagcctcatttaattatttgaagtctcctaatttttctaaactcataactattatagtatggtttcttttgttaagtgtttgtctaggttctttaatctattcaagtgctgctttaggtgttttgatgtctaatctaggtatgccgtcatactgtacaagttacagagatggttatctaaactctactaatgtcacaacaacagcttactgtacgggttctataccgtgtagtgtctgtcttagtggtatggattctttagatgcttatcctgctctagaaactattcaagttaccatttcttcttttaaatgggatttaactgcttttggcattattgcagagtggtgtttggcatatattctctttactaggttcttttatgtactaggtttagccgcaattatgcaattgttctttggctatttcgctgtacattttattagtaattcttggcttatgtggctcataattaatcttgtacaaatggcccctatttcagctatggttagaatgtatatctttttcgcatcattttattatgtgtggaagagctatatacatgttgttgacggttgtacctcatctacttgtatgatgtgttacaaacgtaatagagctacaagggttgaatgcacaaccattgtaaatggtgtaagaagatcattttatgtctatgctaatggaggtaaaggattttgtaaactacataactggaattgtgtcaattgtgatactttctgtgcaggtagtacttttattagtgatgaagtcgcaagagacttgtccctacaatttaagagacccattaatcctacagaccagtcatcttatgtagtggatagtgtagctgtgaaaaatggttcgctgcacctctactttgacaaggctggccagaaaacctatgaaagacattctctttctcactttgtcaatttagacaacttgagagctaataacactaaaggatcaatacccattaatgtcattgtgtttgatggtaagtctaagtgtgatgaatcatcagctagagcagcttctgtttattacagtcagcttatgtgtcaacctatattgttacttgaccaggcgttagtgtctgatgttggtgacagtgcagaagtagctgttaaaatgtttgatgcttatgttaatacattctcatcaacttttaacgtgcctatggataagttaaaaactctcattgcaacagctgagactgaacttgctaagaatgtgtctttagataatgtcctttcaacatttatctcagcagctcgtcaagggtttgttgattctgatgttgatactaaggacgttgtggaatgtctaaaaatttctcatcaatcagacattgaagttacaggtgacagttgtaataactatatgctcacctataacaaagtggaaaacatgacgcctagagatctaggtgcttgtattgattgcagtgcacgtcatattaatgcacaagtagcaaaaagtcacaacatttctttgatttggaacattaaagatttcatgtcgctgtctgaacaactgcgtaaacaaatacgtagtgctgctaagaagaataacttgccttttaagttgacatgtgcaactactagacaagttgttaatgtagtaacaacaaagatagcacttaaaggtggtaaatttgttacaaattggtttaagtacttgcttaaagccacattagtttgtgttgttatagcttgtgtcttttactttattacacctgtacacgtgcttactaagcatggtgattttgcagatgaaatcattggttacaaagctattgaagatggtgtcacacgtgacatttcatctaacgacaattgctttgctaataaacacgttggatttgactcatggtttagtcaacgtggtggttcttatactaatgataagacttgtccaattgtggctgccgtcataactcgtgatgtaggatttgtagttcctggtttaccaggaacaattttccgtacattaagtggtgactttttacatttcttacctagagtgtttagtgctgttggcaatatttgctacacaccatccaaacttatagagtacactgacttcgcaacatcagcctgtgttttagcagctgaatgtaccatattcaaagatgcagctggaaagcctgtgccatattgttatgacactaatgtgctcgaaggttctgtaccttatgaatcactccgtccagacacacgttatgtcttgatggatggttctattatacaattccctaacacgtaccttgaaggttctgttagagttgttacaacttttgactctgagtactgtagacatggtacttgtgaaaaatctgaagctggcatctgtgtttccactagtggtagatgggtgcttaataatgattattatagatcattacctggtgtgttttgtggtgttgattctgtaaatctcttaacaaatatgtttacacctttgattcaacctattggtgctttagacatatcagcttcaattgttgcaggtggtttagttgctatatttgtaacttgtcttgcatactattttatgaggttcaggagagcttttggcgaatacagtcatgtagttgcctttaatactctcttgtttttgatgtcctttactgtactctgtcttacgcctgtgtatagtttcttaccaggtgtttattcagttttttatttgtacttgacattttatcttactaatgatgtttcatttttagctcatgttcaatggatggtcatgttcactcctttagtacctttctggattacaattgtttatgtcatttgtatatctactaagcattgttactggttctttagtaattaccttagacgtagagttgtctttaatggtacttcctttagcacttttgaagaagcagctttgtgtacattcttgcttaacaaggaaatgtatcttaaattgcgtagtgaaactttacttccactgacgcaatataatagatacttagcgctttacaacaagtacaaatactttagtggagccatggacacaactagctacagagaagcagcatgctgtcatcttgctaaggctctaaatgatttcagtaactcaggttctgatgtgctctaccaaccaccacagacatccattacatcggctgtccttcaaagtggatttagaaaaatggcttttccatctggtaaggtagaaggttgtatggtgcaagttacttgtggaacaactacacttaatggtctttggcttgatgatgtggtctattgtccaagacatgtgatctgcacagctgaagatatgcttaatccaaattatgaggatttgcttattcgtaaatctaaccataattttctggtacaagctggtaatgttcatttgagagttatcggacattctatgcaaaattgtgttcttaagttgaaagttgacgctgccaaccctaagacaccaaaatataagtttgttcgaattcaacccggacagactttttcagtattagcttgttacaatggttcaccatcaggtgtttaccagtgtgctatgagacctaattttactattaaaggatcattccttaatggttcttgtggtagtgttggttttaacatagactatgactgtgtctctttttgctacatgcatcacatggaacttccaacaggagtacatgcgggcacagatttagaaggtaccttctacggaccttttgttgacagacagacagctcaagcagctggtacagacacagtcattactataaatgttttggcttggttgtatgcagctgttattaatggagatagatggtttcttaacagatacacaactactcttaatgatttcaacttagttgctatgaagttcaactatgaacctctcacacaagatcatgttgatattctaggaccactatcagctcaaactggtgttgctgtcttagatatgtgtgcttcattaaaggaattgctccaaaatggtatgaacggtcgcactatcttaggtagtgccatattagaagatgagtttacaccatttgacgttgttagacaatgttcaggtgtaacttttcaaagtgctattaaaagaactgtcaaaggtactcaccattggttgttgttaacaatcttgacatctcttcttgtattggttcaaagtactcaatggtctttgttcttctttgtttatgaaaatgccttcttgcctttcgctttaggtataattgctatgtctgcttttgctatgatgtttgttaagcataagcatgcattcttgtgtctattcctgttaccttccttagctactgtagcttactttaatatggtctacatgcctgctagttgggtgatgcgtatcatgacttggttggacatggttgataccagcttgtctggttataaacttaaggactgtatcatgtatgcatcagctattatcttactcatacttatgacagcaagaactgtttatgatgatggtgctaggcgtgtatggacactaatgaatgttcttacacttgtttataaagtctattatggtaatgctttagatcaagcaatttctatgtgggctcttattatctctgtcacctctaactattcaggcgttgttacaaccgtcatgttcttggctagaggtattgtctttatgtgcgttgagtattgtccaattctctttattacaggtaacaccttacagtgtataatgttggtgtactgctttttaggctatttttgtacttgttattttggcctcttttgtttactcaatcgttactttagacttacccttggtgtttacgattatctcgtttccacacaagagtttagatatatgaattcacaaggtcttttaccacctaagaacagcatagatgccttcaaactaaatgttaagcttttaggtattggtggcaaaccctgtatcaaagtagcaactgttcaatcaaagatgtcagatgtgaaatgtacttctgtagtccttctctcagttttacaacaacttagagttgaatcatcttcaaagttgtgggcacagtgtgtgcaattgcacaatgatatacttcttgcaaaggacaccactgaagcatttgaaaaaatggtttcattactgtctgtgttgctatccatgcaaggtgctgtagacataaacaaactctgtgaagaaatgttggacaacagagcaacattacaggctattgcttcagaatttagttctttaccatcctatgctgcctttgctacagctcaagaagcttatgagcaagcggtggctaacggtgattctgaagtggttcttaaaaagttaaagaaatctctgaatgtggcaaagtctgaatttgaccgtgatgcggccatgcagcgtaagctagaaaagatggctgatcaagctatgacccaaatgtacaaacaggcacggtctgaagacaagagggcaaaagtcactagtgcaatgcaaactatgcttttcactatgcttagaaaacttgataatgatgctctaaacaacattatcaataatgccagagacggttgtgttccactgaacataatcccccttactactgcagccaaactaatggttgttgtacctgactataacacctataaaaatacttgtgaaggtagtacttttacttatgcctcagcactttgggaaattcaacaagttgttgatgcagatagcaaaatagtccaacttagtgaaattactatggacaattctcctaatattgcttggcctcttattgtaacagctttaagagccaattcagctgtcaaacttcagaataatgaactgagtcccgtagcacttcgacagatgtcatgtgctgcaggtactacacaaacagcttgtaatgaggataatgcattagcctactataacacatcaaagggaggtaggtttgttttggcattactatctgatcttcaagatctcaagtgggccagatttcctaaatctgatggtactggcaccatttatacagagctggaaccaccttgtaggtttgttacagacacaccaaaaggacctaaagtaaagtatttgtacttcattaagggtttgaataatttgaatagaggtatggtactgggcagcttagctgctactgtacgtttacaagctggtaatgcaacagaagtgcctgccaactcaactgttctttctttctgtgcatttgctgtagatgcatcaaaagcttacagagactacctagcaagtggaggacaaccaataacaaattgtgttaagatgttgtgtacacatacaggtactggtcaggcaataactgtaacaccggaagccaatatggatcaagaatcctttggtggtgcttcttgttgcttgtactgtagatgccacatagatcatcctaaccctaaaggttactgtgagcttaaaggtaagtatgtacaaatacctaccacttgtgctaatgacccagtgggttttacacttaaaaacacagtctgtaccgtctgcggcatgtggaaaggttatggctgtagttgtgatcaactccgcgaacctatgcttcagtctgctgatgcacagtcgtttttaaac------------------------------cgggtttgcggtgtaagtgcagcccgtcttacaccgtgcggcacaggcacaagcactgatgtcgtgtatagggcttttgacatctacaatgaaaaagtagctggttttgctaagttccttaaaacaaattgttgccgttttcaagaaaaagacgaagatggtaacctgatagattcctacttcatagttaagagacatactttctctaactatcaacatgaagaagctatttataacttgcttaaagattgtccggctgttgctgttcatgattttttcaagtttagagtagatggtgacatggtaccacacatatcacgtcaacgtctaactaaatacacaatggcagacttagtctatgccttacgtcactttgacgaaggtaattgtgacactcttaaagaaatacttgtcacatacaattgttgtactgatgactattttaataagaaggattggtatgattttgtagagaatcctgacattttacgcgtatatgctaacttaggtgagcgtgtacgtcaagcattattaaagactgtacagttttgcgatgctatgcgtgatgcaggtattgtaggtgtactaactctagataatcaagatctcaatgggaactggtatgatttcggagatttcatacagactacaccaggtagtggggttcctattgttgattcttattattcattgctaatgcctattctcacacttacgagggcattagctgctgagtctcatctagacgctgatttgacaaaaccttatgtaaaatgggatttgttaaaatatgatttcacggaagaaaggttaaacctttttaaccgttatttcaagtattgggatcaaacctaccacccaaattgtgttaactgtttggatgacagatgcattctgcattgcgcaaactttaatgtgttattctctactgtttttccaccaacaagttttggtccattagtgagaaaaatttttgttgatggtgtaccttttgtagtttcaacaggttaccacttcagagagctaggtgttgtacataatcaagatgtaaacatacatagctcgagacttagttttaaggaactattagtgtatgctgctgatcctgctatgcatgcagcttctggtaatcttttgctagacaaacgcactacatgcttttcagtagcagcactaacgaacaatgttgcttttcaaactgtcaaaccaggtaattttaacaaagacttttatgactttgctgtctctaaaggcttctttaaagaagggagttctgttgaactcaaacatttcttctttgcccaagatggtaatgctgctattagcgattacgactattatcggtacaatttaccaactatgtgtgatatccgacagctactatttgtagtagaagttgttgataaatattttgattgttatgacggtggttgtattaatgcaaaccaagtcatagtaaacaatttagataaatctgccggatttccatttaacaaatggggaaaagccagactttattatgattctatgagctatgaggatcaagatgcactcttcgcttatactaagcgtaatgtcatccctactataacccaaatgaatcttaagtatgccattagtgctaaaaatagagctcgcaccgttgcaggtgtttctatttgtagtactatgactaatagacagtttcatcaaaaacttttgaaatccatagccgccacaagaggtgccactgttgtcatcggaactagtaaattctatggtggctggaacaatatgttaaaaactgtttacagtgatgtagaaaatccacaccttatgggttgggattatccaaaatgtgatagagccatgcctaacatgcttaggataatggcttctcttgttcttgctcgcaaacatactacttgctgtagtttgtcacatcgtttctatagattagctaacgaatgtgcacaagttttaagtgaaatggtcatgtgtggcggttcactatatgtgaaaccaggtggtacatcttcaggagatgccacaactgcttatgctaatagtgtcttcaacatttgtcaggctgttactgccaatgtgaatgcacttctatcaactgatggcaacaagattggcgataagtatattcgcaatcttcaacacagactttatgaatgtctctataggaatagagatgttgatacagactttgtcaatgaattttacgcttacttgcgtaaacatttttcaatgatgatactttctgatgatgctgttgtttgctttaatagcacctacgcatcacagggtcttgtagctagcataaagaattttaaatcagttctttattatcaaaataatgtttttatgtctgaggcaaaatgctggactgagactgaccttacaaagggacctcatgaattttgctctcaacacactatgctagttaaacaaggtgatgattatgtgtacttgccctatcctgatccatcacgcattctaggcgcaggttgttttgtcgatgacattgtcaagacagatggtacactaatgattgaaagatttgtgtcattggctattgatgcttatccacttactaaacatcctaatcaggagtatgctgatgtctttcatttgtatttacaatacatacgaaagttacatgatgaactcacaggacacatgttagacatgtattctgttatgcttactaatgatagtacttcaaggtattgggagccagagttctatgaagcaatgtacacacctcatacagtcttacaggctgtgggagcttgtgttctctgcaattcacagacttccttaagatgtggtgcgtgtatacgtagacccttcttatgctgtaaatgttgttatgaccatgtcatatcaacatctcataaattggttttgtctgttaatccgtatgtttgcaatgccacaggttgtgacgtcacagacgttacacaactttatttaggaggtatgagctattattgcaaagcacataaaccgcctattagctttcctctttgtgctaatggacaggtttttggtttgtacaaaaacacatgtgttggtagcgataatgttaccgactttaatgctatagctacatgtgattggacaaatgctggtgattacattcttgcgaacacctgcacagaaagacttaaactttttgctgctgaaacacttaaagcaacagaggagaccttcaaactatcttatggtattgccactgtacgtgaagtactgtcagatagagaattatatctttcttgggaagtaggaaaacctagaccaactctcaatagaaattatgtgtttactggttacagagtaactaagaatagtaaaacacaaattggtgaatacacttttgaaaaaggtgattatggtgatgctgttgtttaccgtggtacaacaacttataaattaaacgtgggtgactattttgtgttaacatcacacacagtcatgccactgagtgcaccaacattagtgccacaggagcattatgttaggattactggcttgtaccctacactcaacatttcagatgagttttctagcaacgtagctaattaccagaaagttggtatgcaaaaatactcaactttacaaggaccaccaggtactggtaaaagtcattttgctataggattagcattgtactatccttcagcacgcattgtttatacagcatgttcacatgcagctgtagatgcactgtgtgaaaaagcattaaaatatctgcccattgataaatgtagcagaattataccagcacgtgctcgtgttgaatgctttgacaaattcaaagttaattcgacactagagcaatatgtgttctgtacagtgaatgcactaccagaaacaacagctgacattgtggtttttgatgagatatcaatggccactaattatgatttaagtgttgttaatgctaggttaagggcaaaacactatgtatatataggtgaccctgcacaattgccagcaccacgcacgttgctcactaagggtactctagaacctgagtactttaattctgtttgcagattaatgaaaactataggtcctgatatgtttttaggtacttgtagaagatgtcctgctgaaatagttgacactgtaagtgctctagtttatgataataaacttagagctcataaagataaatcacaacagtgctttaaaatgttttacaagggtgttataacacatgatgtctcatctgctattaacagacctcaaattggtgtagttagagaatttctaacacgcaaccctacttggagaaaggctgttttcatctctccttataattcacagaatgctgttgctgccaaaatattaggtttaccaacacaaactgtggattcatcacagggttctgagtatgactatgtcatattcacacaaacaactgaaactgcacactcttgtaatgttaaccgctttaatgtggccattactagagcaaaaattggtatactttgcataatgtctgatagagacctttatgacaaattacaatttacaagccttgaagttccacgtcgaaacgtggcaaccttacaagctgaaaatgtaacagggctttttaaggattgtagtaaggttattacaggattacaccctacacaagcaccaacttaccttagtgttgatacaaaattcaagactgaaggtttgtgtgtcgacataccaggaataccaaaagacatgacctataggagactcatctctatgatgggtttcaaaatgaattatcaagttaatggttaccctaacatgttcatcacccgcgaagaagccattaaacatgttcgtgcatgggttggttttgatgtcgaagggtgtcatgctacaagagaagctgttggtactaatttaccattacagctaggcttttcaacaggtgtcaatctagtagcagttcctacaggctacgttgatacatctaatgcaacagagttttctagggtgagtgctaaaccaccacctggtgaccaatttaaacatcttataccacttatgtacaaaggattaccttggaacattgtgcgtataaagatagttcagatgttaagtgacacacttaaaaacctttcagacagagtcgtttttgtcctttgggcacatggctttgagctgacatctatgaaatactttgtcaaaataggacctgaacgcacttgttgcttatgtgacaaacgtgctacctgtttttgcacagcatctgatacttatgcgtgttggcatcactcagttggatttgactatgtctacaaccctttcatgattgatgttcaacaatggggttttactggtaaccttcaaagtaaccatgaccaatactgtcaagtacacggtaatgcacatgttgctagttgtgatgctatcatgactagatgtttagcagtccatgaatgctttgttaagcgtgttgactggaccattgaatatcctattataggtgatgagctgaagataaatgcagcatgccgtaaagtacaacatatggtagtaaaggctgcattacttgctgataagtttccagttcttcatgatattggtaatccaaaagctataaaatgtgtacctcaagcagacacagattggaagttttatgatgctcaaccttgtagtgataaagcttataaaatagaggaattattctattcctatgctacccattctgataaattcaaggatggtgtttgtcttttctggaactgcaacgttgacagatacccagcaaatgcaatagtctgcagatttgacacaagagttctgtccaatctaaacttaccaggttgtgatggtggtagtttgtatgtaaataaacatgctttccacacaccagcttttgacaagagtgcttttgtaaatcttaagcaattaccattcttttactactcagatagcccttgtgagtctcatggcaaacaagtggtgtcagacatagattatgtacctttaaagtctgcaacgtgtattacacgttgtaacttaggtggggctgtttgcagacatcatgcgaatgaatacagattgtatttagacgcctataatatgatgatttctgctggttttagcctttggatttacaaacaatttgatacctacaatctctggaacacttttacaagactccagagtttagaaaatgtggctttcaatgttattaataagggacatttcgatggacagcaaggtgaaacacctgtttctatcgttaataacactgtctacacaaaagtagatggtgttgatgttgaattgtttgagaacaaaacaacactacctgttaatgtagcgtttgagctctgggctaagcgcaatatcaaacctgttccagaagtgaaaatactcaacaatttgggtgttgacattgctgctaatacggtgatttgggactacaaaagagaagcccctgcacatgtttctacaattggagtttgtactatgactgacatagcaaagaaatctactgaaactgcatgttcaccactcactatcttatttgatggtagagttgaaggacaagttgacttattcagaaatgcccgtaatggtgttttaataactgagggtaatgtaaaaggattacaaccatcagtaggtccaaaacaagctagtcttaatggagtcacattaattggtgaagcagtgaaaacacagtttaactattataagaaggttgatggtgtagtacaacaactacctgaaacttactttactcagagtagaaatttgcaagaattcaaacccaggagtcaaatggaaattgatttcttagaattagctatggatgagttcattgaacgatataaactagaaggctacgctttcgaacatatcgtttatggagattttagtcatggtcagttaggtggattacatctattgattggacttgctaagcgttctaaggattcaccactagaattagaggattttattcctatggacagtacagttaaaaattactttattacagatgcacaaacagggtcatctaagtgtgtgtgttctgttatagatttattacttgatgattttgttgaaataataaaatcacaggatttatcagtagtttctaaagtggttaaagtgactattgactatgcagaaattgcttttatgctttggtgtaaagatggccatgtagagacattttacccaaaattacaatctagtcaagcttggcaacctggtgttgctatgccgaacctttacaaaatgcagagaatgctacttgataaatgtgatcttcaaaattatggtgaagcagcaactctacctaaaggcataatgatgaatgttgcaaaatatactcaactgtgtcaatatttaaatactttgactttagctgtaccttataacatgagagtaatacactttggtgctggttctgataaaggagttgcacctggtacagcagttcttagacagtggttgcctacgggtacactacttgtcgattctgatcttaatgacttcgtctctgacgctgattctactttaataggtgactgtgcaaccgtacacactgctaataaatgggatctcattattagtgatatgtacgatcctaaaaccaaacatgtaacaagagaaaatgactctaaagaggggtttttcacttacatctgtggatttatacaacaaaagttagcccttggaggttctgtggccataaagataacagagcattcttggaatgctgatctttataaactcatgggacactttgcatggtggactgcttttgttactaatgtaaatgcctcttcttcagaggcatttttaattggatgtaattatcttggcaaaccacgtgaacaaatagatggttatgtcatgcatgcaaattacatattctggaggaatactaatccaattcaattatcttcctattcattatttgacatgagtaaatttcctcttaaattaagagggacagctgtcatgtccttaaaagaaggacaaatcaatgatatgatattgtctttacttagtaaaggcagacttattattagagaaaacaacaaggttgtggtttctagtgatgttttagttaataac---------atgtttgtttttctttttgtcttgcctttggtttccagtcaa------tgtgtcaatttgaccacaagaactggaatacagccaggttataccaattcatctactagaggtgtctattatccagacaaagtttttaggtcttcaattttacatcttacacaagaccttttcttacctttcttttctaatgttacttggtttaacaccataaattatcaagga------ggctttaagaagtttgacaatcctgttttaccatttaatgatggtgtttactttgcctccacggaaaagtccaatattatacgcggttggatttttggaacaacacttgatgccagaactcaatctcttctaatagttaacaacgcaaccaatgttgttatcaaagtatgtgagtttcagttttgcactgatccatttttaggtgtttactatcataacaacaataaaacatgggttgaaaatgagtttagagtttattcaagtgccaacaattgcactttcgaatacatttctcaaccttttcttatggaccttgaaggaaagcaaggtaattttaagaaccttagagagtttgtgtttaaaaatgttgatggttatttcaagatttactctaaacacaca------------cctattgatttagtgcgcgacctccccagaggttttgctgcattggaaccactggtggacctccctataggtattaatattaccagattccaaacattgcttgctttacatagaagttatcttacacctggtaagctagaaagtggctggacaactggagctgctgcttactatgtaggttacctacaacagaggacttttctcttaagttacaatcaaaatggaaccattacagatgctgttgattgttcactagaccctctttcagagacaaagtgcacattaaaatccctaacagttgaaaaaggaatttaccagacttctaacttcagagttcaaccaacaatcagtatagttagatttcctNNNNNNNNNNNNNNNNNNNNNNNNNNNNNNNNNNNNNNNNNNNNNNNNNNNNNNNNNNNNNNNNNNNNNNNNNNNNNNNNNNNNNNNNNNNNNNNNNNNNNNNNNNNNNNNNNNNNNNNNNNNNNNNNNNNNNNNNNNNNNNNNNNNNNNNNNNNNNNNNNNNNNNNNNNNNNNNNNNNNNNNNNNNNNNNNNNNNNNNNNNNNNNNNNNNNNNNNNNNNNNNNNNNNNNNNNNNNNNNNNNNNNNNNNNNNNNNNNNNNNNNNNNNNNNNNNNNNNNNNNNNNNNNNNNNNNNNNNNNNNNNNNNNNNNNNNNNNNNNNNNNNNNNNNNNNNNNNNNNNNNNNNNNNNNNNNNNNNNNNNNNNNNNNNNNNNNNNNNNNNNNNNNNNNNNNNNNNNNNNNNNNNNNNNNNNNNNNNNNNNNNNNNNNNNNNNNNNNNNNNNNNNNNNNNNNNNNNNNNNNNNNNNNNNNNNNNNNNNNNNNNNNNNNNNNNNNNNNNNNNNNNNNNNNNNNNNNNNNNNNNNNNNNNNNNNNNNNNNNNNNNNNNNNNNNNNNNNNNNNNNNNNNNNNNNNNNNNNNNNNNNNNNNNNNNNNNNNNNNNNNNNNNNNNNNNNNNNNNNNNNNNNNNNNNNNNNNNNNNNNNNNNNNNNNNNNNNNNNNNNNNNNNNNNNNNNNNNNNNNNNNNNNNNNNNNNNNNNNNNNNNNNNNNNNNNNNNNNNNNNNNNNNNNNNNNNNNNNNNNNNNNNNNNNNNNNNNNNNNNNNNNNNNNNNNNNNNNNNNNNNNNNNNNNNNNNNNNNNNNNNNNNNNNNNNNNNNNNNNNNNNNNNNNNNNNNNNNNNNNNNNNNNNNNNNNNNNNNNNNNNNNNNNNNNNNNNNNNNNNNNNNNNNNNNNNNNNNNNNNNNNNNNNNNNNNNNNNNNNNNNNNNNNNNNNNNNNNNNNNNNNNNNNNNNNNNNNNNNNNNNNNNNNNNNNNNNNNNNNNNNNNNNNNNNNNNNNNNNNNNNNNNNNNNNNNNNNNNNNNNNNNNNNNNNNNNNNNNNNNNNNNNNNNNNNNNNNNNNNNNNNNNNNNNNNNNNNNNNNNNNNNNNNNNNNNNNNNNNNNNNNNNNNNNNNNNNNNNNNNNNNNNNNNNNNNNNNNNNNNNNNNNNNNNNNNNNNNNNNNNNNNNNNNNNNNNNNNNNNNNNNNNNNNNNNNNNNNNNNNNNNNNNNNNNNNNNNNNNNNNNNNNNNNNNNNNNNNNNNNNNNNNNNNNNNNNNNNNNNNNNNNNNNNNNNNNNNNNNNNNNNNNNNNNNNNNNNNNNNNNNNNNNNNNNNNNNNNNNNNNNNgctgttgaacaagacaaaaacacacaagaagtttttgcccaggttaaacaaatctacaaaacaccacctattaaagattttggtggctttaacttttcacaaatattgccagatccatcaaaaccaagcaagaggtcatttattgaggatttactcttcaacaaagtgacacttgctgatgctggcttcatcaaacaatatggtgattgccttggtgatattgctgctagagatctcatctgtgcacaaaagttcaatggactcacggttctaccgcctttgctcacagatgaaatgattgctcaatacacttctgcactacttgctggaacaatcacctcaggttggacctttggtgcaggagctgctttacaaataccctttgcaatgcaaatggcttacaggtttaatggcattggagtcactcagaatgttctatatgagaatcagaaattaattgccaatcagttcaacagtgctattggcaaaatacaggattcactttcatctacggctagtgcacttggtaaacttcaagacgtcgtaaatcaaaatgcacaggctttaaacacacttgtcaaacaacttagttccaattttggagctatttcgagtgtgcttaatgatattctttcacgtcttgacaaagttgaggctgaagtgcaaattgataggttaatcacaggaagactacagagtcttcaaacttatgtgacacaacaattaatcagagcagcagaaatcagagcttctgctaatcttgctgcaacaaaaatgtctgagtgcgtactcggacaatctaaaagagttgatttttgtggaaaaggctaccatttaatgtctttccctcaatcagcaccgcatggtgttgttttcttgcatgttacttatgtacctgcacaagaaaagaactttactactgctcctgctatttgtcatgaaggaaaagcacacttccctcgtgaaggtgtcttcgtttcaaatggcactcattggtttattacacaaaggaatttttatgaacctcaaattattaccactgacaacacattcgtctctggtagctgtgatgttgtaattggaatagtcaacaacacagtttatgatcctttgcaacccgagcttgactcatttaaggaggagttagacaaatacttcaaaaatcacacatcaccagatgttgatcttggcgacatatctggcataaatgcttcggtcgtcaacatacaaaaagaaattgaccgcctcaatgaggttgccaaaaatttgaatgaatcactcattgacctacaagagcttggaaaatatgagcaatacatcaaatggccttggtacatttggcttggttttatagctgggctaattgctatcattatggtcacaatcatgctatgttgtatgactagttgctgtagttgcctcaagggttgttgctcttgcggttcctgctgcaaatttgatgaagacgattcagaacctgttctgaaaggagtcaaattacattacaca---------------------------------------------atggatttgtttatgagaatttttactcttggatctgtaacattcaaaccaggaaaaattgaagatgctactccttcagattctattcgcgctactgcaacgataccgatacaagcctcactccctttcggatggcttattgttggcgttgcacttcttgctgtttttcagagcgcttccaaaataattacactcaaaaagaggtggcaatttgctctctccaagggtgttcattttgcttgcaacttgcttctactatttgttacagtctactctcaccttttgcttgttgctgctggccttgaagcccaatttctctatctttacgctttagtttattttctgcaaagtgttaatgcttgcagaattattatgaggctttggctgtgctggaagtgcagatccaaaaatccattactttatgatgccaattactttctttgctggcatactaattgctatgactattgtataccatataatagcataacttcttcaattgtcattacatcaggtgatggcactacaagtcctattacagaccatgactaccaaattggtggttatacggaaaagtgggaatctggtgttaaagactgtgttacattacatggttactttacatcagaatgctaccagctgtactctacacaacttagtacagatactggtgttgaacatactaccttcttcatttacagtagaattgtggatgaaccagaa---gaccatgttcaaattcacacaatcgacggctcatcaggagttgtaaatccagcaatggatcctatctatgatgagccgacgacgactactagcgtgcctttg------------------------atgtactcattcgtttcggaagagacaggtacgttaatagttaatagcgtacttctttttcttgctttcgtggtattcttgctagtcacactagccatccttactgcgcttcgattgtgtgcgtactgctgcaatattgttaacgtgagtttagttaaaccttctttttacgtctactcacgtgttaaaaatctgaattcttctagagttcctgatcttctggtc------------------------------------------------------------------------atgtcagctgacaacggtactattaccgttgaagagcttaaaaagctcttagaacaatggaacctagtaataggtttcctatttctaacatggatttgtcttttacagttcgcctatgctaacaggaataggtttctgtacataattaagttaattttcctctggctactttggccagtaactttagcttgctttgtgcttgctgctgtttacagaatcaattggatcaccggtggaatcgcgattgcaatggcttgtcttgtgggcttgatgtggcttagctacttcattgcttcattcaggctttttgcgcgtacgcgttccatgtggtccttcaatccagaaacaaacatactgctgaatgtgccattgcatggtacaattttgaccagaccactcctagaaagtgaacttgtcatcggtgctgtgatcctcagaggacaccttcgcattgctggacatcatctaggacgctgtgacatcaaggacctgccaaaagaaatcactgtagctacatcacgaacgctttcttattacaaattgggagcttcgcagcgtgtagccggtgactcaggttttgctgcatacagtcgctatcggattggcaactacaaactaaacacagaccattccaatagcagtgacaatattgctttgcttgtacag------atgtttcatctcgttgactttcaggttactatagcagagatacttattattattatgagaactttcaagatttccatttggaaccttgattacatcattaatctcataattaaaaatttatctaagcctttaactgaaaataaatattctcagttagacgaagagcaaccaatggagattgat------atgaaaattattcttctcttggcattagttacttttgctacatgcgaacgttaccactaccaagagtgtgttagaggtacaactgtactaataaaggaaccttgctcttctggaacttacgagggcaattcaccatttcatcctcttgctgataataaatttgcacttgcttgctcaagccaacaatttgcttttgcttgccctgacggtactaaacatacctttcagttacgtgcgagatcagtttcaccaaaacttttcatcagacaagag---gaagttcaagaactttactcaccactctttctcataattgctgcattagtgtttataacactttgcttcacacttaagagaaagacagaa------------------------------------------atgtctgataatggaccccaaaatcgt------gcaccccgcattacatttggtggaccctcagattcgactgacaataaccagaatggagaccgcagtggagcaaggccaaaacaacgaaggccccagggattacccaataatactgcgtcttggttcaccgctctcactcaacatggtaaggaagaccttagattccctcgaggacaaggtgttccgattaacaccaatagtaccaaagatgaccaaattggctactaccgaagagctaccagacgagttcgtggtggtgacggtaaaatgaaagatctcagtccacgatggtacttctattaccttggaactgggccagaagctggacttccctatggtgctaacaaagaaggcatcatatgggttgcaactgagggagccttgaatacaccaaaagatcacattggcacccgcaatccaaacaacaatgctgcaatcgtgctacaacttcctcaaggaacagctttgcctaaaggtttctacgcagaagggagcagaggcggcagtcaagcttcttcacgctcttcatcacgtagtcgcaatagttccagaaactcaactccaggcagtagtaggggaacttctcctgctcgaattgctggcaatggtggtgatgctgcccttgctttgctactgcttgatcggttgaatgcacttgagagcaaaatgtctggtaaaggctcacaacaacagagccaaacagtcactaagaaatctgctgctgaggcttccaagaaacctcgccaaaaacgtactgccactaaacaatacaatgtcactcaggcatttggcagacgtggtcctgaacaaacccaaggaaattttggggaccaagaattaatcagacaaggaactgagtacaaacattggccgcaaattgcacaatttgcacctagcgcttctgcattcttcggaatgtcgcgcattggcatggaagtcacaccttcgggaacatggctgacttacacaggtgccatcaagcttgatgacaaagatccaagcttcaaagacaacgtcatactgctgaacaagcacattgacgcatacaaaacattcccaccaacagagcctaaaaaggacaaaaagaaaaagactgacgaaagccagcctttaccgcagagacagaagaaacaacaaactgtgactcttcttcctgctgcagatttggatgatttctccaaacaattgcaacaatccatgagcagtgctgattcaactcaggct
