# Supplementary material for: Mutation signatures inform the natural host of SARS-CoV-2
Source: Natl Sci Rev. 2021 Dec 4;9(2):nwab220. doi: 10.1093/nsr/nwab220 (PMC8690307; doi:10.1093/nsr/nwab220)
Supplement: nwab220_Supplemental_Files [file nwab220_supplemental_files.zip › Dataset_V MSA.SARS2_RshSTT182_ZC45_ZXC21_o319.fasta]

>EPI_ISL_852604
ccgaaaggtaagatggagagccttgtccctggtttcaacgagaaaacacacgtccaacttagtttgcctgtcttacaggtttgcgacgtgctcgtacgtggctttggagactccgtggaggaggctttggcagaggcacgtcaacatcttaaagatggcacttgtggcttagtagaagttgaaaaaggcgttttgcctcaacttgaacagccctatgtgttcattaaacgttctgatgctcgaactgcacctcatggccgtgtaatggttgaactggtagcagaactcgatggtattcagtacggtcgtagtggtgagacacttggtgttcttgttccccatgtgggtgagacacctgtggcttaccgcaaagttcttcttcgtaagaacggtaataaaggagctggcggccatagttacggcgccgatctaaagtctcttggcttaggtgacgagcttggcactgatccttatgaagattttcaagaaaattggaacactaaacatggcagtggtgtaactcgtgagctcattcgtgagcttaacggaggagcatacactcgttatgtcgataacaacttttgtggccctgatggctatcctcttgagtgcattaaagatcttctagcccgtgctggtaaggcttcatgcactttgtctgaacaattggactttattgatactaaaagaggtgtatactgctgtcgtgaacacgagcatgaaattgcttggtacacagaacgttctgataagagctatgaattgcagacaccttttgaaattaaattggcaaagaaatttgacaccttcaatggggaatgtccaaattttgtgtttcctctaaattcaacaatcaagactattcaaccaagagttgaaaagaaaaatcttgagggctttatgggtaggattcgatctgtctactctgttgcttcaccaaatgaatgcaatcaaatgtgcctttcaactctcatgaagtgtgaccattgcggtgaaacttcatggcagacaggtgattttgttaaagccacttgtgaattttgtggcactgagaatttgactaaagaaggtgtcacaacttgtggttatctaccccaaaatgctgttgtcaaaatctattgtccagcatgtcataatccagaagtgggacctgagcatagtcttactgaataccataacgagtctggcttgaataccattcttcgtaagggtggtcgcactattgcttttggaggctgtgtattctcttatgttggttgttacaataagtgtgcctattgggttccacgtgctagcgctaacataggttgcaaccacacgggtgttgttggagagggttctgaaggtcttaatgacaaccttcttgaaatacttcaaaaagataaagtcaacatcaacattgttggtgactttaaacttaatgaagagattgccattattttggcatctttttctgcttctacaagtgcttttgtagaaactgtaaaaggtttggattacaaaacattcaaacaaattgttgaatcctgtggtaactttaaagttacaaaaggaaaagttaagaaaggtgcctggaatattggtgaacaaaaaacaatattgagtcctctttatgcatttgcatcagaggccgctcgtgttgtacgttccatcttctctcgcacctttgaaactgctcaacgttcagtgcgtgtcctacagcaggctgctataactatactagatggaatctcacagtgttcattgagacttattgatgccatgatgtttacgtctgatttggttactaacaaccttgttgtaatggcatacattacaggtggtgttgtacaaattacttcacagtggcttaaaaatatttttggcactgtttatgaaaaactaaaaccagttcttgattggcttgaagagaaattcaaagaaggtgtaaagtttcttaaagatggttgggagattgttaaattcatctcaactcatacttgtgaaattgttagtggacaaattgtcacttatgtaaaggaaatcaaggagagtgtccaggtattctttaattgtataaacaaatttttggctttatgtgcagactctgttgttattggtggagctaagctaaaagctttgaatttgggtgatacattcattacacattctaaaggattatataaaaagtgtgttaaatctaaggaagaaattaacctttggatgcctttgagagctcctaaagaaattatcttcttagaaggagaaacacttcctactgaagtgttaacagaggaggtaattttgaaaactggtgatttacaacctctagaacaaccgacatgtgatgctattgatgcccccctagttggtacaccagtttgtattaatgggctcatgttgctcgaaatcaaagacacggataaatactgtgctctaacgcctaacatgatggttacaaacaatactttcacactaagaggtggtgcaccaacaaaagttacttttggtgatgacacagtgattgaagtccagggttacaagagtgtgaatattacttttgaacttgatgacagaattgacaaggtactcaatgagaagtgctctagttacacagtcgaactcggtacagaagtaaacgagtttgcttgtgttgttgctgacgctgttataaaaacattacaaccagtgtctgaattacttacaccactaggcattgatttagatgagtggggtatggcaacatactacttatttgatgagtctggtgagtttaaattggcttcacatatgtactgttctttctaccctccagacgaggatgaagagggaggtgattgtgaaggagaggagtttgaaccatcagctcaatatgagtatggtactgaagatgattaccaaggtaaatctttggaatttggtgctacttct---gctgctcctcaacctgaagaagagcaagaagaagattggttagatgatgatagtcaacaaactgttgctcaagaagacggcagtgaggacaatcagacaactactgttcaatcaattgctgaggttcaaccgcagttagagatgggacctacacca---gttattcagactattgaagtgaatagctttagtggttatttaaaacttactgacaatgtatacattaaaaatgcagacattgtggaagaagctaaaaaggtaaaaccaacattggttgttaatgcagccaatgtttaccttaaacatggaggaggtgttgcaggagccttaaataaggctactaacaatgccatgcaagttgaatctgatgactacatagcaactaatggaccacttaaagtgggtggtagttgttttttgagcggacacaatcttgctaaaaactgtcttcatgttgttggtccaaatattaacagaggtgaagatattcaacttcttaagagtgcttatgaaaattttaatcagcacgaagttctactcgcaccattattatcagctggtattttcggtgctgaccctgtacactctttaagagtttgtgtggaaactgttcgcacaaatgtctacctagctgtctttgataaaaatctctatgacaaacttgtttcaagctttttagaaatgaagagt---------------------------------------------------gaaaagcaagttgaacaaaagattgttgaaatttctaaagaggaaattaaa---------------------cctccagttgagcagaaacaacaa---gttgaaaagaaaatcaaagcttgtgttgaagaagttacaacaactttggaagaaactaagtttctcacagaaaacttgttactctatattgacatcaatggcaatcttcacccagattctgctactcttgttaaagacattgacatcaatttcttaaagaaagatgctccttatatagtgggtgatgttattcaagagggtgttttaactgctgtagttatacctactaaaaaggctggtggcactaccgaaatgctagcgaaagctttgagaaaagtgcctacagataattatataaccacttatcctggtcagggtttaaatggttatactatagaagaagcaaagacagttcttaaaaagtgtaaaagtgctttttacattttaccttctattatttctaatgagaaagaagaaattcttgggactgtttcttggaatttgcgagaaatgcttgcacatgcagaagaaacacgtaaattaatgcctgtctgtatggaaactaaagctatagtttcaactatacagcgtaaatacaagggtattaaaatacaagagggtgttgttgattatggtgccagattttacttttatactagtaaaacaactgtagcatcacttatcaatacattcaacaatttaaatgagactcttgttacaatgccacttggctatgtgacacatggcttaaatttggaagaggctgctcggtacatgagatctctcaaagtgccagcaatagtttctgtttcttcaccagatgctgtgacggcatataatggttacctcacttcttcttcaaaaacacctgaagaacattttattgaaaccatctctttagcaggttcttacaaagattggtccttttctgggcaatcaactcaacttggtatagaatttcttaaaagaggtgatacaactgtttactatacaactaaccctattgcctttcatacagggggtcaaattatcacctttgatgatttaaagacacttctctcactaagagaggttagaacaattaaagtgtttacaactgtagacaatattaacctccatacacaaattgtggatatgtctatgacatatggacaacagttcggtccaacctacttggatggagctgatgttactaaagttaaacctcataatacgcatgaaggtaaaacattttatgttctgcccaatgatgatactctacgtgcggaagcttttgattactatcacacaactgatgctagtttctttggtaggtacatgtcagcattgaaccatactaaaaagtggaaatatccacaagttaatggtttaatttctattaagtgggcagacaacaattgttatctctccgctgttttgttaacacttcaacaaatagagttgaaatttaatccacctgccttacaagatgcttattacagagcaagagctggtgatgctgctaatttctgtgcactcatcttagcttattgtaataagacagtaggagagttaggtgatgtcagagaaacaatgaattatttgtttcaacatgctaatctagattcttgtaggagagtcttgaatgtcgtatgcagaacttgtggacaacagcaaacaacactcaagggtgttagagctgttatgtatatgggcacactttcttatgaacaacttaagaacggtgttcaaataccctgtgtgtgtggtaaacaagctacacaatatttagttcaacaagagtcgccttttgttatgatgtcagcactacctgccgaatatgaattaaagcagggtgtgttcatttgtgctagtgaatacactggtgattatcagtgtggccactataagcatataacttctaaagaaactttgtattgcattgacggtgattcatttacaaagtcctctggatataaaggtcctattacggatgtcttttataaagaaactagttatttaacaaccataaaaccagttacttacaaattggatggtgttgtttgtacagaaattgatcctaaattgggcaattattataaaaaagacaatgcctattttacagagcaaccaattgatcttgtaccgaaccaaccatacccaaacgcaagcttcgacaattttaagtttgtatgtgat---aatatcaaatttgctgatgatttaaaccagttaactggttataagaaacctgcttcaagagagcttaaagttacattttttcccgacttaaacggtgatgtagtggctattgattataaacactacacaccttcttttaagaaaggtgctaagttgttacataagcctgttgtttggcatgttaacaacacaactaacaaagctacgtataaaccaaatacctggtgtatacgttgtctttggagcacaaaaccagttgaaacatcaaactcgtttgacgtactgaaatcagaagacacgcagggaatggataatcttgcctgtgaagatctaaaatcagtctctgaagaagtagtggaaaatcctaccatacagaaagacattcttgagtgtaatgtgaaaactaccgaagttgtaggagacattatacttaaaccagcaaatgatggtttaaaaattacagaagaggttggccacatagatctaatggctgcttatgtagacaattctagtcttactattaagagacctaatgaattatccagagtattaggtttgaaaacccttgcaactcatggtttagctgctgttaatagtgtcccatgggatactatagctaattatgttaagccttttcttaataaagttgttagcacaactactaacatagttacacggtgtttaaaccgtatctgcactaattatatgccttatttctttactttattgttacaattatgcacctttgctaaaggtacaaattctaggattaaagcatctatgccgacaactataacaaaaaatactgttaagagtgttggtaaattttgtgttgaggcttcatttaattatttgaagtcacctaatttttctaaattgataaatattataatttggtttttgttattaagtgtttgtttaggttctttaatctattcaactgctgctttaagtgttctaatgtataatttgggcattccttcttactgcacaggttatagagaaggttatttaaattctactaatgtcacaactgtaaactattgtactggctctatattttgtagtgtctgtcttagtggtttagattctttggatacttatccttccttagaaaccatacaaattactatttcatcttttaaatgggatttaactgcttttggcttagttgcagagtggtttttggcatatattctctttacgaggtttttctatgtacttggattggcagcaattatgcaattgttttttagctattttgcagtacattttattagtaattcttggcttatgtggttaataattaatcttgtacaaatggctccaatttcagccatggttagaatgtacattttctttgcatcattttattatgtatggaaaagttacgtgcatgttgtggatggttgtacttcatcaacttgcatgatgtgttataaacgcaatagggcaacaagagttgaatgcacaactattgttaatggtgtcaaaaggtccttttacgtctatgctaatggaggtaatggcttttgtaaactacataactggaattgtgttaattgtgacacattctgtgctggtagtacatttattagtgatgaagttgcgagagacttatcactacagtttaaaagaccaataaatcctactgaccagtcttcttatcttgttgatagtgttgcagtgaagaatggttccatccatctttactttgataaagctggtcaaaagacttatgaaagacattctctctctcattttgttaatttagataacttgagagctaataacactaaaggttcattgcctattaatgttatagtttttgatggtaaatcaaaatgtgaagaatcatctgcaaaatcagcgtctgtttactacagtcagcttatgtgtcaacctatactgttactagatcaagcattagtgtctgatgttggtgatagtgcagaagttgcagttaaaatgtttgatgcttacgttaatacgttttcgtcaacttttaacgttccaatggaaaaactcaaaacactaattgcaactgcagaagctgaacttgcaaagaatgtgtccttagacaatgtcttatctacttttgtttcagcagctcggcaagggtttgttgattcagatgtagaaaccaaagatgttgttgaatgtcttaaattgtcacatcaatccgacatagaagttactggtgatagttgtaataattatatgctcacctataacaaagttgaaaacatgacaccccgtgaccttggtgcttgtattgactgtagtgcgcgtcatattaatgcgcaggtagcaaaaagtcacaacattgctttgatatggaacgttaaagatttcatgtcattgtctgaacaactacgaaaacaaatacgtagtgctgccaaaaagaataacttaccttttaagttgacatgtgcaactactagacaagttgttaatgttgtaacaacaaagatagcacttaagggtggtaaaattgttaataattggttgaagcagttaattaaagttacacttgtgttcctttttgtcgctgctaccttctatttaataacacctgttcatgtcatgtctaaacacattgacttttcaagtgaaatcatagggtacaaggctatcgatggtggtgtcactcgtgatatagcatctacagacacttgttttgctaacaaacatgctgagtttgacacatggtttagtcagcgtggtggtagttatactaatgacaaagcttgcccattgattgccgcagtcataacaagagaagtgggttttgtcgtgcctggtttgcctggcacgatattacgcacaactaatggtgactttttgcatttcttacctagagtttttagtgcagttggtaacatctgctacacaccatcaaaacttatagagtacactgactttgcaacatcagcttgtgttttggctgctgaatgtacaatttttaaagatgcttctggtaagccagtaccatattgttatgacaccaatgtactagaaggttctgttgcatatgaaagtctacgccctgacacacgttatgtgctcatggatggctctattattcaatttcctaacacttaccttgaaggttctgttagagtggtaacaacttttgattctgagtactgtaggcacggtacttgtgaaagatcagaagctggtgtttgtgtatctactagtggtagatgggtacttaacaatgattattacagatctttaccaggagtcttctgtggtgtagatgctgtaaatttacttactaatatgtttacaccactaattcaacctattggtgctttggatatatcagcatctatagtagccggcggtattgtagctattgtagtaacatgccttgcctactattttatgaggtttagaagagcttttggtgaatacagccatgtagttgcctttaatactttactattccttatgtcattcactgtactctgtttaacaccagtttactcattcttacctggtgtttattctgttatttacttgtacttgacattttatcttactaatgatgtttctttcttagcacatatccagtggatggttatgttcacacccttagtgcctttctggataacaactgtttatatcatttgtatttccacaaagcatttttactggttcttcagcaactacctaaagagacgtgtagtctttaatggtgtttcctttagtacttttgaagaagctgcgctgtgcacctttttgttaaataaagaaatgtatctaaagttgcgtagtgatgtgttattacctcttacgcaatataatagatacttagctctttataataagtacaagtattttagtggagtcatggatacaactagctacagagaagctgcttgttgtcacctcgcaaaggctctcaatgacttcagtaactcaggttctgatgttctttatcaaccaccacaaacctctatcacctcagctgttttgcagagtggtttcagaaaaatggcattcccatctggtaaagttgagggttgcatggtacaagtaacttgtggtacaactacacttaatggtctttggcttgatgacgtagtttactgtccaagacatgtgatctgcacctctgaagacatgcttaaccctaattatgaagatttacttattcgtaagtctaatcataatttcttggtacaggctggtaatgttcaactcagggttattggacattctatgcaaaattgtgttcttaagcttaaggttgatacagccaaccctaagacacctaagtataagtttgttcgtgttcaaccaggacagactttttcagtgttagcttgttacaatggttcaccatctggtgtttatcaatgtgctatgagacctaactttacaattaagggttcattccttaatggttcatgtggtagtgttggttttaacatagattatgactgtgtctctttttgttacatgcatcatatggaattaccaactggagtacacgctggcacagatttagaaggtaccttttatggaccttttgttgacaggcaaacagcacaagcagctggtacggatacaactattacagttaatgttttagcttggttgtacgctgctgttataaatggagacaggtggtttcttaatcgatttaccacaactcttaatgatttcaatcttgtggctatgaagtacaactatgaacctctaacacaagatcatgttgacatactaggacctctttctgctcaaaccggaattgccgttttagatatgtgtgcttcattaaaagaattacttcaaaatggtatgaatggacgtaccatattgggtagtgctttattagaagatgaatttacaccttttgatgttgttagacaatgctcaggtgttactttccaaagtgcagtaaaaagaacaatcaagggtacacaccactggttgttacttacaattttgacttcacttttagttttagttcagagcactcaatggtctttgttcttctttgtgtatgaaaatgcctttttgccttttgctatgggtattattgctatgtctgcttttgcaatgatgtttgtcaaacataagcatgcatttctctgtttgtttctgttaccttctcttgctactgtagcttattttaatatggtctacatgcctgctagttgggtgatgcgcattatgacatggttggatatggttgatactagtttgtctggtttcaagctaaaagactgtattatgtatgcatcagctgtagtgttactaatccttatgacagcaagaactgtgtatgatgatggtgctaggagagtgtggacacttatgaatgtcttgacactcgtttataaagtttattatggtaatgctttagaccaagccatttccatgtgggctcttataatctctgttacttctaactactcaggtgtagttacaactgtcatgtttttggccagaggtatagtttttatgtgtgttgagtattgccctattttcttcataactggtaatacacttcagtgtataatgctagtttattgtttattaggctatttctgtacttgttactttggtctcttttgtttactcaaccgctattttaggctgactcttggtgtttatgattatttagtttctacacaggagtttagatatatgaattcacagggattactcccacccaagaatagcataggtgccttcaaactcaacattaaattgttgggtatcggtggcaaaccttgtattaaagtagctactgtacagtctaaaatgtcagatgtaaagtgcacatcagtagtcttactctcagttttgcaacaactcagagtagaatcatcatctaaattgtgggctcaatgtgttcagttacacaatgacattctcttagctaaagatactactgaagcctttgaaagaatggtttcactactttctgttttgctttccatgcagggcgctgtagacataaacaagctttgtgaagaaatgcttgacaacagggcaaccttacaagctatagcttcagagttcagttcccttccatcatatgcagcttttgccactgctcaagaagcttacgagcaggctgttgctaatggtgactctgaagttgttcttaaaaagttgaagaagtctttgaatgtggctaaatctgaatttgaccgtgatgcagccatgcaacgtaagttggaaaagatggctgatcaagctatgacccaaatgtacaaacaggctagatctgaggacaagagggcaaaagttactagtgctatgcagacaatgcttttcactatgcttagaaagttggataatgatgcactcaacaacattatcaacaatgcaagagatggttgtgttccattaaacataatacctcttacaacagcagccaaactaatggttgtcataccagactataacacatataaaaatacgtgtgatggtacaacatttacttatgcatcagcattgtgggaaatccaacaggttgtagatgcagatagtaaaattgttcaacttagtgaaattagtatggacaattcacctaatctggcatggcctcttattgtaacagctttaagggccaattctgctgtcaaattacagaataatgagcttagtcctgttgcactacgacagatgtcttgtgctgccggtactacacaaactgcttgcactgatgacaatgcgttagcctactacaacacaacaaagggaggtaggtttgtactagcactgttatccgatttacaggatttgaaatgggctagattccctaagagtgatggaactggtactatctatacagaactggaaccgccttgtaggtttgttacagacacacctaaaggtcctaaagtgaagtatttatactttattaaaggattgaataacctaaatagaggtatggtacttggtagcttagctgctacagtacgcttacaagctggcaatgctacagaggtgcctgccaattcaactgtactatctttctgtgcttttgctgtagatgctgctaaagcctacaaagattacttagctagtggaggacaaccaatcactaattgtgttaagatgttgtgtacacacactggtactggccaggcaataacagttacacctgaagctaatatggatcaagaatcctttggtggtgcatcgtgttgcctgtactgtcgttgccacatagatcatccaaatcctaaagggttttgtgacttaaaaggtaagtatgtacaaatacctacaacttgtgttaatgaccctgtgggttttacacttaaaaacacagtctgtactgtctgcggtatgtggaaaggttatggctgtagttgtgatcaactccgcgaacccatgcttcagtcagctgatgcacaatcgtttttaaacgggtttgcggtgtgcacaatcgtttttaaacgggtttgcggtgtaagtgcagcccgtcttacaccgtgcggcacaggcactagtactgatgtcgtatacagggcttttgacatctacaatgataaagtagctggttttgctaaattcctaaaaactaattgttgtcgctttcaagaaaaagacgaagatgacaatttaattgattcttactttgtagtgaagagacacactttctctaactaccaacatgaagaaataatttataatttacttaaggattgtccagctgttgctaaacatgacttttttaagtttagaatagacggtgacatggtaccacatatatcacgtcaacgtcttactaaatacacaatggcagacctcgtctatgctttaaggcattttgacgaaggcaattgtgatacattaaaagaaatacttgtcacatacaattgttgtgacgatgattatttcaataaaaaggactggtatgactttgtagaaaatccagatatattacgcgtatatgctaacttaggtgaacgtgtacgccaagccttgttaaaaacagtacaattctgtgatgccatgcgagatgctggtattgtaggtgtactaacattagataatcaagatctcaatggtaactggtatgatttcggtgacttcatacaaaccacaccaggtagtggagttcctgttgtagattcttattattcattattaatgcctatactaactttaactagggcattaacagcagagtcacatgttgacactgacttaacaaagccttacattaaatgggatttgttaaaatatgacttcacggaagagaggttaaaactctttgaccgttattttaaatattgggatcagacatatcacccaaattgtgttaactgtttggatgacagatgcattctgcattgtgcaaactttaacgttttattctctacagtgttcccacctacaagttttgggcctctagtgagaaaaatatttgttgatggtgttccatttgtagtttcaactggataccacttcagggagctaggtgttgtacataatcaggatgtaaacttacatagctctagacttagttttaaggaattacttgtgtatgctgctgatcctgccatgcacgctgcttctggtaatttattactagataaacgcacgacgtgcttctccgtagctgcacttactaacaatgttgcttttcaaactgtcaaacccggtaattttaataaagacttttacgactttgctgtgtctaagggtttctttaaggaaggaagttctgttgaattaaaacacttcttctttgctcaggatggtaatgctgctatcagcgattatgactactatcgttataatctaccaacaatgtgtgatatcagacaactcctatttgtagttgaagttgttgataagtactttgattgttacgatggtggctgtattaatgccaaccaagtcatcgttaacaacctagacaaatcagctggttttccatttaataaatggggtaaggctagactttattacgattcaatgagttacgaggatcaagatgcacttttcgcatatacaaaacgtaatgtcatccctactataactcaaatgaatcttaagtatgccattagtgcaaagaatagagctcgcaccgtagctggtgtctctatctgtagtactatgactaatagacagtttcatcaaaaattattgaaatcaatagctgccaccagaggagctactgtagtaattggaacaagcaaattctatggtggttggcataatatgttaaaaactgtttatagtgatgtagaaaatcctcaccttatgggttgggattaccctaaatgtgatagagccatgcctaacatgcttagaattatggcctcacttgttcttgctcgcaaacatacaacgtgctgtagcttgtcacaccgtttctatagattagctaatgagtgtgctcaagtattgagtgaaatggtcatgtgtggcggttcactatatgttaaaccaggtggaacctcatctggagatgccacaactgcttatgctaatagtgtttttaacatttgtcaagctgttacagccaatgttaatgcacttttatctactgatggtaacaaaattgctgataagtatgtccgcaatttacaacacagactctatgagtgtctctatagaaatagagacgttgacacagactttgtgaatgagttttacgcatacttgcgtaaacatttctcaatgatgatactctctgatgatgctgttgtgtgttttaatagcacttatgcatctcaaggtcttgtggctagcataaagaacttcaagtcagttctttactatcaaaataatgtttttatgtctgaagcaaaatgctggactgagactgaccttactaaaggacctcatgaattttgctctcaacatacaatgctagttaaacagggtgatgattatgtgtacctcccttatccagatccttcacgaatcttaggggctggctgttttgtagacgatatcgtaaaaacagatggtacacttatgattgaacggttcgtgtctttagctatagatgcttacccacttactaaacatcctaatcaggagtatgctgatgtttttcatttgtacttacaatacataagaaagctacatgatgagttaacaggacatatgttagacatgtattctgttatgcttactaatgataacacttcaaggtactgggaacctgagttttatgaggctatgtacacaccccatacagtcttacaggctgttggggcttgtgttctttgcaattcacagacttcattaagatgtggtgcttgtatacgtagaccatttttatgttgtaaatgctgttacgaccatgtcatatcaacatcacataaattagtcttgtctgttaatccatatgtttgcaatgctccaggttgtgatgtcacagatgtgactcaactctacttaggaggtatgagctattattgtaaatcacataaaccacccattagttttccattgtgtgctaatggacaagtttttggtttatataaaaatacatgtgttggtagcgataatgttactgactttaatgcaattgctacatgtgattggacaaatgctggtgattacattttagctaacacctgtactgaaagactcaagcttttcgcagcagaaacgctcaaagctactgaggagacatttaaactgtcttatggtattgccactgtacgtgaagtgctgtctgacagagaattacatctttcatgggaagttggtaaacctagaccaccacttaacagaaattatgtctttactggttatcgtgtaactaaaaacagtaaagtacaaataggagagtacacctttgaaaaaggtgactatggtgatgccgttgtctacagaggtacaacaacttacaaactaaatgttggtgactattttgtgctgacatcacatacagtaatgccattaagtgcacctacactagtgccacaagagcactatgttagaattactggcttatacccaacacttaatatctcagatgagttttctagcaatgtcgcaaattatcaaaaggttggtatgcaaaaatattctacactccagggaccacctggtactggcaagagtcattttgctattggcttagctctttactacccttctgctcgcatagtgtatacagcttgctctcatgccgctgttgatgcactatgtgagaaagcattaaaatatttgcctatagataaatgtagtagaattataccggcacgtgctcgtgtagagtgttttgataaattcaaagtgaattcaacattagaacagtatgtcttttgtactgtaaatgcattgcctgagacgactgcagatatagttgtctttgatgaaatttcaatggccacaaattatgatttgagtgttgtcaatgccagattacgtgctaagcactacgtgtacattggcgaccctgctcaattacctgcaccacgcacattgctaactaagggcacactagaaccagaatatttcaattcagtgtgtagactcatgaaaactataggtccagacatgttcctcggaacttgtcggcgttgtcctgctgaaattgttgacactgtgagtgctttggtttatgataataagctgaaagcacataaagacaaatcagctcaatgctttaaaatgttttataagggtgttattacgcatgatgtctcatctgcaattaacaggccacaaataggcgtggtaagagaattccttacacgcaacccagcttggagaaaagctgtcttcatttcaccttataattcacagaatgctgtagcctcaaagattttgggactaccaactcaaactgttgattcatcacagggttcagaatatgactatgtcatattcactcaaaccactgaaacagctcactcttgtaatgtaaatagatttaacgttgctattaccagagcaaaagtaggcatactttgcataatgtctgatagagatctttatgacaagttgcaatttacaagtcttgagattccacgtaggaatgtggcaactttacaagctgagaatgtaacaggactttttaaagattgtagtaaggtaatcactgggttacatcctacacaggcacccacacacctcagtgttgacactaaattcaaaactgaaggtttatgtgttgacatacctggcatacctaaggacatgacttatagaagactcatctctatgatgggtttcaaaatgaattaccaagttaatggttaccctaatatgtttatcacccgcgaggaagccataagacatgtacgtgcatggattggctttgatgtcgaagggtgtcatgccactagagaagctgttggtactaatttacctttacagctaggtttttctacaggtgttaacctagttgctgtacctacaggctatgttgacacacctaataatacagatttttccagagttagtgctaaaccaccacctggagatcagtttaaacatcttataccacttatgtataaaggacttccttggaatgtagtgcgtataaagattgtacaaatgttaagtgacacacttaaaaatctctctgacagagttgtgtttgtcttatgggcacatggctttgagttgacgtctatgaagtattttgtgaaaataggacctgagcgcacttgttgtctatgtgataaacgtgccacatgtttttccactgcttcagacacttatgcctgttggcatcattccattggatttgattatgtctataacccgtttatgattgatgttcaacaatggggttttacaggtaacctacaaagcaaccatgacctgtactgtcaagttcatggtaatgcacatgtagctagttgtgatgcaatcatgactaggtgtctagctgtccacgagtgctttgttaagcgtgttgactggactgttgaataccctataattggtgatgaactgaagattaatgcggcttgtagaaaggttcaacatatggttgttaaagctgcattattagcagataaattctcagttcttcatgacattggtaaccctaaagccattaagtgtgtacctcaagctgatgtagaatggaagttttatgatgcacagccttgcagtgacaaagcttataaaatagaagaattgttctactcttatgccacacattctgacaaatttacagatggtgtatgtctattttggaattgcaatgtcgatagatatcctgctaattccattgtttgtagatttgatactagagtactatctaaccttaacttgcctggttgtgatggtggcagtttatatgtaaataaacatgcattccacacaccagcttttgataaaagtgcttttgttaatttaaaacaattaccatttttttattactctgacagtccatgtgagtctcatggaaaacaagtagtgtcagatatagactatgtaccactaaagtctgctacgtgtataacacgttgcaatttaggtggtgccgtctgtagacatcatgctaatgagtacaggttgtatcttgatgcttacaacatgatgatttcagctggctttagcttgtgggtttacaaacaatttgatacttacaatctctggaacactttcacaagactccagagcttagaaaatgtggcttttaatgtcgtaaataaaggacactttgatggacaacaaggtgaagtaccagtttccatcattaataatactgtttacacaaaggttgatggtgttgatgtagaactgtttgaaaataaaacaacattacctgttaatgtagcgttcgagctttgggctaagcgcaacattaaacctgtaccagaagtgaaaatactcaataacttgggtgttgacattgctgctaatactgtcatatgggactacaaaagagatgccccagcacatgtatctactattggtgtttgttctatgactgacatagccaagaaaccaactgaaactatttgtgcaccactcactgtcctctttgatggtagaattgatggccaagtaaacttatttagaaatgcccgtaacggtgttcttattacagaaggtggcgttaaaggtttacaaccttctgctggtcctaaacaagctagtcttaatggagtcacattaattggagaagccgtaaaaacacagtttaattattacaagaaagttgacggtgttgttcagcaattacctgaaacttattttactcaaagtagaaatttacaagaattcaaacccaggagtcaaatggaaattgatttcttagaattagctatggatgagttcattgaacggtataaattagaaggctatgcctttgaacatatcgtttatggagattttagtcacagtcaattaggcggtttacatctactaattggcctagctaaacgttcaaaggattcacctcttgaattagaggattttatccctatggacagtacagttaaaaattacttcataacagatgcacaaactggatcttcgaaatgtgtgtgctctgttattgatttattacttgatgattttgttgaaataataaaatcgcaggatttgtctgtagtttctaaagtagtcaaagtgactattgactacacagaaatttcatttatgctttggtgtaaagatggacacgttgaaacattttacccaaaattacaatctagtcaagcgtggcaaccgggtgttgctatgcctaatctttacaaaatgcaaagaatgttactagaaaagtgtgaccttcaaaattatggtgatagtgcaacattacctaaaggcataatgatgaatgtcgcaaaatatactcaactgtgtcagtatttaaatacacttaccttagctgtaccttacaatatgagagttattcactttggtgcaggctctgacaaaggagttgcacctggtacggctgtacttagacaatggttacctacgggtacactacttgtcgattcagacctaaacgactttgtttctgatgcagattcaactttaattggtgactgtgcaaccgtacatacagctaataaatgggaccttattattagtgatatgtatgatcctaaaaccaaaaatgttacaaaagaaaatgactctaaagagggatttttcacttacatttgtggatttatacaacaaaagctagctctgggaggttctgtggctataaagataacagagcattcttggaatgctgatctttataagctcatgggacatttcgcatggtggactgcttttgttactaacgtaaatgcatcatcatcagaagcatttttaattgggtgtaattatcttggcaaaccacgtgaacagatagatggttatgtcatgcatgcaaattacatattttggaggaacacgaacccaatacagttgtcttcctattctttatttgacatgagcaaatttcctcttaaattaaaaggtactgcagttatgtctttaaaagagggccaaatcaacgatatgattttatcgcttcttagtagtggtagactcatcattagagacaataataaaattgttgtttcaagtgatgttttagttaatttcacgaacatgattcttttagcttttctaataccattagtcacagcgcagcaaggttgtggtgtcattagtactaagccacaacctaaagctatgacattcctttcttcatcacgtggtgtttattataatgacgatatttttcgttctagtgttctgcatttgacgcaagattattttttaccatttaattctactcttactcagtatttttcc---catgttatagatacg------tcatcttatttcgataatcctatattgaattttggtgatggtgtctattttgcatctactgaaaaatctaatgttattagaggttggatttttggttcttcttttgataacaccactcagtcagctatcatagttaacaattccacacatgttattatacgtgtgtgtaactttaacttatgtaaagaacccatgtacacagtttctggtggtgtacaaaaggattcatgg------------------gtttatcagagtgcatttaattgcacttatgatagagtagaaaagagtttccaactagacaccactgttaaaactggaaactttaaagacttacgtgagtatgtttttaaaaaccgtgatgggttccttagtgtttattattcttacactccggttgatctacttagaggc------------ctcccttctggtttctctgttctacgaccaattcttaagttgcccctcggtcttaatattacttcttatagagtggttatggctatgttt------------------agtaagacaagttctaattttatacctgaaagtgctgcttattacactggtaatctaaaattttctacatttatgctcagctttgatgagaatggtactataactcaagcggttgactgttctcaacatccattagctgagcttaaatgtactcttaagagtttaaatgtcgttaaaggcatttaccaaacttctaattttaggacttctcctactacacaagttgttaggtttcctNNNNNNNNNNNNNNNNNNNNNNNNNNNNNNNNNNNNNNNNNNNNNNNNNNNNNNNNNNNNNNNNNNNNNNNNNNNNNNNNNNNNNNNNNNNNNNNNNNNNNNNNNNNNNNNNNNNNNNNNNNNNNNNNNNNNNNNNNNNNNNNNNNNNNNNNNNNNNNNNNNNNNNNNNNNNNNNNNNNNNNNNNNNNNNNNNNNNNNNNNNNNNNNNNNNNNNNNNNNNNNNNNNNNNNNNNNNNNNNNNNNNNNNNNNNNNNNNNNNNNNNNNNNNNNNNNNNNNNNNNNNNNNNNNNNNNNNNNNNNNNNNNNNNNNNNNNNNNNNNNNNNNNNNNNNNNNNNNNNNNNNNNNNNNNNNNNNNNNNNNNNNNNNNNNNNNNNNNNNNNNNNNNNNNNNNNNNNNNNNNNNNNNNNNNNNNNNNNNNNNNNNNNNNNNNNNNNNNNNNNNNNNNNNNNNNNNNNNNNNNNNNNNNNNNNNNNNNNNNNNNNNNNNNNNNNNNNNNNNNNNNNNNNNNNNNNNNNNNNNNNNNNNNNNNNNNNNNNNNNNNNNNNNNNNNNNNNNNNNNNNNNNNNNNNNNNNNNNNNNNNNNNNNNNNNNNNNNNNNNNNNNNNNNNNNNNNNNNNNNNNNNNNNNNNNNNNNNNNNNNNNNNNNNNNNNNNNNNNNNNNNNNNNNNNNNNNNNNNNNNNNNNNNNNNNNNNNNNNNNNNNNNNNNNNNNNNNNNNNNNNNNNNNNNNNNNNNNNNNNNNNNNNNNNNNNNNNNNNNNNNNNNNNNNNNNNNNNNNNNNNNNNNNNNNNNNNNNNNNNNNNNNNNNNNNNNNNNNNNNNNNNNNNNNNNNNNNNNNNNNNNNNNNNNNNNNNNNNNNNNNNNNNNNNNNNNNNNNNNNNNNNNNNNNNNNNNNNNNNNNNNNNNNNNNNNNNNNNNNNNNNNNNNNNNNNNNNNNNNNNNNNNNNNNNNNNNNNNNNNNNNNNNNNNNNNNNNNNNNNNNNNNNNNNNNNNNNNNNNNNNNNNNNNNNNNNNNNNNNNNNNNNNNNNNNNNNNNNNNNNNNNNNNNNNNNNNNNNNNNNNNNNNNNNNNNNNNNNNNNNNNNNNNNNNNNNNNNNNNNNNNNNNNNNNNNNNNNNNNNNNNNNNNNNNNNNNNNNNNNNNNNNNNNNNNNNNNNNNNNNNNNNNNNNNNNNNNNNNNNNNNNNNNNNNNNNNNNNNNNNNNNNNNNNNNNNNNNNNNNNNNNNNNNNNNNNNNNNNNNNNNNNNNNNNNNNNNNNNNNNNNNNNNNNNNNNNNNNNNNNNNNNNNNNNNNNNNNNNNNNNNNNNNNNNNNNNNNNNNNNNNgctgttgaacaagataaaaacactcaagaggtttttgcacaagtcaaacaactttataaaacaccaccaatcaaagactttggtggtttcaatttttcacaaatattaccagatccatcaaaaccaagcaagcggtcatttattgaggacttgcttttcaataaagtgacacttgctgatgctggcttcatcaaacaatatggtgactgccttggtgatattgctgctagagatctcatttgtgcacaaaagtttaacggccttactgttctgccacctttactcacagatgaaatgattgctcaatacacctctgcactattagcaggtacaataacttcaggttggacctttggtgcaggtgctgcgttacaaataccatttgcaatgcaaatggcttataggtttaatggtattggagttacacagaatgtactttatgagaatcagaaattgattgccaatcaattcaacagtgccattggcaaaatccaagactcgctttcttcaactgctagtgcacttggaaaacttcaagatgttgtcaaccaaaatgcacaggctctaaatacacttgtaaaacaacttagttctaactttggagctatttcaagtgtgctaaatgatattctttcacgtctcgacaaagttgaggctgaagttcaaattgataggctgatcacaggtagactccaaagtctgcagacttatgtgactcaacaactaatcagagccgcagagatcagagcttctgctaatcttgctgcaactaaaatgtcagagtgtgttcttggacaatctaaaagagttgacttttgtggaaaaggctatcatttaatgtcttttcctcagtcagcacctcatggtgtggtctttttgcatgtgacctacgtccctgcacaacaaaagaacttcacaactgctcctgccatttgtcatgatggaaaagcacacttccctcgcgaaggtgtctttgtgtcaaatggtacgcattggtttgtaacacaaaggaatttctatgaaccacaaattattactacagacaacacatttgtctctggccactgtgatgttgtaattggaattgtcaacaacacagtttatgatcctttgcaaccagaacttgattcattcaaagaggagctagacaagtattttaaaaatcatacatcgccagatgttgatttaggcgacatctctggcattaatgcttcagttgtcaatattcaaaaagaaattgaccgcctcaatgaggttgccaagaatttaaatgaatctctcatcgatctccaagaacttggaaagtatgagcagtacataaaatggccatggtacatttggctaggttttatagctggcttgattgccatagtaatggtgacaattatgctttgctgtatgaccagttgctgcagttgtctcaagggctgttgttcttgtggatcctgctgcaaatttgatgaagacgactctgagccagtgctcaaaggagtcaaattacattacacagccagtgctcaaaggagtcaaattacattacacataaacgaacttatggatttgtttatgagaatcttcacacttggaactgtaactttgaaacaaggtgaaattaaggatgctactccttcacattctgttcgcgctactgcaacgataccgatacaagcctcactccctttcggatggcttattgttggcgttgcacttcttgctgtttttcagagcgcttccaaaatcataacccttaaaaagagatggcaactagtactctccaggggtgttcactttgtttgcaacgtgctgttgttgtttgtaacagtttactcacaccttttgctcgttgctgcaggccttgaggccccatttctctacctttacgctctagtctatttcttacagagtataaactttgtaagaataataatgagactttggttgtgctggaaatgccgttccaaaaacccattactttatgatgccaactactttctttgttggcatactaattgttacgactattgtttaccttacaatagtgtgacttcttcaattgtcatcacatctggtgatggcactacaagtcctatctctgaacatgactaccagattggtggttatgtcgagaaatgggaatctggagtaaaagattgtgttgttttacacagttattttacttctgattattaccagctgtactcaacccaagtgagcacagacactggtgttgaacatgttaccttcttcatctacaacaaaatcgctgatgagcccgaa---gaacatgtccaaattcacacaatcgacggttcatccggagttgttaatccagcaatggaaccaatttatgatgaaccgacgacgactactagcgtgcctttggcacaagctgatgagtacgaacttatgtactcattcgtttcggaagagacaggtacgttaatagttaatagcgtacttctttttcttgctttcgtggtattcttgctagtcacactagccatccttactgcgcttcgattgtgtgcgtactgctgcaatattgttaacgtgagtcttgtaaaaccttctttttacgtttactctcgtgttaaaaatctgaattcttctagagttcctggtcttctggtcagttcctggtcttctggtctaaacgaactaaatattatattagtttttctgtttggaacgttaattttagccatggca---ggcaacggtaccattaccgttgaagagcttaaaaagctccttgaacaatggaacctagtaataggattcctattcctcacatggatttgtcttttacaatttgcctatgccaacaggaataggtttttgtacataattaagttaattttcctctggctgctttggccagtaactttagcttgctttgtgcttgctgctgtttacagaataaattggatcactggtggaattgccattgcaatggcttgtcttgtaggcttgatgtggctcagctacttcattgcttcattcaggctgtttgcacgtacgcgttccatgtggtctttcaatccagaaactaacatccttctaaatgtgccgcttcatggcacaattttgaccagaccgctcctagaaagtgaactcgtaatcggagctgtgatccttcgtggacatcttcgtattgctggacaccatctaggacgctgtgatatcaaggacctgcctaaagaaatcactgttgctacatcacgaacgctttcttattacaaattgggagcttcgcagcgtgtagcaggtgattcaggttttgctgcatacagtcgctacaggattggaaattataaattaaatacagaccattccagtagcagtgacaatattgctttgcttgtacagcaacagatgtttcatctcgttgactttcaggttactatagcagagatattattaattattatgaggactttcaaagtttccatttggaaccttgattatatcttaaacctcataattaaaaatctatctaagtcactaactgagaataaatgttctcaattagatgaagagcaaccaatggagattgacacgaacatgaaaattattcttttcttggcactgataacacttgttaattgtgagctttatcactaccaagagtgtgttagaggtacaacagtacttttaaaagaaccttgctcttccggaacttatgaaggcaattcaccatttcatcctctagctgataataaatttgcactgacttgctttagcactcaatttgcttttgcttgtcctgacggcgtaaaacacgtctttcagttacgtgccagatcagtttcacctaaactgttcatcagacaagag---gaagttcaagaattttactcaccaatttttcttatcattgtggcaatagtgtttataacactttgcttcacactcaaaagaaagacagaatgttcgtgttgttttagatttcatctaaacgaacaaactaaaatgtcagataatggaccccaaaaccaacgtaatgctccccgcattacatttggtggaccctcagattcaagtgacaataaccaaaatggagaacgcagtggtgcacgaccaaaacaacgtcgtccacaaggcctacccaataatactgcgtcttggttcaccgctctcactcagcatggcaaagaaaaccttactttccctagaggacaaggcgttccgattaacaccaatagcaccaaagatgaccagattggctactaccgaagagctaccagacgaattcgtggtggtgacggtaaaatgaaagatctcagtccaagatggtacttttactacctaggaactggaccagaagctggacttccctatggtgctaacaaagatggcatcatatgggttgcaactgagggagccttgaatacacctaaagaccacattggcacccgcaatcctgctaacaatgctgcaatcgtgctacaacttcctcaaggaacaacattgccaaaaggcttctacgcagaagggagcagaggcggcagtcaagcttcatctcgctcttcatcacgtagtcgcaatagttcaagaaattcaactccaggcagcagtaggggaaattctcctgctagaatggctggcaatggtggtgatgctgcccttgctttgctgctgcttgatagattgaaccagcttgagagcaaaatgtctggtaaaggccaacaacaacaaggccaaacagtcaccaagaaatctgctgcagaggcttccaagaaacctcgccaaaaacgtactgccaccaaacaatacaacgtaacacaagcttttggcagacgtggtccagaacaaacccaaggaaactttggggaccaggaactaatcagacaaggaactgattacaaacattggccgcaaattgcacaatttgctcccagcgcttctgcattcttcggaatgtcgcgcattggcatggaagtcacaccttcgggaacatggttgacctacacaggtgccataaaattggatgacaaagatccacaattcaaagacaacgtcattatgctgaataagcacattgacgcatacaaaacattcccaccaacagagcctaaaaaggacaaaaagaaaaaggctgatgaaactcaggctttaccgcagagacagaagaaacaaccaacagtgactcttcttcctgctgcagatttggatgatttctccaaacaattgcaacaatccatgagcagcgctgattcaactcaggct
>LC556375.1
------------atggagagccttgtccctggattcaacgagaaaacacacgtccaactcagtttgcctattctaaaggttagcgacgtgctagtgcgtggctttggagactctgtggaagaggctctatcagaggcacgtcaacatatcaaagatggcacttgtggcatagtagaagttgaaaaaggcgtactgcctcaactcgaacagccctatgtgttcatcaaacgtgctgactctcaaactgctcaccatggccgtatcatggtcgagttggtggcagaacttgatggagttcagtacggacgtaacggctatacacttggtgttcttgtccctcacgtgggtgagactccaattggataccgtaaagttcttcttcgtaagaacggtaacaaaggagctggtggccattcctacggcatcgatctaaagtcttatgacttaggtgacgagcttggcaccgatcctcttgatgattatcatttcaactggaacactaaatatggcggtggtgttacccgtgagctcatgcgtgagcttaacgggggtgcatacactcgctatatagacaataactactgtggccctgatggctatcctctggagtgtatcaaggatttactggcccgtgctggtaaagcatccttgccactagctgaacaactggattttctagacactaagagaggtgtttactgctgccgtgaccacgagcatgaaattgcttggtacacagagcgctctggtaagagctatgagaaccaaacaccttttgatataacagtggcaaagaaatttgacacttttacaggagagtgcccaaacttcgtgtttccactcaattctaaagtgaagactcttcaaccacgagttgaaaagaagaaacttgaggggttcatgggtagaattcgttctgtgtacccagtttcatccccaaatgagtgtaatcctatgcacttgtccactttaatgaagtgtgaccattgtggtgaaacttcatggcagacaggtgactttctgaaagccatttgcgaatgctgtggcaccgaaaacaaagttaaaactggaccaacttcttgtgggtatctgccaacaaatcctgtggtcaaaatttcatgcccggcttgtcacaacccacaaacgggaccggaacatagcattgctgaatatcacaatgaatcaggcattaaaactacacttcgtaagggtggtaggacctttgccgttggaggctgtgtattcgcctatgtgggttgtcacaataagacagcttactgggtacctcgtgcaagtgctgacattggatcaaaccacacaggggttgtaggagacggttccgaaggtttaaatgaaaatcttctggaaatcctacacaaagaacgcattaacattaatattgttggtgaattcaaacttactgaagaagttgccattattttagcatccttctcagcttctactagtgcttttgttgagacagttaaaggattggactttaagtctttcaagcaaattgttgagtcttgtggtaactttaaggttaccaagggtaaatacaaggaaggtgcgtggaacattggtgaacgaaaatcgctccttaacccgctatatggtttttcatcagaagcggcaggagtggtacgcgctatgttttctcgtactttcgaaaacacagctcagtctgtaaaagctttgcaaaaagcggctatcaccgtgttggatgggatctctcaatattcacttcgtcttattgatgcaatgtttttcacatcccaactggtgacagagaacatggtcgttatggcatacataacaggtggccttgttcagataacaacacaatggttgcaaagtctttttggagccatgtatgacaaattaaaacctgtccttgattggatcgaaaccaaatttgaggaaggtgttgaattcatgaaagatggatgggaaattgtaaaatttctcacccaatctacatgtgaaatagttgcaggtcagcttacaacttttgctaaagaggtcaaagagtctgttagaacattctttgacttagttaacaagtttttagcactttgcgccgatacaatagtattaggaggtgctaaactcaaagctcttaacattggtgaactctttgtttcacattccaagggactttacagaaagtgtgtgaaatcccgagaagacactgatcttctcatgcctctcaaagcacctaaggaagttatcttcctagaaggtgaaacagtgtctacggatctcctaactgaagaagtaaccctgaagacaggtgatctagtaccatcacaggagtgctgtaacaag------gatgaaacccttgttggtactcctgtttgcattaatggtctaatgcttttggaggtaaaggagtcggagaaatactgcgcccttgctccaaatatgcaagccactcataatgtgtttactttgaaaggtggtgcgcctacaaaagttacttttggagatgacactgtgattgaagttcaaggttacaaaacagttaaaataacctttgagcttgatgagagagtggacaaagttcttaatgagaaatgtgccaactacactgtagagctaggaactgatgctgaagaactagcatgtgttgtagcagaggctgttgtaaagacattgcagccggttgctgagatcttaacaccattaggcatagatcttgatgagtggagtgttgctacttattacctgtttgatgaagcaggtgaaagtagattatcaacccatatgtactgctccttctaccctcctgatgaggatgaatac---------gtggaagaggatgagtacattgaagagaatcaagaacaagccagtgctgacttagactatgatggtcaatccttagaatttggtgcttcacag------------acacctcaggaagaggaagaagaagactggcttgaagaagcctatcaagaa---------gaagaggatgtcattgttgaagaagtagtgacaaca------------------------------------------ccaacacca------------gaagttgagactgacatgtttaaaggttatctcaaacttactgataatgttgcaataaaatgttgcgacatagtccaagaatcacagagtgctaaacctaccgtggttgttaatgctgctaacattcatctcaaacatggtggtggtgtagcaggtgctttaaacaaagcaactaacaatgctatgcaagttgagtctgatgactacatttccagaaatggaccacttaaggtgggtggtagttgtttactatcaggtcacaacttggctaaaaattgtctgcatgttgttggtcctaacatcaacaagggtgaggatataaaactacttgcagaagcttataagaattttaatgagcaccaaatagtcttagcaccactcttgtcagctggcatttttggtgcagaaccattaacttcacttaaaatgtgcattgaaaatgtgcatactaatgtttatatagcagtctttgaccaaaagctctatgatagcttgattgctggttacctcgacatgaaaagtgttgacaaagtcatggaaaaaccacaagaaaccaagactgaaccagctaaagagcctcagcaagaagttaaaactgctgagacacctgaaactaaggtggag---------tcagaagatgttaaacctgtagagcaagctacacaa------ccacaaaaagttaaaccttgtgtagaagaagtaactacaacacttgaggaaacaaagtttctcactactaagttgttgctttatgctgatatcaatggtggtttacaccccgattcagcagctttagtacaggatgtagatgtatcatttctaaagaaggatgcaccttacatcgtgggtgatgtcattgttgaaggtgacttaacaatagtagtaataccagctaagaaagctggtggtacattatcaatgctcactagggcaatacgcaaggtagtacctgatcattatataacaacatttcctggtcaaggtaatgctggttatacactagaagaagccaagactgctcttaaaaagtgcaaatctgcgctctatgtacttccttccttaacacctaattcaaaatctgaaattttagggactgtctcatggaatttgcgtgaaatgttagcgcatgcagaagagacacgtaaattaatgccggtctgcatggacacgcgtgctatagtagccactatacagagaaagtacaagggcattaaaatacaagaaggaattgttgattatggagctaggttttacttctatacgagtaagacacctattgccaaattaatttcaacacttaattcattaggtgaaaccttggtgactatgccattaggttatgtcacgcatggcttaaacttggaagaggctgcacgatgcatgcgctcattgcaggtaccggctgtagtctctgtttcatcacctgaagctgttacagcctataatggctacttaacatcttcttccaaaacacctgaggaacactttgtagagacggtttccttagctggttcttacaaagactggatttactctggtcaacacacagaattaggtatagaatttctgaaaagaggtgacaaagtcatttactttacaaaagagccttttactttccactatgatggacaagttaaagatttaaaccaactaaagacacttctcgctttacgtgaggtgaaaactataaaagtgttcacaacagtggacaatgttaatctacacacacaaattgtagatatgtctatgacatatggtcaacaatttggtccaacttatttagatggttctgatgtgacaaaaattaaaccacatagttcacatgagaacaagacattttatgtcttgcccagtgatgacaccttacgcggtgaactttttgagtactaccatacaacagatgaaagttttcttggtagatacatgtcagcactaagccacactaagacttggaaatatccacaagtcggtgggttaacttcaataaagtgggctgataacaattgctacttgtccactacattattgacacttcaacaaattgatttgaagtttaatccacctgcactacaagacgcctactatcgtgcgcgtgctggagatgcggccaatttctgtgcaatcatacttgcttactgtaacaaaccagtgggtgagttgggtgatgttcgcgaaacgctgatgcatctgtttcagcacgccaatttagaatcatgtaaaagggttctaaatgtggtgtgtacaacttgtggccagaagtcaacaacctataaaggtgttgaagctgtcatgtatatgggcactctctcctatgaagaactcaagaagggtgtgaaaataccatgtgtgtgcggtaaagatgctacacagtatttagtacaacaagagtcaccttttgttatgatgtctaaaccaccaacgcaacacaagttgaagcaaggtggttttctgtgcgctagcgaatacactggtaactaccagtgtggtcattataggcacattacatctaaggaaacattgtaccaaattgacggtgctatgctaacaaagacttcagaatataaaggaccaattaccgatgtcttttataaggaatctgtctacaacacaacaatacaacctacagtctataaattagacggtgttgttcgtgtagaaattgaacctaaattagatgcatattataaaaaagacaatgcttactttactgaacagccaattgacttagtcccaaaccagccatatccaaacgccagttttgacaatttcaagctcgtttgtgatgtaaattctaaatttgctgatgacttaaaccaaataactggttttaaaaagcctgcctcaagagagcttaaggttacatttttccctgatttgaatggtgatgtagtggctattgattataaacattacacactcagcttcaaaaaaggagcaaaattggtacataaacctatagtctggcatgtgaaccaatctactactaaagcaacatacaaacccaatacatggtgtttgcgttgtctttatagtactaagccaatagacacttcaaatagttttgaggtgttacaaatagaggaaacacagggaatggatactcttgcctgtgaagaccaaaaagctgtcactgaggaagtagtggaaactcctaccatacagaaagacatactagagtgtgatgtaaaaactacggaaactgtaggagatgtcatactaaagccagcagcagagggtgttaaagtcacacctgagttgggacatgaggacatgatggctgcttatgtagagaacaaaagcattactattaaaaagcccaacgagttatcagagtgtttgggtttgaaaaccttaatgacacatggattgtctgctgttaacagcgtaccatggcaaactatagtggattatgctaaaccattcttgtctaaggctacaatacatgctgcaagtgtggttacaaggtgcgttagtcgcgtctttaacaattatgtgccatattttataactttgatgatgcagttgtgtacttttactaaaggtgctaactctagaatcaaagcgtcaatgcccaccacaatagcaaagaacacatttaagagtgttggtaagtgctgttgtgatgccactataaactatttgaagtctcctaagttttcaaaattagttactctcatagtatggtttttattactaagttgctgcctaggctctgttatttatataacagctgctttgggtgttttattgtctaattttggtttaccctcttactgtgatggtgttagagaaggttacctaaattctacaaatgttaccacagctacatattgtactggttctattccttgtagtgtgtgtcttagtggtttggattctctagatacctacccggctctagaaactatacagattaccatttcatcttttaagtgggatcttaccttatttggcatgatcgctgaatgggtcttggcatatattctctttactaagttcttttatgcattgagtttagctgcagttatgcaattgtttttcaattactttgctgctcattttgttagtaattcatggcttatgtggcttgtaattaatgttgtaaagcttgcacctgtgcctgctatggttagaatgtatattttcttcgcttctttctattacatttggaagagttatgtacatgttatgaatggttgcgcatcctctacttgtatgatgtgttataaacgtaacagagcaacaagagtggaatgcaccactattgttaatggcatgaagaaatccttctacgtctatgcaaatggtggtaaaggattttgcaaattacataattggaattgtgtcaattgtgatacattttgcgctggcagtacattcatcagtgatgaagtagcccgtgacctctctttgcaattcaaaagaccaattaatccaactgaccagtcagcttatgtagtagatagtgtgtgtgtgaagaatggatctctacacttgtactttgaaaaggatggtcagaaaacctatgaaagacacccactcaaccattttgtcaaccttgacaatttaagagctaacaacacaaaaggttcgctacctattaacgtgattgtctttgatggcaaatcaaagtgtgaggaagcagcggctaagtctgcatctgtttactattcccagcttatgtgccaacccatattgcttttagaccaatctatggtctcggatgtgggtaatagcacagaagttgcagtaaaaatgtttgatgcttatgttaatgcattttcatcaacctttaatgtaccaatggaaaagttgaagactcttgtagctacggctgaagctgaactggctaagaatgtggctctagataccgttttgtctacatttgtttctgcagcccgtcagggagttgtagacacggatgtcgatacaaaggatgtggtagagtgtcttaaattgtctcatcattctgatttagacattacaaatgagagctgtaataattacatgctcacatacaacaaagtagaaaacatgacacctagagatctaggtgcctgtattgactgtagtgcaagacacattaatgcacaagtggcaaagagtcacaatgtagccttaatttggaacgttaaggactttctttcattgtctgaacagttgcgtaaacaaatacgcagtgctgctaagaaaaataatttaccatttaaactcacttgtgcaacaacaaggcaagtggttaatgtagttactacaaaaatagcccttaagggtggcaaggtagttactagctttttgagaactatgcttaaggttacattggcactcatgatgttagcctttgtgttttacttgattacaccagtccatgttctaagtgagcatgctgatttctctacagaaatcattggctataaggccatagacggtggtgttactcgtgacatatcatctaaagatgattgtttctcaaataagcacacaggatttaaccagtggtttagtcagagaggcggcaattacagaaatgacaagaattgtcctatagttgctgctgttatcacaatagaagtaggttttctagtgcctggattgcctggtacagtctaccgtgcttttaatggtgactttttgcatttcctacccagagtttttagtgcagttggtaacatctgctatacaccttcaaaacttattgagtacacagactttgctacatctgcttgcgttctggctgcagaatgtaccatctttaaggatgctcaaggtaagcctgtaccgtattgttacgatacaaatgtccttgaaggttcattgccttatgaaagtcttagagcagatacacgttatgtgcttatggatggttctattatacaatttcctaacacctacctcgaaggttctgttagagttgtaactacctttgattcagaatactgcagacatggaacttgtgagaattctgaggccgggatctgtctttccactagtggcagatgggttctcaataatgagtattatagatcattacctggagttttctgtggtgttgattctgtaaatcttcttatgaacatgttcacacctctgatacaacctgtaggtgttatggacatatctgcttcagtagttgcaggtggtattgttgctttgatcgtaacatgcctagcttactattttatgagattcaggagagctttcggcgaatacagccatgtgattgctgctaatgcacttttgtttcttatgtcttttactgtactctgtttgacaccggcttactctttcttgccaggtctttattctgtaatttacttgtacttaacattctatcttactaatgatgtttcgtttttggcgcatatccaatggatggttatgttcacacctattgtacctttctggataacaatagtctatggcttttgtatttccattaagcattgttattggttctttagcaattaccttaagagacgtgttgtctttaacggtatttcctttagcacatttgaagaagctgcgctatgcactttcttgctcaacaaagaaatgtatcttaagttgcgcaatgaagttctgttgccactctctcagtataatagatttttagctctttataacaagtacaagtattatagtggagccatggacacaactagttaccgtgaggctgcttgctgtcaccttgccaaggctctgaatgatttcagtaattcaggatctgatgttctctaccaaccaccacaaacttccataacctctgctgtcttgcagagtggttttagaagaatggcattcccttcaggaaaagttgaagggtgcatggtacaagtcacttgtggaaacactaccttaaatggtctttggcttgatgacattgtatattgtcctaggcatgtgatttgcacacctgaagacatgcttaacccaaattatgaagatttgctcattcgtaagtctaatcataatttcttagttcaggctggtaatgttcaactcagagttattggacattctatgcaaaatagtattcttaagttgagggtagaaactgccaaccctaagacaccaaaatataagtttgttcgtattcaaccaggacagactttttcagttctagcatgctacaatggtgcaccatcaggtgtgtatcagtgtgccatgagacctaattacaccataaagggttccttccttaatgggtcatgtggaagtgttggtttcaacatagattatgactgtgtctctttctgttacatgcaccacatggaattacctacgggtgttcatgcaggcacagatttagatggtacattttatggaccttttgttgacagacaaacagctcagtctgcaggtacagacacaaccattacagttaatgttctggcttggttgtacgctgcactcataaatggagagcgttggttccttaatcggtatacaacaactcttaatgactttaaccttgttgcaatgaagtataactatgaaccattgacacaggatcatattgacatactaggacctctgtctgctcagacaggtgttgctgtacttgacatgtgtgcggcccttaaagagttgcttcaaaatggcctgagtggacgcactatcttgggtagtggtttactagaagatgaatttacaccttttgatgttgttagacaatgttcaggtgttacctttcagagtgctgtcaagagaacaatcaagggcacaaaccattggttgttgatgactgttttgacatcactacttatcttggtacagagcacacaatggtctctgttcttctttgtctatgaaaatgcctttttgccatttgctatgggtgttattgccatgtctgcctttgctatgctttttgtgaagcataggcatgcatttatctgtttgtttttactgccttctcttgctactgtagcttattttaatattgtctacatgcctgctagttgggttatgcgtattatgacatggttggatatggttgacaccagtatctctggttataaacttaaagactgtgccatgtacggaataactgccttaatgctcattctcatgacagcaagaactgtttatgatgatggtgctagaagagtctggacactcatgaatgttcttactttggtctataaagtctactatggtaatgcattggatcaagcaatttcaatgtgggctttgattatttctactacctctaactactctggtgttgtaacaaccatcatgtttatggctagaggtatagttttcatgtgtgttgagtattgccctattttctttatcacaggtaatacacttcagtgtatcatgctggtttactgtatcttaggctatttttgtacttgctacttcggcctattctgcttactcaatcgctatttcagactaactctgggtgtttacgattatctcgtgtctactcaggagttcagatacatgaattcccaaggtcttttgccacctaagaatagtattgacgctttcaaactcaacattaaattgttgggcattggaggcaaaccttgtattaaagttgctaatgtacagtctaaaatgtcagatgtaaaatgcacttctgtagtactactttctgttttacaacagcttagagtagagtcatcatcaaagttgtgggcacagtgcgtacaacttcacaatgacatattgcttgctaaagacacaactgaagcttttgaaaagatggtttcattattgtctgttttgctttctatgcagggtgctgtagacattaataaattgtgtgatgaattgctcgacaatagagcaacactgcaggctatagcttcagagttcagttcgttaccatcctatgctgcatatgctaccgctcaagaggcgtatgagcaggcagtatcaaatggtgactctgaagtagtacttaagaaattgaagaaatctttgaatgtggctaaatctgaatttgaccgtgatgcagctatgcaacgaaagttggaaaagatggctgatcaggctatgacccaaatgtacaaacaggcaagatctgaagacaagagggcaaaagtaactagtgcaatgcaaactatgcttttcactatgcttaggaaattggataatgatgcattgaacaacattatcaataatgcaagggatggttgtgtaccgttaaacatcatacctttaacaacagcagctaaattaatggttgttgtccctgattataacacttacaaaaatacttgtgagggtaacactttcacttatgcatctgcactttgggaaatccagcaagtggtagatgcagatagtagagcaatccaacttagtgaaattactttggacaactcaccaaatctggcttggcctcttattgtaacagcaatgaggtcgaattcagctgtcaaattacagaataatgagctgagtcccgtcacacttagacagatgtcgtgtgcggctggtactacacaaactgcttgcacagaggacaatgcactggcctactacaacaattcaaagggaggtaggtttgtgctagcacttttgtcggaccaacaagatctcaaatgggctagattcccaaagagtgatggtactggtactatctacacagagctggaaccaccatgtaggtttgttacagacacgcctaaaggtcctaaagtgaagtacttgtactttattaagggtcttaacaaccttaacaggggtatggtactgggcagtttagctgctacagtccgtcttcaagctggtaatgctacagaagtcccagctaattcaactgtactttccttctgtgctttcgctgtggatccagcaaaggcttacaaagactatctagcaagtggaggacaaccaattacaaattgtgtaaggatgttgtgtacacacacaggtacaggacaggcaattacggtaacacctgaagccaacatggaccaagagtcatttggcggtgcttcctgttgcttgtattgcagatgccacatagatcatccaaaccctaaagggtattgtgatttaaagggtaagtatgtgcaaatacctaccacttgtgctaatgacccagttgggtttactcttagaaacacagtctgtaccgtctgcggtatgtggaaaggttatggctgtagttgtgaccaactccgcgagcccatgatgcaggctggtgacgcctcgtcgtttttaaac------------------------------cgggttagcggtgtaagtgcagcccgtcttacaccgtgcggcactggtactagtactgatgtcgtctacagggcttttgatatctataatgaaaaagttgcaggttttgcaaagttccttaaaacaaattgctgtcgattccaagagaaggatgaagatggtaacttaatagattcctattttgtagttaagagacacaccttctctaactaccaacatgaggaaaccatttacaatttgattaaagactgtccagcagttgctgttcatgacttctttaaatttagagtagaaggtgacatggtaccacacatatcacgtcaacgtctaacaaaatacacaatggcagacctagtctatgcacttcgacattttgacgaaggtaattgtgacactttaaaagaaatactcgtgacttacaattgctgtgaggctgagtattttgataagaaagactggtatgactttgtagaaaatccagacatcttacgcgtatatgctaacttaggtgagcgtgtacgccaggcattgttaaagacagtacaattctgtgatgctatgcgcgatgcgggcatcgtaggtgtactgacattagataatcaggatctaaatggtaactggtatgatttcggtgatttcatccaagtagcaccaggctgcggtattcccattgtagattcctattattcattgcttatgcctatacttacactcactaaggctttggctgctgagtcgcacatagactctgatctagcaaaacccctacagaaatgggatttgctaaagtacgatttcacggaggagagactaagtctcttcaaccgttattttaagtattgggatcagacttaccacccaaattgtattaattgtttggatgacagatgtattctgcattgtgcaaactttaatgtgcttttctctacagttttcccacctacaagttttgggcctctagtgagaaaaatttttgtagatggtgttccttttgtagtttcaacaggataccattttcgtgagctaggtgttgtgcataatcaggatgtaaacattcatagctcgcgtctcagttttaaggaattacttgtgtatgcagctgatccagcaatgcatgcagcatctggcaatcttttgctagacaagcgtacaacatgcttttctgtagctgcattaacaaacaatgttgcttttcaaactgtcaaacccggcaattttaataaggacttttatgactttgcagtctctaaaggcttttttaaagaaggaagttctgtagagcttaaacacttcttctttgcccaagatggcaatgcagctattagtgactatgattactatcgctacaatttgccaacaatgtgtgatattagacagcttctctttgttgtagaggttgttgataaatattttgactgctatgatggtggctgtatcaatgccaatcaagtcattgtcaacaatttagataagtcagcaggtttcccatttaataaatggggtaaggctagactttattatgattcaatgagttacgaagatcaggatgcattgttcgcttacaccaagcgcaatgtcatacccacaataactcaaatgaatcttaaatatgccattagtgcaaagaatagagctcgcacagtagctggagtctctatatgcagcacaatgaccaatagacagtttcatcaaaagctattgaaatccatagctgctactagaggagccaccgttgtcattggaacaagtaagttctatggtggctggaataacatgttaaaaactgtttacagtgatgttgaatcaccacaccttatgggttgggattatcctaagtgtgacagagccatgcctaatatgcttcgcataatggcatccctagtccttgctcgcaaacatagtacatgctgtaacttgtcacatcgtttctatagattagctaacgaatgtgcccaggtattaagtgaaatggtcatgtgcggcggttcactatatgttaaaccaggtggaacatcatcaggtgatgccactactgcatatgctaatagtgtttttaacatctgccaagctgttacagcaaatgtgaatgcacttttatcaactgatgggaataaaattgccgacaagtatgtccgcaatttacaacacaagctttaccagaatctctatagaaatagagatgtggatcatgaatttgtaagtgaattttacgcttatttgcgtaaacacttttcaatgatgattttgtctgatgatgctgttgtttgctataatagcaactatgcatcacagggtttagtggctagcatcaagaacttcaaagcagttctttactatcaaaataatgtttttatgtctgaggcaaagtgctggactgagactgaccttactaaaggacctcatgaattttgctctcaacatacaatgctagtcaaacaaggagatgattacgtgtacctgccttacccagatccatcaagaatattaggtgcaggctgttttgtcgatgacatagtcaaaacagatggtacacttatgattgagagatttgtgtctttggctatagacgcctatcctcttacaaagcatcctaatcaggagtatgcagatgtttttcatttgtatttacaatacattagaaaattgcatgatgaactgactgggcacatgttagacatgtactcagttatgcttactaatgataatacttctaggtattgggaaccagagttttatgaggctatgtacacaccacacactgtcctacaggcagttggtgcttgtgtgttatgcaattcacagacatcacttagatgcggtgcttgcattagaagacctttcctatgttgcaaatgctgctatgatcatgtcatatcgacatcacataaattagtattgtctgttaatccctatgtttgcaatgctccaggttgtgacgtcactgacgtcactcaactctacttaggaggtatgagctattactgtaaaacacataaaccaccaataagcttcccactttgtgctaatggacaagtctttggtctttataaaaacacatgtgttggcagtgagaacgtaactgatttcaatgccatagcaacatgtgattggacaaatgctggtgattacattcttgctaacacctgcactgaaagacttaagctttttgcagctgaaactcttaaagctactgaagaaacatttaagctatcatatggcattgcaacagtccgtgaagtgctatctgatagagagttacacctttcttgggaggttggcaagcctagaccacctttgaaccgcaattatgtctttactggttaccgtgtaactaaaaacagtaaagtacaaataggagagtacacctttgaaaaaggtgactatggtgatgctgttgtgtacagaggtaccacaacttataaacttaatgttggcgattactttgtgttaacatctcacactgtaatgccattgagtgcacctacattagttccacaggaacattatgtaaggatcactggcttataccctactcttaatatctcagatgagttttccagcaatgttgcaaattaccagaaggtaggtatgcagaagtattccaccttacagggacctcctggaactggtaaaagtcacttcgctataggactggctttatattacccatctgcacgcatagtctatacagcttgctctcatgcagctgttgatgctttgtgtgagaaggcacttaaatacttacctattgataagtgtagcagaataataccagcacgtgcgcgtgttgagtgttttgacaagttcaaagtgaactccactctagaacagtacgtgttttgcactgttaatgctttgcctgaaacaactgcagatatagttgtttttgatgaaatatctatggctactaattatgatttgagtgttgtcaatgctagactgcgtgccaagcactatgtctatataggtgacccagctcaacttccagcaccacgcacattgctgactaaaggcacactagaaccagaatattttaactctgtgtgcaggcttatgaaaacaataggtcctgacatgttcttaggaacatgcagacgttgtcctgctgaaattgttgacactgtgagttctttagtttatgataataaactgaaagcacacaaagagaaatcagcacaatgtttcaaaatgtactacaagggtgttattacacatgatgtctcatctgctattaacagacctcaaataggtgttgtaagagagtttcttacacgcaatcctgcatggagaaaggctgtctttatctccccttacaattcacagaatgcagtagctgccaagttacttggattgcctacacagactgtagattcttcacagggttcggagtatgattacgtcatattcacgcaaactactgaaacagctcactcatgtaatgttaacagattcaatgttgccataactagagctaaagtaggcatcttgtgcataatgtccgacagagacctttatgacaagttgcaatttgtaagtcttgaagtaccgcgcagaacaactgctgctctacaggctgaaaatgtcacaggactttttaaggattgtagtaagatagtaactggtttacatcctacacaggcaactacgcacctcagtgtagacacaaagttcaaaactgagggtttgtgtgtcgacatacctggcataccaaaggacatgacctataggagactcatctctatgatggggttcaaaatgaattatcaagtcaatggttacccaaatatgttcattacccgagaagaagccattagacatgtgcgtgcatggattggctttgatgttgagggttgtcatgcaactagagatgcagtggggacaaacctaccactccagttaggattttcaacaggtgtcaatcttgtagccgtaccaacgggctacgtagacacagctaacaacacagaattcactagagtcaatgctaagccacctcctggtgaacaatttaaacaccttataccactcatgtacaagggattaccatggaatgtagtgcgtataaagattgttcagatgctcagtgatacgctgaagaatttgtcagacagagttgtgtttgtcctatgggctcatggctttgaacttacatcaatgaagtattttgtcaagattggaccagaaagaacgtgttgtctgtgtgacaaacgtgcaacttgtttctctacttcatcagatacttatgcttgctggaatcattcagtgggttttgactatgtctataacccatttatgattgatgtacagcaatggggtttcactggtaacctacagagtaatcatgatcaatattgtcaagttcatggcaatgcccatgtagctagttgtgatgctatcatgactaggtgtcttgcagtccacgagtgcttcgttaagcgcgttgactggtctgttgaatacccaattattggggatgaacttaagatcaatgcggcatgcagaaaagtacaacatatggttgtaaaagctgcattgctagctgacaagttccccatcttgcatgacattggcaatcctaaagctattaagtgtgtaccgcatgcagacgtagagtggaagttctacgatgcacagccatgtagtgacaaggcctataaaatagaggaattgttctattcttatgccacacaccatgacaaatttactgatggtgtgtgtttgttttggaactgtaatgttgaccgttacccggccaatgctatagtctgcaggtttgacacaagagtactttcaaacttaaacttacctggctgtgacggcggtagtttgtatgttaacaaacatgcattccacactcctgcttttgataagagtgccttttcaaacttgaaacagctacccttcttctattactctgacagtccttgtgaatcacacggtaagcaagttgtgtcagacattgattatgtaccacttaaatctgctacgtgtattacacgttgcaatttgggtggtgctgtttgtagacatcatgctaatgagtacagacaatacttagatgcttacaacatgatgatttcagcaggattcagcctttggatttacaaacaatttgacacatataacttgtggaatactttcacaagactccaaagtttagaaaatgtggcttacaatgtagttaacaaagggcattatgatggacagcagggtgagataccagtttccatcgtgaataacaccgtctatacaaaagtggatggtgctgatgttgaaatctttgagaacaagactacacttccagttaatgtagcatttgagctatgggctaaacgcaacattaaacctgtccctgagatcaaaatactcaacaatttgggtgttgacatcgcagccaatacagtcatctgggattacaagcgtaatgccccggcacatatgtctacaataggtgtctgctcaatgactgacattgcaaagaaacctactgagagctcttgtaccacattgaacattctgtttgatggtagagtggaaggacaagtagacctatttagaaatgccagaaatggtgtacttataactgagggtgctgtaaagggattaacaccatcaaaaggaccagcccaagctagcattaatggagtcacattaattggagaagcggtaaagacacagttcaattattttaagaaggttgatggtgtagtacaacaactaccagaaacttactttacacagagcagaaatttagaggatttcaaatctaggacacaaatggagagagatttcctcgaattagctatggatgagttcatacaacgctataagcttgaaggttatgcttttgagcacatagtgtatggagattttagtcatggacagcttggtggtctacatttgcttataggtcttaccaaacgttcacaagaatcaccactaaagttagaggatttcatccctactgatagtacagtgaaaaattatttcataacagatgctcaaacaggatcgtcaaaatgtgtatgctctgttattgatttgctccttgatgactttgtagaaattataaagtctcaagatttatcagtagtttcaaaagtagtcaaagttacaattgattatacagaaatttcttttatgctgtggtgtaaagatggtcatgtagaaacattttacccaaaattacaggcaagtcaagcatggcagccgggtgttgctatgccgaatttgtataaaatgcagagaatgcttattgaaaagtgtgaccttcaaaattatggagaatcagtggtattaccaaaaggcataatgatgaatgttgcaaaatacacccaactgtgtcaatatatgaacacattaacaatagcagtaccttataacatgagagttatacattttggtgctggatctgacaaaggagtagcacctggtactgcagtactaagacagtggttaccaacgggcacactacttgtcgattcagacttaaatgactttgtttctgatgcagattcaactttaataggtgattgtgcaaccgtacatacagctaacaagtgggatctcattattagcgacatgtacgatcctaaaaccaagagtgtaggaaaagagaatgactcaaaagaaggatttttcacctacatttgtggatttatcaaacaaaaactttcactaggaggttctgttgctataaagattacagagcactcttggagtgcagatctttacaagcttatgggacactttgcctggtggacagcttttgttaccaacgttaatgcatcatcatctgaagcattcttaataggtgttaattacatgggcaaactaaacgaacaaatagatggttatgtaatgcatgctaattatatcttctggaggaacacgaatcccattcagttatcttcctattccctatttgacatgagcaaatttcctcttaagttaagaggaactgcagtcatgtctttaaaagagagtcaaataaatgatatgatttactcactgttacaaaaaggtaggcttattattagagaaaacaatagaattgttgtctctagtgatgttcttgtaacgaac------atgtttatattagtgctgttgaatgtgttatcagtgtatggt------tgtgtgaatattacttatggatca------catcatttatatgtgtcgtctcgcacacggggtgtttactacccagacgatgctttcagatcatctactaacgtgttacatgaagggttctttttaccttttgattccaatgttacatggtat---------------------agcttttggaaccagaagtattctgtagccacatcgccttttggtgatggtgtttacttttccactattgacaagtccaatgtcgttaggggatgggtttttggaactacattagacaatgatactcagtctgtgttgctatacaatgatggcacccatgtcagggtggaggtttgtacttttcatttctgtcctacccccgttttctctgca---------------------------------tctagcccccatttatattctagtgcatttaattgcacacttaattatactttggctagtgttagagcggattttaccgaagtggatggctcttttaagaccattagagaattcgtttttaaattacaggacggttctcttaatgtctattatgcatctacgtcctatgtgttggccataggtgccacctctcagctgccttctggtgttacacctcttgtaccattatggaaaatacccataggcttaaatataaccaactttaaaaccttggtgtaccttcga------------------tctgataat------------accccactacaggccgcttatgtagtgggccacctaaaacgaagaactatgatgtttaagtatgatgaaaatggcacaattgtcgacgctatcgactgtgctcttgatcctctctcagagacaaaatgtacattaaggtcctttatagtagaaaaaggaatttaccaaacctcaaatttcagagttcaaccacaagatacggttgtgaggttccctNNNNNNNNNNNNNNNNNNNNNNNNNNNNNNNNNNNNNNNNNNNNNNNNNNNNNNNNNNNNNNNNNNNNNNNNNNNNNNNNNNNNNNNNNNNNNNNNNNNNNNNNNNNNNNNNNNNNNNNNNNNNNNNNNNNNNNNNNNNNNNNNNNNNNNNNNNNNNNNNNNNNNNNNNNNNNNNNNNNNNNNNNNNNNNNNNNNNNNNNNNNNNNNNNNNNNNNNNNNNNNNNNNNNNNNNNNNNNNNNNNNNNNNNNNNNNNNNNNNNNNNNNNNNNNNNNNNNNNNNNNNNNNNNNNNNNNNNNNNNNNNNNNNNNNNNNNNNNNNNNNNNNNNNNNNNNNNNNNNNNNNNNNNNNNNNNNNNNNNNNNNNNNNNNNNNNNNNNNNNNNNNNNNNNNNNNNNNNNNNNNNNNNNNNNNNNNNNNNNNNNNNNNNNNNNNNNNNNNNNNNNNNNNNNNNNNNNNNNNNNNNNNNNNNNNNNNNNNNNNNNNNNNNNNNNNNNNNNNNNNNNNNNNNNNNNNNNNNNNNNNNNNNNNNNNNNNNNNNNNNNNNNNNNNNNNNNNNNNNNNNNNNNNNNNNNNNNNNNNNNNNNNNNNNNNNNNNNNNNNNNNNNNNNNNNNNNNNNNNNNNNNNNNNNNNNNNNNNNNNNNNNNNNNNNNNNNNNNNNNNNNNNNNNNNNNNNNNNNNNNNNNNNNNNNNNNNNNNNNNNNNNNNNNNNNNNNNNNNNNNNNNNNNNNNNNNNNNNNNNNNNNNNNNNNNNNNNNNNNNNNNNNNNNNNNNNNNNNNNNNNNNNNNNNNNNNNNNNNNNNNNNNNNNNNNNNNNNNNNNNNNNNNNNNNNNNNNNNNNNNNNNNNNNNNNNNNNNNNNNNNNNNNNNNNNNNNNNNNNNNNNNNNNNNNNNNNNNNNNNNNNNNNNNNNNNNNNNNNNNNNNNNNNNNNNNNNNNNNNNNNNNNNNNNNNNNNNNNNNNNNNNNNNNNNNNNNNNNNNNNNNNNNNNNNNNNNNNNNNNNNNNNNNNNNNNNNNNNNNNNNNNNNNNNNNNNNNNNNNNNNNNNNNNNNNNNNNNNNNNNNNNNNNNNNNNNNNNNNNNNNNNNNNNNNNNNNNNNNNNNNNNNNNNNNNNNNNNNNNNNNNNNNNNNNNNNNNNNNNNNNNNNNNNNNNNNNNNNNNNNNNNNNNNNNNNNNNNNNNNNNNNNNNNNNNNNNNNNNNNNNNNNNNNNNNNNNNNNNNNNNNNNNNNNNNNNNNNNNNNNNNNNNNNNNNNNNNNNNNNNNNNNNNNNNNNNNNNNNNNNNNNNNNNNNNNNNNNNNNNNNNNNNNNNNNNNNNNNNNNNNNgctgtggagcaggataagaacacgcaagaagtgttcgctcaggttaaacaaatttacaaaacaccagatatcaaagatttcggtggttttaatttttcccaaatattaccagacccatcaaaacccagcaaacgttcctttattgaggacttgctcttcaataaggttacgttagctgatgctggattcgtcaaacagtatggcgactgtcttggtgatattcaagctcgtgatttgatttgtgcacaaaagtttaatggactcacagtcctaccacctttgctcacggatgaaatgattgctgcctacacagctgcacttattagtggcactgcaacagctggatggacctttggtgcgggagccgccctccaaataccatttgctatgcaaatggcttacagatttaatggaattggagttactcaaaatgttctctatgagaaccaaaaattaattgccaatcagttcaacagtgctattggaaaaattcaagaatctctcacaagtacagctagtgcactaggtaaattacaggatgtggtcaaccaaaatgcacaggctctcaacacattggtaaaacaacttagctcaaacttcggtgctatctccagtgtgcttaatgacatcatttcaagactggacaaagtcgaggctgaagtgcaaattgataggttgatcacgggcagacttcagagtttgcaaacatatgtgacacaacaactcattagagctgctgaaatcagagcttctgctaatttggctgcaactaaaatgtctgaatgtgttcttggacaatctaagagagttgacttctgtggaaaaggctatcaccttatgtcattcccacaggccgcaccccatggtgttgtattcttacatgttacttacattccttcacaggagagaaacttcaccactgcaccagccatttgtcatgaaggaaaagcacactttccacgagaaggtgtattcgtctctaatggcacccattggtttatcacacagaggaatttctatgaaccacaaatcatcacaacggacaatacatttgtgtctggtacttgtgacgttgtcataggcattgttaacaacactgtatatgaccccctgcaaccagagcttgaatcctttaaggatgagctcgacaaatactttaaaaatcatacgtcacctgacattgatttaggagacatctcaggcattaatgcttcagttgtcgatatacaaaaggaaattgatatcctcaaggatgttgcaaagaacttaaatgaatctctcatcaacctacaagaactaggtaagtatgagcagtatattaaatggccttggtatgtctggcttggctttattgcaggcctgattgccataataatggtcactattatgttatgttgcatgactagctgctgcagttgtcttaagggatgctgctcatgcggttcttgctgcaaatttgatgaagacgactctgagccagtgctcaaaggagtcaaactacattacaca---------------------------------------------atggatttgtttatgagaattttcactcttggttctgttagttttcaaaagggaactatacaggatgattctgctccagatactgttcgcgctacagcaaaaataccgatacaagcctcactccctttcggatggcttattgttggtgttgcacttcttgctgtttttcaaagcgcttccaaaattataacacttaaaaagcggtggcaccatgctatctacaaaggagttcaacttgtttgcaatttgctcctactcttcgtcaccgtttactcacatcttttgcttgtcgctgcaggtctagaagctcaatttctttacctctatgctcttgtttactttctgcagtgtgtcaatgcttgcagagtgattatgagactgtggctgtgctggaaatgcagatccaagaacccactgctttatgatgctaactacttcctgtgttggcatactaattgttacgactattgtataccttacaatagcgtgacttcctcaattgtcattacttcaggtgatggcactgctgttcctatctctcaacatgactaccagatcggtggttatactgagaaatgggaatcaggagttaaagactgtgttgttctgcacggttactttacttctgactactaccagctgtactctactcaattgagtacagacactggagttgaccatgttaccttcttcatctacaacaagattgttgatgaaagagaacacgaacatgttcaaatacacacaatcgacggctctcatggagttgtaaatccagcaatggacccaatctatgatgagccgacgacgactactagcgtgcctttg------------------------atgtactcattcgtttcggaagagacaggtacgttaatagttaatagcgtacttctttttcttgctttcgtggtattcttactagttacactagccatccttactgcgcttcgattgtgtgcgtactgctgcaatattgttaacgtgagtttagtgaaaccttctttttacgtttactcacgtgttaaaagtctgaattcttctagagttcctgatcttctggtc------------------------------------------------------------------------atgtcacaagcaaacggaactatttccgttgaagagcttaaaaagctcctcgaacaatggaacctagtaataggtttcctactgctagcttggattatgctgctgcaattcgcttattccaacaggaataggtttttgtacattattaagcttgtttttctgtggcttctttggcccattacacttgcttgctttgtgcttgctgctgtttacagaattaattggatcacaggtggcattgcgattgcaatggcttgtattgtaggcttgatgtggctaagctacttcattgcttctttcaggctgttcgcacgcacccgttccatgtggtcattcaacccagaaacaaacatactgctcaatgtgccgcttcgtggcacaattctgaccaggccgcttcttgagagtgaactcgtcatcggcgctgtgatcattcgtggtcacctccgcatggctggacattctctagggcgctgtgacatcaaggacctgccaaaagaaatcactgttgctacatcacgaacgctttctttttacaaattgggagcttcgcagcgtgtaggaactgattcaggttttgctgcatacaaccgctacaggattggcaattataaactcaatactgaccattccagtagcaacgacaatattgctttgctagtacag------atgtttcatcttgttgattttcagattactatagcagagatattaatgatgattatgagaactttcaaggtttcaattttaaaccttgattacataataagtgtcatagtcagacatttatctaagtcactaactgagaataaatattcacagttagatgaagagcaacctatggagactgat------atgaaattattcattttcttggcactgataacattagtaattgctgagcattatcactaccaagagtgtgtcagaggtacaactgtacttttacaggaaccttgctcttctggatcttacgaaggcaattcaccataccaccctcttgctgataacaaatttgcactgacttgtacgagcagcttgtttgcttttacttgtccaggtggtgaaaaacacatttaccagctgcgtgcacgaagtgtctcacctagactcttcatcaagcaagaaaaccatattcaagaaccatacacaccaattttcctgctcattgcgggcactgtatttttaatactttgcttcgctttgaaaaggaaggtggaa------------------------------------------atgtctgataatggaccc------caaagaagtgccccccgcattacatttggtggacccgcagatcaaactgacaataaccaggatgcaagacgcactggagccagaccaaaacaacttcggccccaaggtcctcccaataatactgcgtcttggttcaccgctctcactcagcatggcaaggaggaacttaaattccctcgaggtcagggtgttccagtcaacaccaatagcggtccggatgaccaaattggctactaccgaagagctaccagaagaattcgtggtggtgacggtaaaatgaaagaactcagtccgcgctggtacttctactaccttggaactggtccagaagctgcacttccctatggtactaacaaagaaggtatcatttgggttgcaactgagggtgccttaaatacaccaaaacaacacattggcactcgcaatcctgcaaacaatgctgcaatcgtgctacaacttcctcaaggaacaacattgcctaaaggcttctacgcagaagggagcagaggcggcagtcaagcttcttctcgttcctcatcacgtagtcgtggtagttcaagaaatacaacacctggcagcagtagaggaaattctcctgcacgaagtgttggcaatggtggtgaagctgcccttgctttattgctgctagacagattgaaccagcttgagagcaaagtatctggcaaa------caacctcaaagccagacagtgtcaaagaaatctgctgctgaagcttccaagaaacctagacagaagcgtacagccactaaaagttacaacgtcacccaagcttttggaagacgtggtcctgaacaaactcaaggaaactttggtgaccaagagctactcagacttggaaccgagtacaaacattggccgcaaatagcacaatttgctcccagcgcatcagcattctttggaatgtcgcgcattggcatggaagtcacgccttcgggaacatggctgacttacacaggtgccataaaattggatgacaaagatcccaatttcaaagaccaagtcattttgctgaataagcatattgacgcatacaaaacattcccaccaacagagcctaaaaaggacaaaaagaagaagactgaggaaactcagcctttaccgcagagacagaagaaacagccaactgtgactcttcttcctgctgcagatttggatgacttctccaaacaattgcaaaaatccatgagtggagctgattcaacccaggcc
>MG772933.1
------------atggagagccttgtccctggtttcaacgagaaaacacacggtccactcagtttgcctgttttacaggttcgtgacgtgcttgtacgtggctttggagactccgtagaggaagctttatcagaggcacgtcaacatcttaaagatggcacttgtggcttagtagaagttgaaaaaggtgttttacctcaacttgaacagccctatgtgttcatcaaacgttctgatgcccgaactgcacctcacggccatgttatggtcgaattagtagcagaactcgatggcattcagtatggtcgtagtggtgagacacttggtgttcttgtccctcatgtaggagaggtaccagttgcttaccgtaaagttcttcttcgtaagaacggtaataaaggagctggtggccatagttacggcgccgatctaaagtcttttgacttaggcgacgagcttggtactgatcctattgaagattttcaagaaaattggaacactaaacatggcagtggtgttacccgtgaactcaagcgtgagcttaacggaggtgcatacactcgctatgtagacaacaacttttgtggcccagatggctaccctcttgagtgcattaaagaccttctggctcgtgctggtaaggcttcttatgctttgtctgaacaattggattttattgacactaagagaggtgtgtactgctgccgtgaacacgagcatgaaattgcttggtacacggaacgctctgaaaagagctatgaattgcagacaccttttgaaattaagttggcaaagaaatttgacaccttcaatggggaatgtccaaattttgtatttcctctaaattcaacaatcaagaccattcaaccaagggttgaaaagaaaaagcttgatggtttcatgggtagaattcgatctgtctatcctgttgcttcaccaaatgaatgcaaccaaatgtgcctctcaattctcatgaagtgtgaccattgtggtgaaacttcatggcagacgggtgattttgttagagccacttgcgaattctgtggtactgaaaatttgactaaagaaggtgccacaacttgtggttacttacctcaaaatgctgttgtaaaactttattgtccagcatgtcataatccagaagtaggacctgagcatagtcttgctgaatatcataatgagtctggtttgaaaaccgttcttcgtaagggtggtcgtaccattgcttatgggggctgtgtgtttgcttatgttggttgctacaacaagtgtgcctattgggttccacgtgctagtgctaacataggctgtaatcacacaggtgttgttggagaaggttctgaaagtctaaacgacaaccttcttgaaatattgcaaaaggagaaagtcaacatcaatattgttggtgactttaaacttaatgaagagattgccattattttggcatctttttctgcctctataagtgcttttgtagaaactgtaaaaggtttggattacaaaacattcaaacaaattgttgaatcctgtggtaactttaaagttacgaagggaaaagcaaagaaaggtgcctggaacataggtgaacaaagttcaatactgagtccgctctatgcgttcccttcagatgctgctcatgttgtacggtctatcttctcacgcacactagaaactgctcaccattctgtgcatgtcttacaaaaggctgctataattatcttagatggaatttcacagtattcattgagactcattgatgctatgatgttcacatctgatttggttactaacaatctagttgtaatggcttacattacgggtggtgttgtacaaatgacttcacagtggctaacaaatatctttggcactgtttatgaaaaacttaaaccggttcttgattggctcgaagagaaattcaaagaaggtatagagtttcttagagacggttgggaaattgttaaatttatctcaacttgtgcttgtgaaatagtcggtggacaaattgtcacctgtgcaaaggaaattaaggagagtgttcagacattctttaagctcgtaaataaatttttggctttgtgtgctgactccatcattattggtggagctaaacttaaagccttgaatttaggtgaaacatttgtcacacactcaaagggattgtacagaaagtgtgttagatccagagaagaaactggcttactcttgcctctgaaagctccaaaagaaattattttcttagagggagaaacacttcccacagaagtgttaacagaggaagttgtcttgaaaactggtgttttacaaccattagaacaacctactaatgaggctgttgaagctccattgattggtacaccagtctgtattaacgggctcatgttgctcgaaattaaagacacagaaaagtactgtgcccttgcacctaatatgatggtaacaaataataccttcacacttaaaggtggtgcaccaacaaaagtcacttttggtgatgacactgtgattgaagtgcagggttacaagagtgtaaacatcacttttgaacttgatgaaaggattgataaagtacttaatgagaagtgctctaattacacagttgaactcggtacagaggtaaacgagttcgcttgtgttgttgctgatgctgtcataaaaactttacaaccagtatctgaactaatcataccactgggcattgatttagacgagtggagtatggctacatactacttgtttgatgagtccggtgaatttaaattgtcttcacatatgtactgttctttctaccctcct---gaagatgaaggggaagatgattgtgaagaaggacagtgtgaaccatcaactcaatatgagtatggtactgaggatgactaccaaggtaaacctttggagtttggtgctacttctttttcttcttcttcacaggaagaagaacaagaagaggattggttagaatctgatagtcaggac------ggccaagagactgcagttgaagaaaataaaataccgagt------------gttgaagttccacctgttttgcaggtggaatcaacaccagttgttactgaaactagtgaacaaaataatttcacaggttatttaaaattaactgacaatgtcttcattaaaaatgctgacattgtagaagaagctaaaaaggtaaagcctacagtagttgttaatgcagctaatgtttaccttaaacatggaggaggtgttgctggagctttaaataaggcaactaacaacgccatgcaggttgaatctgataagtacataactaccaatgggccactaattgtgggtggtggttgtgttttgagtggacataaccttgctaaaaattgtcttcatgttgttggccctaatgtcaacagaggtgaagacattcaattgcttaaaaatgcttatgaaaatttcaatcaacatgagattttactcgcaccattattatcagctggtatttttggtgctgatcctgtacattctttaagagtttgtgtagaaactgttcacacaaatgtctatctagttgtctttgacaaaaatctctatgacaaacttgtttcaagctttttagagatgaagagt---------------------------------------------------gaaaaacaagtagaacaaaaagttgctgaaaatcctaaagaggaagttaagccattttttactgaaaataaaccttcagttgaacaaagacaacaagctgaagagaagaaaatcaaagccagtattgaagaagttacaactactctagaggagaccaagttccttacagaaaacttgttactttatattgacatcaatggcaatcttcacccagattctgccactcttgttaaagatattgacaccactttcttgaagaaagatgttccatatatagtgggtgatgttattaaagaaggcgctttaactgctgtagttatacctactaaaaaggctggtggcactaccgaaatgcttgctaaagctttaagaaaagtgccaacagataattatataaccacctaccctggtcagggtttaaatggttacactgtagaagaagcaaagacagtgcttaaaaagtgtaaaagtgctttttacattttaccatctattatctctaatgcgaagcaagaaattctaggaactgtttcttggaacttgcgagagatgctcgcacatgcagaagaaacacgtaagttaatgcctgtttgtatggagactaaagctatagtttcaactatacaacgtaagtacaaaggcattaaaatacaggagggtgtggttgattatggtgctagattttacttttacactagtaaaactactgtagcatcacttattaacacacttaacaatctaaatgagactcttgtcacaatgccattaggatatgtgacgcacggtctaaatttagaagaagctgctcggtacatgaggtctctcaaagtaccggctacagtctctgtttcttcaccagatgctgttacagcatataatggttatcttacttcttcttcaaaaacacctgaagaacactttattgaaaccgtttcacttgctggttcctataaagattggtcttattctggacagtctacacaactaggcatagaatttcttaagagaggtgataagagtgtatattacaccagtaatcccactacatttcacctagatggtgaaactatcacctttgataatcttaagacacttctctctttgagagaagtgaggaatattaaagtgtttacaacagtagacaacattaacctccacacgcaagttgtggatatgtctatgacatatggacaacagttcggtccaatttatttggatggagctgatgttactaaaataaaacctcacaattcacatgaaggtaaaacattttatgttttgcctaatgatgataccttacgtgcagaggcttttgagtactaccatacaactgatcctagttttctgggtaggtacatgtcagctttaaaccacactaaaaagtggaaatacccacaagtaaatggtttaacttctataaaatgggcagataacaattgttatcttgctactgcattgttaacaatccaacaaatagagttgaaatttaatccaccagctttacaagacgcctattatagggcaagagctggtgaggctgctaatttttgtgcacttatcctggcctattgtaataagacagtaggtgagttaggtgatgtcagagaaacaatgaattatttgtttcaacatgccaatttagattcttgtaaaagagtcttgaatgtggtgtgtaaaacttgtggacaacagcaaacaactctcaagggtgtagaagctgttatgtatatgggcacactttcttatgaacaacttaagaagggtgtgcagataccttgtatgtgtggtaaacaagctacacaatatctggtacaacaagagtcaccttttgttatgatgtctgcaccgcccgcccaatatgaacttaagcatggtacatttgtttgtgctagtgagtatactggtaattaccagtgtggtcactacaaacatataacttctaaagaaaccttgtattgcatagatggcgctttacttacaaagtcctctgagtataaaggttctattacagatgttttctataaagaaaacagttatacaacaaccataaaaccagttacatacaagttggatggtgttgtttgtacagaaattgatcctaagttggatggttattataagaaagataattcttatttcacagagcaaccaattgatcttgtaccaaaccaaccttacccgaatgcaagctttgacaattttaagtttgtatgtgat---aataccaaatttgccgatgatttaaatcaattgtctggttataagaaacctgcctcgagagagcttaaggttacattctttcctgacttaaatggtgatgtagtggctattgattataagcactacacaccttcttttaagaaaggagctaaattgctgcataagccaattgtttggcatgttaacaatgcaactaacaaagcaacgtacaaaccaaatatttggtgcatacgttgtctttggagtacaaaaccggttgaaacatcaaattcttttgatgcactggaattaggggacacacagggaatggataatcttgcctgtgaagttctaaaaccagtctctgaagaagtagtggaaaatcctaccatacagaaagacattcttgagtgtaatgtgaaaactaccgaagttgtaggagacattatacttaaaccggcaagtgatggtctaaaaattacaaaagaggttggtcatacagacctaatggctgcttatgttgacaattcaagtcttactattaagaaacctaatgaattatccagagtattaggtttgaaaactttagccactcatggcttggctgctattaatagtgttccttgggacactatagctaattatgttaagcctttccttaataaggttgttagcacaactactaacatagttacacggtgtctaaaccgtgtttgtactaattatatgccttatttgtttactttattgctacaattgtgtacttttactaaaagtacaaattctagaataagagcatctatgccaaccactatagcaaagaatactgttaaaagtgttggtaaattttgtatagaggcttcatttaattatttgaagtcacctaatttttctaaattgataaatattgtaatttggtttttattattaagtgtttgcctaggttctttaatctattcaactgctgctttaggtgtcttaatgtctaatttaggcatgccttcttattgtactgtttacagagaaggttatttgaactctactaatgtcactactgcaacctactgcactggttctataccttgtagtgtttgtcttagtggtttagattctttggatacttacccatccttagaaactatacaaattaccatttcgtcttttaaatgggatttaactgcttttggtctagttgcagagtggtttttggcatatattctttttactaggttcttttatgtacttggattggctgcaatcatgcaattgtttttcagctattttgcagtacattttattagtaattcttggcttatgtggttaataattaatcttgtacaaatggccccaatttcagctatggttagaatgtatattttctttgcatcattttattatgtatggaaaagttatgtgcatgttgtagatggttgtacttcatcaacttgtatgatgtgttataaacgtaatagagcaacaagagttgaatgtacaactattgttaatggtgttagaaggtccttttatgtctatgctaatggaggtaaaggcttttgcaaactacataactggaattgtattaattgtgatacattctgtgctggtagtacatttattagtgacgaagttgctagagacttatcactacagtttaaaagaccaataaatcctactgaccagtcttcctatattgttgatagtgttacagtgaagaatggttccatccatctttactttgataaggctggtcaaaagacttatgaaagacattctctctctcattttgttaacttagacaatctgagagctaataacactaagggttcattgcctattaatgttatagtttttgatggtaaatcaaaatgtgaagaatcatctgctaaatcagcgtctgtttattatagtcagcttatgtgtcaacctatactgttactggaccaggcattagtgtctgatgttggtgacagtgcagaagttgcagttaagatgtttgatgcttatgttaatatattttcatcaactttcaatgttccaatggaaaaactcaaagcattagttgcgactgcagaagctgaacttgcaaagaatgtgtctttagacaacgtcttatctacttttatttcagcagctcgtcaagggtttgttgattcagatgtagaaactaaagatgttgttgaatgtcttaaattgtcacaccaatctgacatagaagttacaggtgacagttgtaacaattacatgctcacttataacaaagttgaaaacatgacacctcgggatcttggtgcttgtattgattgtagtgcacgtcatatcaatgcacaggtggcaaaaagtcataacatagctttgatttggaatgttaaagatttcatgtcattgtctgaacaactacgaaaacaaatacgcagtgctgctaagaagaataacttgccttttagattgacatgtgcaaccactagacaagttgttaatgttgttacaacaaaaatagcacttaagggtggtaaaattgttaacaactggttgaagcagctgattaaggttacacttgtgtttcttttcatcactgttatcttctatttaataacacctgttcatgtcatgtttaaacacaatgacttttcaagtgaaattataggatacaaggctattgatggtggtgtcactcgtgacatagcgtcaacagatacttgttttgctaacaaacatgctgactttgactcttggtttagtcagcgcggtggtagttatactaatgataaagcttgcccattggtagcagctgttatcacaagggaagttggctttgttgtgcccggtttgcctggcacaatattacgcacaattaatggtgattttttgcattttcttcctagagtgtttagtgcggtaggtaacatttgttacactccttctaaacttatagagtacactgactttgcaacatcggcatgcgttttagctgctgaatgtaccatttttaaagatgcttctggtaaaccagtaccttattgttatgatactaatgtactagaaggttctgttgcgtatgaaagtctccgccctgacacacgctatgtgctcatggacggttctataattcaattccctaacacttaccttgaaggttctgttagagtagtaacaacttttgattcagagtattgtagacatggtacttgcgaaagatcagaggctggcatttgtgtatctactagtggtagatgggtacttaataatgattattacagatccttgccaggagttttttgtggtgtagatgctgtgaatttacttactaatatgttcacgccattaattcaacctattggtgctttggacatatctgcatctattgtagcaggtggtgttgtagctattatagtaacttgtctagcctactacttcatgaggtttagaagagcttttggtgaatacagtcatgtagttgcctttaacactctactattctttatgtcattcactgtactctgtttaacaccagtctattcattcttacctggtgtttattctgttatttacttgtacttgacattttatcttactaatgatgtttctttcttagcacatatccaatggatggttatgttcacacccttagtgcctttctggatgacaattgtttatgtcatttgcatttccacaaagcatttttattggttctttagtaactacctaaagagacgtgtagtctttaatggtgtttcctttagtacatttgaggaggctgcattatgtacctttttgttaaataaagaaatgtatctgaaattgcgtagtgatgtacttctacctcttacgcaatacaatagatatttagctctttataataagtacaagtattttagtggggccatggacactaccagttatagagaagcagcttgctgtcatctggctaaggctataaatgatttcagtaattcaggttctgatgtcctctaccaaccaccacaaacttcaatcacatcagcggttttgcagagtggttttagaaaaatggcattcccatctggtaaagttgaaggttgcatggtacaagttacttgtggtaccactacacttaatggtctttggcttgatgatgtagtttactgtccacgacatgtgatctgcacttctgaagacatgctcaatcctaattatgaagatttacttatacgtaaatctaaccataattttttagttcaggctggtaatgttcaacttagagttgttggacattctatgcaaaattgtgttcttaagcttaaagtagatacagctaatcctaagacacctaagtataagtttgtgcgcattcaacccggacagactttttcagtattagcctgttacaatggttcaccatctggtgtttaccaatgtgccatgagacctaattttactattaagggttcattccttaatggttcatgtggtagtgttggttttaatatagactatgactgtgtctctttttgttatatgcatcatatggagttaccaacgggagttcatgctggcacagacttagaaggtaccttctacggaccttttgttgacagacagacagcacaagcggctggtactgacacaactattacagttaatgttctagcttggttgtatgcagctgttataaacggagatagatggttccttaataggtttaccacaactctaaacgattttaatcttgtggctatgaagtataattatgaacctctaacacaagaccatcttgacatactaggacctctttcagctcaaactggaattgcagtcctagatatgtgtgcttcattaaaagaattattacaaaatggtatgaatggacgtaccatattgggtagtgctttattagaagatgaatttacacctttcgatgttgttagacaatgttcaggtgtcacctttcaaagtgcagtgaaaaggacaatcaagggcacgcaccattggttgttgcttacagttttgacttcactcttagttttagttcagagtactcaatggtctttgttcttctttgtgtatgaaaatgcctttatgccttttgctatgggtattattgctatgtctgcttttgctatgatgtttgtcaaacataagcatgcattcctctgtttgttcctgttaccttctcttgctactgtagcttattttaatatggtctacatgcctgctagttgggtgatgcgtattatgacatggttggatatagttgatactagtttgtctggtttcaagctaaaggactgtgttatgtatgcatcagctgtagtgttattaatcctcatgacagcaagaaccgtatatgatgatggtgctagaagagtttggacacttatgaatgtcctgacactcgtttataaagtttattatggtaatgctttagaccaagctatttccatgtgggctcttataatctctgttacttctaactactcaggtgtagttacaactgtcatgtttttggccagaggtattgtttttatgtgtgttgagtattgtcctatcttctttataactggcaatacactccagtgtataatgctagtttattgtttcttaggttatttctgtacttgttattttggtctcttctgtttactcaaccgctattttaggcttactcttggtgtttatgactatttagtctctacacaagaatttaggtacatgaactctcaggggctcctgccacctaagagtagtattgacgctttcaagcttaacattaaattgttgggcattggaggtaaaccttgtattaaggttgctactgtacagtctaaaatgtctgacgtaaagtgcacatcagtagtgcttctctcagttcttcagcaacttagagtagagtcatcttctaaattgtgggcacagtgtgtacaacttcacaatgatattcttcttgccaaggacactactgaagcttttgagaagatggtttcacttttgtctgttttgctgtccatgcagggtgctgtagacattaacaagttgtgcgaggaaatgctcgacaaccgtgctacccttcaggctattgcttcagaattcagttctttaccttcatatgctgcttatgccactgctcaagaggcttatgagcaggctgtagcaaatggtgattctgaagttgttcttaaaaagttaaagaaatctttgaatgtggctaaatctgagtttgaccgtgatgctgccatgcaacgtaagttggaaaagatggcggatcaggctatgacccaaatgtacaagcaggcaagatctgaggacaagagggcaaaagtaactagtgcaatgcaaactatgcttttcactatgcttagaaaacttgataatgatgcacttaacaacattatcaacaatgcacgtgatggttgtgtaccactcaacatcataccactcacaacagcagcaaaactcatggttgttgtccctgactatggaacctacaagaatacttgtgatggtaacacttttacatatgcatcagcactctgggaaatccagcaagttgttgatgcagatagtaaaattgtgcagcttagtgaaatcaacatggacaactcaccaaatttggcttggcctcttattgttactgctttaagagccaattcagctgtcaaactacagaacaatgagctgagtccagtagcactacgacagatgtcctgtgcggctggtactacacagacagcttgtactgatgacaacgcacttgcctactataacaattctaagggaggtaggtttgtgcttgcattactatcagaccaccaggatctcaaatgggctagattccctaagagtgatggtacaggtactatctatacagaattggaaccaccttgcaggtttgttacagacacacctaaaggacctaaagtgaagtatttgtactttattaagggtcttaacaacctaaatagaggtatggtactgggtagtttggctgccacagtacgtcttcaggctggtaatgcgacagaagtgcctgccaattcaactgtgctttctttttgtgcttttgctgtagacccagctaaagcttacaaagattacctagcaagtggtggacaaccaatcacgaattgtgtgaagatgttgtgtacacacactggtacaggacaggcaatcacggtaacaccagaagccaatatggatcaagaatcctttggtggtgcttcatgctgtctgtattgtagatgccacattgatcatccaaatcctaagggattttgtgacttgaaaggtaagtatgttcaaatacctaccacttgtgttaatgaccctgtggggtttacactcagaaacacagtctgtaccgtctgcggaatgtggaaaggttatggctgtagttgtgatcaactccgcgaacccatgatgcagtctgcggatgcgtcaacgtttttaaac------------------------------cgggtttgcggtgtaagtgcggcccgtcttacaccgtgcggcacaggcactagcactgatgtcgtttatagggcttttgatatttacaacgagaaagttgctggttttgcaaagttcctaaaaactaattgctgtcgcttccaagaaaaggatgaggaaggcaatttattagactcttatttcgtagttaagaggcacacaatgtccaactaccaacatgaagagactatttacaacttggttaaagggtgtccagccgttgctgttcatgactttttcaagtttagagtagatggtgacatggtaccacatatatcacgtcaacgtctaactaaatacacaatggctgatttagtctatgctctacgtcattttgacgagggcaattgtgatacattaaaggaaatacttgtcacatacaaatgttgtgatgacaactatttcaataagaaggattggtatgactttgtagaaaatcctgatgttctacgcgtatacgcgaacctaggtgagcgtgtacgtcaagccttattgaaaactgtgcaattctgcgatgctatgcgcgatgcgggtatcgtaggtgtactgacactagacaatcaggatctgaatgggaattggtacgacttcggagatttcgtacaggtagcaccaggctgcggagtccctattgtggattcatactattctttgctgatgcctattctgacactcacaagggctttggctgctgagtcccatatggacgctgatctcgcgaagccacttattaagtgggatttgctgaaatatgatttcacggaagagagactatgtcttttcgaccgttattttaaatattgggaccagacgtaccatcctaattgtattaattgtttggatgacaggtgtatccttcattgtgcaaactttaatgtgttattttctactgtgtttccacctacgagttttggaccactagtaagaaagatatttgtagatggtgtaccttttgttgtttcaacgggataccatttccgtgagctaggggttgtacataatcaggatgtaaacttacataactcgcgtctcagttttaaggaacttttagtgtacgctgctgatccagctatgcatgctgcctctggcaatttgttgttagacaaacgcactacatgcttttcagtagctgcactaacaaacaatgttgcttttcaaactgtcaaacccggtaattttaataaagacttttatgactttgctgtgtctaaaggcttctttaaggaaggaagttctgttgaattaaaacacttcttctttgctcaggatggcaatgctgctatcagtgattatgactattaccgttataatctgccaacaatgtgtgatattagacaactcctattcgtagttgaggttgtcgataaatattttgattgttacgacggtggctgtatcaatgccaaccaagttatcgttaacaatctggacaaatcagccggtttcccatttaataagtggggtaaggctagactttattatgactcaatgagttatgaggatcaagatgcactgttcgcatacactaagcgtaacgtcatccctacaataactcaaatgaatcttaagtatgccattagtgcaaagaatagagctcgcactgttgctggtgtctctatctgtagtactatgaccaatagacagtttcatcagaaattattaaagtcaatagccgccactagaggagctactgtggtaattggaacaagcaaattttatggtggctggcataacatgttaaaaactgtttacagtgatgtagaaagtcctcaccttatgggttgggactacccaaaatgtgacagagccatgcctaatatgcttagaatcatggcttccctcgttcttgctcgcaaacatagcacttgttgtaacttgtcacaccgtttctatagattagctaatgagtgtgcacaagtattaagtgagatggtcatgtgtggcggctcattatatgtgaaaccaggtggaacatcatccggtgatgccacaactgcttatgctaatagtgtgtttaacatctgtcaagcagtaacagctaatgtaaatgcacttctttcaactgatggtaataagattgctgataagtatgtccgcaaccttcaacacagactttacgagtgtctctatagaaatagagacgtagatcaggaattcgtggatgaattttatgcatatttgcgtaagcatttctccatgatgattctttctgatgatgccgtcgtatgctataatagtaattacgcggcacagggtctagtagctagcattaagaactttaaagcagttctttattaccaaaataatgtattcatgtctgaggcaaaatgttggactgagactgaccttactaaaggacctcatgaattttgttctcagcataccatgctagttaaacagggagatgattatgtgtacctgccttatccagatccatccagaatattaggcgcaggctgttttgtcgatgacattgtcaaaacagatggtacacttatgattgaaaggtttgtgtcattagcaattgacgcctatccacttacaaagcaccctaatcaagagtatgctgatgttttccatttatacttacagtatattaggaaattacatgatgagcttactggtcacatgttggacatgtactctgtaatgctaactaatgacaacacctcgaggtactgggaacctgagttttatgaggcaatgtacacaccacacacagttttgcaagctgtaggtgcgtgtgtgttatgcaattcacagacttcacttcgttgcggtgcttgtattaggagacctttcctttgttgcaagtgctgctatgatcacgtcatctcaacatcacataaattagtgttgtctgttaatccctatgtttgcaatgcacccggttgtgatgtcacagacgtaacacaactctatttgggaggtatgagctattactgcaagtcacataaaccacccattagttttccgttgtgtgctaatggtcaggtttttggtttgtacaaaaacacatgtgtgggcagtgataacgtaactgacttcaatgcaatagcgacatgcgactggactaatgctggcgattacatacttgccaacacttgcacagagagactcaaactttttgcagcggaaacgctcaaagctactgaggaaacattcaaactatcttatggtattgccactgttcgtgaagtactgtcagatagagaacttcatctttcatgggaggtaggaaaacctagaccaccattgaatagaaattacgtctttactggttaccgtgtgaccaaaaatagtaaagtacagattggagagtatacctttgaaaaaggtgactatggtgatgctgttgtgtacagaggtactacaacttataaattgaatgttggtgattactttgtgttaacatcacacacagtaatgccactaagtgcaccaacactagtgccacaagagcactatgtgcgaataactggcttataccctacacttaatatctctgatgagttttctagcaatgttgcaaattaccaaaaggtcggcatgcagaagtactccacactccagggaccacctggtactggtaagagtcactttgctattggacttgccctctactacccatctgcccgcatagtgtatacagcttgctctcatgctgctgttgatgcgctatgtgagaaggcattaaaatacttgcctatagataagtgtagtagaattattcctgcacgtgcgcgtgtagagtgttttgacaaattcaaagtgaattcaaccttagaacagtatgttttctgcactgtcaatgcgctgcctgaaactactgctgatatagtggtctttgatgaaatttcaatggccactaattatgatttgagtgttgtcaatgccagactacgtgcaaaacactacgtttacattggtgatccggctcaattacctgcaccacgcacattgctaacaaaaggcacacttgaaccagaatatttcaattcagtgtgcagacttatgaaaacaataggtccagacatgttccttgggacttgtcgtcgttgtcccgctgaaattgttgacacagtgagtgctttagtttatgataataagctaaaagcacacaaagagaagtcagctcaatgcttcaagatgttttacaagggtgtgattacgcatgatgtgtcatccgcaatcaacagaccacaaataggtgtagtaagagaatttcttacgcgcaatccagcttggagaaaagctgtttttatttcaccatataattcacagaatgcagtggcatcaaagattttagggttgcctactcaaactgttgattcttcacagggttctgaatatgactatgtcatattcacacaaaccactgagactgcacactcttgtaatgtaaaccgctttaatgtggccattacaagagcaaagattggcattttgtgcataatgtctgatagagacctttatgacaagcttcaatttatgagtctagaagtaccgcgtcgaaatgtggctactttacaagcagaaaatgtgactggactctttaaggactgtagcaagatcattactggtcttcatccaacacaggcacctacgcatctcagtgttgatactaaattcaagactgaaggactttgtgtcgacataccaggaataccaaaggacatgacctatcgtagactcatctctatgatgggctttaaaatgaattaccaagttaatggttaccctaatatgtttatcacccgtgaagaagctattcgtcacgttcgtgcatggataggctttgatgttgagggttgtcatgcgactagagatgctgtaggaacaaatctaccactccagttagggttttcaacaggtgttaacctagtggctgtaccaactggctatgttgacactgagcacagcacagaatttaccagagttaatgcaaaacctcctccaggtgatcaatttaagcatcttataccacttatgtacaaaggcttgccctggaacgtggtgcgtattaagattgttcaaatgctcagtgatacactgaaaggattatcagacagagttgtgtttgtcctttgggcacatggctttgaacttacatcgatgaagtattttgttaagatcggaccagaaagaacgtgttgtctgtgtgacaaacgcgcgacttgcttctctacttcatctgacacttatgcctgttggaatcactctgtgggctttgactatgtctataacccgtttatgattgatgtccagcagtggggttttacaggtaaccttcaaagtaaccatgatcaacactgccaagtgcatggtaatgcccatgtagctagttgtgatgctatcatgactagatgtcttgcagtccatgagtgctttgttaagcgcgttgattggtctgttgaatacccgattattggagatgaactgaagattaatgccgcatgcagaaaagtacagcatatggttgttaaatctgcattgcttgctgataaattcccagttcttcatgatataggaaacccaaaggctattagatgtgtgccgcagtctgaagtggactggaaattctacgacgctcagccttgcagtgacaaagcttataaaatagaagaactcttctactcatatgccacacatcatgacaagttcacagatggtgtttgcttgttttggaactgtaacgttgatcgttacccggctaatgctattgtgtgtaggtttgatactagagtgctttctaatttaaacctaccaggttgtgatggtggtagtttgtatgttaataagcatgcgttccacactccagcttttgataagagtgcatttacacatttgaaacaactgcctttcttttattactctgacagtccgtgtgagtctcatggtaaacaggttgtgtcagatattgattatgtcccactaaagtctgctacgtgtattacacgatgcaacttaggtggtgccgtttgtagacatcatgcaaacgagtacagacagtacttggatgcatataatatgatgatttctgctggatttagcctttggatttataaacaatttgatacttacaacttgtggaacactttcaccaagttgcagagtttagaaaatgtggcttataatgttatcaacaagggacactttgatggacagaatggtgaagcacctgtgtctatcgttaataatgctgtttacactaagttagatggtgttgatgtggagatctttgaaaataagacaacacttcctgttaatgttgcatttgagctttgggctaaacgtaacattaaaccggtgccagagattaaaatactcaataatttgggtgttgatatcgctgctaatactgttatatgggactacaagagagaagcgccagcgcatgtttctacaataggtgtctgtacaatgactgacattgcaaagaaacctactgagagtgcttgttcatcacttactgtcttatttgatggtagagttgagggacaggtagacctttttagaaacgcccgtaatggtgttttaataacagaaggttcagttaagggcttaacaccttcgaaaggacctgcacaggctagtgtcaacggagtcacattaattggagaatcagtaaaaacacagttcaattactttaagaaagtggatggcattattcagcaattgccagaaacctactttactcaaagcagagacttagaggatttcaagcccagatcacaaatggaaactgatttccttgagctcgctatggatgaattcatagaacgatataagctagatggctatgctttcgagcacatcgtttatggagattttagtcatggacaattaggcggacttcatttattgataggactggccaaaaggtcacaggactcactgttaaagctagaggattttattcctatggatagcacagtgaaaaactacttcataacagatgcgcaaacgggttcatctaagtgtgtatgctctgttatcgaccttttacttgatgactttgttgaaataataaagtcacaagatctttcagtggtttcaaaagtagtcaaagttacgattgattatacagaaatttcatttatgctttggtgtaaagatgggcatgtggaaactttttacccaaaattacaatctagtcaagcatggcaaccaggtgttgctatgcctaatctctataaaatgcagagaatgttactggaaaagtgtgatcttcaaaattatggtgatagtgctatattgcctaaaggcataatgatgaatgtcgcaaagtacactcaactgtgtcagtatttaaatacacttactttagctgtgccctataatatgagagttatacattttggcgcgggctctgataaaggagtagcacctggcacagctgttcttagacagtggttgccaactggtacactacttgtcgattctgatttaaatgattttgtttctgatgcagactcaacattaattggtcattgtgcaaccgtacatacggctaataaatgggatctcattattagcgatatgtatgatcctaagactaaaaatgttacaaaagagaatgattccaaagaaggatttttcacttacatttgtggatttatacagcaaaaattagccctcggaggttccgtagctgtaaagataacagagcattcctggaatgctgatctttataagctcatgggacacttcgcatggtggacagcttttgttactaatgttaatgcttcatcttcagaggctttcttaattggttgtaattatcttggcaaaccacgtgagcagatagatggttatgtcatgcatgcaaattacatattttggaggaacacaaatccaatacaattgtcttcctactcattatttgacatgagtaagtttcctcttaaattaagaggtactgctgttatgtcattaaaagatggacaaatcaatgatatgattttgtctcttcttagtaaaggcagacttattgttagagagaataatagagttattatctctagtgatgttcttgttaacaacatg---ttgtttttcttgtttcttcagttcgccttagtaaactcccag------tgtgttaacttgacaggcagaaccccactcaatcccaattatactaattcttcacaaagaggtgtttattaccctgacacaatttatagatcagacacacttgtgctcagccagggttattttcttccattttattctaatgttagctggtattactca---ttaacaaccaacaatgctgccacaaagaggactgataatcctatattagatttcaaggacggcatatactttgctgccactgaacactcaaatattatcaggggctggatctttggaacaactcttgacaacacttctcaatctctcttgatagttaacaacgcaacgaatgttattatcaaggtttgtaattttgatttttgttatgatccctaccttagtggttactatcat---aacaacaaaacatggagcatcagagaatttgctgtctattcttcttatgctaattgtacttttgagtatgtttcgaaatcctttatgttgaacatttctggtaatggtggtctgttcaacactcttagagagtttgttttcagaaatgtcgatgggcatttcaagatttactcaaagtttacaccagtaaatttaaatcgtggc------------ttgcctactggtctctcagtgcttcagccattggttgaattaccagttagcataaatattactaaattcagaacactcctcactattcatagaggagac---------cctatgcctaataacggctggactgctttttcagctgcttatttcgtgggctatcttaaaccacgtacctttatgctgaaatataatgagaatggcaccattactgatgctgttgattgtgcacttgaccctctttcggagacaaagtgtacgttaaaatctcttactgtccaaaagggcatctatcagacttctaacttccgagtgcaacccactcagtctgtagttagatttcctNNNNNNNNNNNNNNNNNNNNNNNNNNNNNNNNNNNNNNNNNNNNNNNNNNNNNNNNNNNNNNNNNNNNNNNNNNNNNNNNNNNNNNNNNNNNNNNNNNNNNNNNNNNNNNNNNNNNNNNNNNNNNNNNNNNNNNNNNNNNNNNNNNNNNNNNNNNNNNNNNNNNNNNNNNNNNNNNNNNNNNNNNNNNNNNNNNNNNNNNNNNNNNNNNNNNNNNNNNNNNNNNNNNNNNNNNNNNNNNNNNNNNNNNNNNNNNNNNNNNNNNNNNNNNNNNNNNNNNNNNNNNNNNNNNNNNNNNNNNNNNNNNNNNNNNNNNNNNNNNNNNNNNNNNNNNNNNNNNNNNNNNNNNNNNNNNNNNNNNNNNNNNNNNNNNNNNNNNNNNNNNNNNNNNNNNNNNNNNNNNNNNNNNNNNNNNNNNNNNNNNNNNNNNNNNNNNNNNNNNNNNNNNNNNNNNNNNNNNNNNNNNNNNNNNNNNNNNNNNNNNNNNNNNNNNNNNNNNNNNNNNNNNNNNNNNNNNNNNNNNNNNNNNNNNNNNNNNNNNNNNNNNNNNNNNNNNNNNNNNNNNNNNNNNNNNNNNNNNNNNNNNNNNNNNNNNNNNNNNNNNNNNNNNNNNNNNNNNNNNNNNNNNNNNNNNNNNNNNNNNNNNNNNNNNNNNNNNNNNNNNNNNNNNNNNNNNNNNNNNNNNNNNNNNNNNNNNNNNNNNNNNNNNNNNNNNNNNNNNNNNNNNNNNNNNNNNNNNNNNNNNNNNNNNNNNNNNNNNNNNNNNNNNNNNNNNNNNNNNNNNNNNNNNNNNNNNNNNNNNNNNNNNNNNNNNNNNNNNNNNNNNNNNNNNNNNNNNNNNNNNNNNNNNNNNNNNNNNNNNNNNNNNNNNNNNNNNNNNNNNNNNNNNNNNNNNNNNNNNNNNNNNNNNNNNNNNNNNNNNNNNNNNNNNNNNNNNNNNNNNNNNNNNNNNNNNNNNNNNNNNNNNNNNNNNNNNNNNNNNNNNNNNNNNNNNNNNNNNNNNNNNNNNNNNNNNNNNNNNNNNNNNNNNNNNNNNNNNNNNNNNNNNNNNNNNNNNNNNNNNNNNNNNNNNNNNNNNNNNNNNNNNNNNNNNNNNNNNNNNNNNNNNNNNNNNNNNNNNNNNNNNNNNNNNNNNNNNNNNNNNNNNNNNNNNNNNNNNNNNNNNNNNNNNNNNNNNNNNNNNNNNNNNNNNNNNNNNNNNNNNNNNNNNNNNNNNNNNNNNNNNNNNNNNNNNNNNNNNNNNNNNNNNNNNNNNNNNNNNNNNNNNNNNNNNNNNNNNNNNNNNNNNNNNNNNNNNNNNNNNNNNNNNNNNNNNNNNNNNNNNNgctattgagcaagacaagaacacccaagaggtttttgctcaagttaagcaaatctataaaacaccacctattaaggattttggtggttttaatttttcacagatactacctgacccatctaaacccagcaagaggtcgtttattgaagacttactcttcaataaagtcactcttgctgatgccggttttatcaaacagtacggtgattgtttgggtggtatttctgctagagatttgatttgtgctcaaaagttcaatggacttactgtcttaccaccattgctcacagatgaaatgatcgctgcttatacagctgcattaattagcggcactgccactgctggatggacctttggtgctggtgctgctcttcaaataccatttgccatgcaaatggcttataggtttaatggaattggagttactcagaatgttctctatgagaatcagaaattaatagccaatcagtttaatagtgctattggaaaaatccaagagtctttgacatctacagctagtgcacttggaaaattgcaggatgttgttaaccaaaatgcacaagctttaaacacgcttgttaaacaacttagttccaattttggtgcaatttcaagcgtgttgaatgacattctttcacgccttgacaaagtcgaggctgaggttcagattgataggttgatcacaggtagacttcagagtttacagacgtatgtgactcaacaattaatcagagctgcagaaatcagagcttctgctaatcttgctgcgactaaaatgtccgagtgtgtactaggacaatctaaaagagttgatttttgtggaaaaggttatcacctaatgtcttttccccagtcagcgcctcatggtgttgtcttcttacatgtgacttacattccttcgcaagaaaagaacttcacaacagctcctgccatttgccatgaaggtaaagcacacttcccacgtgaaggtgttttcgtttcgaatggcacacactggtttgtaacacaaaggaacttttatgaacctaaaattataaccactgacaatacatttgtctctggtaactgtgatgttgtaattggaattatcaacaacacagtttatgatcctttacaaccagaacttgattcatttaaggaggagttagataaatattttaaaaatcatacatcacctgatattgatcttggtgatatttctggcattaatgcttctgttgtcaatattcaaaaggaaattgaccgcctcaatgaggttgccagaaatttaaatgaatcactcattgatctccaagaacttggaaaatatgagcaatatatcaaatggccatggtatgtttggctcggcttcattgctggactcattgctatagtcatggttacaatcctgctttgttgcatgacaagttgttgcagttgtctcaagggctgttgttcttgcggatcttgctgtaaatttgatgaagacgactctgagcctgtgctcaaaggagtcaaattacattacaca---------------------------------------------atggatttgtttatgagaattttcactcttggaactgttactcttaaacaaggtgaaatcaaaggtgctactcctacaaattctgttcgcactactgcaacaataccgatacaagccacactccctttcggatggcttgttgttggcgttgcaattcttgctgtttttcaaagcgcttcaaaaataattacactcaaaaagagatggcagttagccctctctaaaggtgttcattttgtttgcaacttgcttctgctgtttttaacagtttattctcacttgttgcttcttgctggtggcttggaagccacttttctctttctttatgcattagcttattgcttgcaaactgtaaattttgtgagaataataatgcgattctggttgtgctggaagtgccgttccaagaatcctttactctatgatgccaactactttctttgttggcatactaattgttatgactattgtataccatacaatagtgtaacctcttcaattgtcatcacatgtggtgatggtactacgaatcccatttctgaggacgactaccaaattggtggttacacggaaaagtgggagtctggtgttaaggactgtgttgtattacatagttatttcacctcagattactaccagctgtactcaacacaagtgagtacagacactggtgttgaacatgttactttcttcatctacaataaaattgttgatgagcctgaa---gaacatgttcaaattcacacaatcgacggtacatctggagttgttaatccagcaatggaaccaatttatgatgaaccgacgacgactactagcgtgcctttg------------------------atgtactcattcgtttcggaagagacaggtacgttaatagttaatagcgtacttctttttcttgcttttgtggtattcttgctagtcacactagccatccttactgcgcttcgattgtgtgcgtactgctgcaatattgttaacgtgagtcttgtaaaaccttctttttacgtttactctcgtgttaaaaatctgaattcttctagagttcctgatcttttggtc------------------------------------------------------------------------atgtcaggtgacaacggtaccattaccgttgaagagcttaaaaagctcttagaacaatggaacctagtaataggattcttgtttcttacatggatttgtttgttacaatttgcctatgccaacaggaataggtttttgtacataattaagttaattttcctctggctgctttggccagtaactttagcttgctttgtgcttgctgctgtttacagaataaactggatcactggtggaattgccattgcaatggcctgtcttgtaggcttgatgtggcttagctacttcattgcttctttcaggctgtttgctcgtacgcgttccatgtggtcatttaacccagaaactaacattcttttgaacgtgcctcttcatggcacaattctgaccaggccgcttctagagagtgaactcgtaattggagctgtgatccttcgtggacatcttcgtattgcaggacaccatctgggacgctgtgacatcaaggacctgcccaaagaaatcactgtagctacatcacgaacgctttcttattacaaattgggagcttcgcagcgtgtagcaggtgactcaggttttgctgcatacagtcgctacaggattggtaattacaaattaaatacagaccattccagtagcagtgacaatattgctttgcttgtacag------atgtttcatctcgttgactttcaggttactatagcagagatattattaattattatgaggacttttaaagtttccatttggaatcttgattatatcataaatctcataattaaaaatctatctaagcctccaactgagaataactgttctcaattagatgaagagcaaccaatggagattgat------atgaaaattattttcttcttggtactgataacacttgttactggcgagctttaccactaccaagagtgtataaaaggtacaactgtacttttaaaagaaccttgctcttcaggaacatatgaaggcaattcaccatttcatcctctagctgataataaatttgcactggcttgctttagcactcaatttgcttttgcttgtcctgacggtgttagacacacctttcagttacgtgcgagatcagtttcacccaaactgtttaccagacaagag---gaagttcaagaattatactcacctgttttccttatcgttgcagctatagtgttcataatactttgcttcacattcaaaagaaaaatagaa------------------------------------------atgtctgataatggaccccaaaaccaacgtagtgcaccccgcattacatttggtggaccctcagattcaagtgacaatagcaaaaacggagagcgcaatggtgcacgacctaaacaacgtcgaccccaaggcttacccaataatactgcatcttggttcaccgctctcactcaacatggcaaggaaaaccttacgttccctcgagggcaaggtgttccaatcaacaccaatagctctaaagatgaccaaattggctactaccgtagagctaccagacgaattcgtggtggtgacggtaaaatgaaagagctcagccccagatggtatttttactatctaggaactggaccagaagctggacttccctatggtgctaacaaagaaggcatcatatgggttgcaactgagggagccttaaacacaccgaaagaccacattggcacccgcaatcctgctaacaatgctgcaatcgtgctacaacttcctcaaggaacaacattgccaaaaggcttctacgcagaagggagcagaggcggcagtcaagcttcttcacgctcctcatcacgtagtcgcaacagttcaagaaactcaactccaggcagcagtaggggaacttctcctgctagaatggctggcaatggcggtgacactgctcttgctttgctgctgctagataggttgaaccagcttgagaacaaagtatctggcaaaggccaacaacaacagggccaaactgtcactaagaaatctgctgctgaggcatctaaaaagcctcgccaaaaacgtactgctacaaaacagtacaacgtcactcaagcatttgggagacgtggtccagaacaaacccaaggaaattttggggaccaagaattaatcagacaaggaactgattacaaacattggccgcaaattgcacaatttgctccaagtgcctctgcattctttggaatgtcacgcattggcatggaagtcacaccttcgggaacatggctgacttatcatggagccattaaattggatgacaaagatccacaattcaaagataacgtcatactgctgaataagcacattgacgcatacaaaacattcccaccaacagagcctaaaaaggacaaaaagaaaaaggctgatgaacttcaggctttaccgcagagacagaagaaacaacaaactgtgacccttcttcctgctgcagatttggatgaattctccaaacagttgcaacaatccatgagtggtactgattcaacccaggct
>MG772934.1
------------atggagagccttgtccctggtttcaacgagaaaacacacgtccaactcagtttgcctgttttacaggtttgtgacgtgcttgtacgtggctttggagactccgtagaggaggctttatcagaggcacgtcaacatcttaaagatggcacttgtggcttagtagaagttgaaaaaggtgttttacctcaacttgaacagccctatgtgttcatcaaacgttctgatgcccgaactgcacatcatggccatgttatggtcgaattagtagcagaactcgatggcattcagtacggtcgtagtggtgagacacttggtgttcttgtccctcatgtgggagaggtaccagttgcttaccgtaaagttcttcttcgtaagaacggtaataaaggagctggtggccatagttacggcgccgatctaaagtcttttgacttaggcgacgagcttggtactgatcctattgaagattttcaagaaaattggaacactaaacatggcagtggtgttacccgtgaactcaagcgtgagcttaacgggggtgcatacactcgctatgtagacaacaacttttgtggcccagatggctaccctcttgagtgcattaaaaactttttagctcgtgctggtaaggcttcatgcactttatctgaacaactggattttattgacactaaaagaggtgtatactgctgccgtgaacatgagcatgaaattgcttggtacacggaacgctccgaaaagagctatgaatcgcagacaccttttgaaattaagttggcaaagaaatttgacaccttcaatggagaatgtccaaattttgtatttcctctaaattcaacaatcaagaccattcaaccaagggttgaaaagaaaaagcttgatggtttcatgggtagaattcgatctgtctatcctgttgcttcaccaaatgaatgcaaccaaatgtgcctctcaactctcatgaagtgtgaccattgtggtgaaacttcatggcagacgggtgattttgttagagccacttgcgaattctgtggtactgaaaatttgactaaagaaggcgccacaacttgtggttacttacctcaaaatgctgttgtaaaaatttattgtccagcatgtcataatccagaagtgggacctgagcatagtcttgctgaatatcataacgagtctggtttgaaaaccgttcttcgtaagggtggtcgtaccattgcttatgggggctgtgtgtttgcttatgttggttgctacaacaagtgtgcctattgggttccacgtgctagtgctaacataggctgtaatcacacaggtgttgttggagaaggttctgaaagtctaaacgacaaccttcttgaaatattgcaaaaggagaaagtcaacatcaatattgttggtgacttcaaacttaatgaagagattgccattattttggcatctttttctgcttctacaagtgcttttgtagaaactgtaaaaggtttggattacaaaacattcaaacaaattgttgaatcctgtggtaactttaaagttactaaaggaaaggctaagaagggtgcctggaacattggggaacagaaatcaatactgagtcctctttatgcatttgcatcagaggctgctcgtgttgtgcgctccattttttctcgtactcttgaaactgctcaatactctgtgcgtgtcttacaacaggccgccataacaatcttagatggaatttcacagtattccctgagactcattgatgctatgatgttcacatctgacttggttactaacaatctagttgtaatggcttacattacgggtggtgttgtacaaatgacttcacagtggctaacaaatatctttggcactgtttatgaaaaacttaaaccggttcttgattggctcgaagagaaattcaaggaaggtgtagagtttcttagagacggttgggaaattgttaaatttatctctacttgtgcttgtgaaattgtcggtggacaaattgtcacccgtgcaaaggaagttaaggagagtgttcagacattctttaagcttgtaaataaatttttggctttgtgtgctgactccatcattattggtggagctaaacttaaagccttgaatttaggtgaaacatttgtcacacactcaaagggattgtacagaaagtgtgttagatccagagaagaaactggcttactcttgcctctgaaagccccaaaagaaattattttcttagagggagaaacacttcccacagaagtgttaacagaggaagttgtcttgaaaactggtgttttacaaccattagaacaacctactaatgaggctgttgaagccccattgattggtacaccagtctgtattaacgggctcatgttgctcgaaattaaagacacagaaaagtactgtgcccttgcacctaatatgatggtaacaaataatacctttacacttaaaggcggtgcaccaacaaaagtcacttttggtgatgacactgtgattgaagtgcagggttacaagagtgtaaacatcacttttgaacttgatgaaaggattgataaagtacttaatgagaagtgctctagttatacagttgaactcggtacagatgtaaacgagttcgcttgtgttgttgctgatgctgtcataaaaactttacaaccagtatctgaactactcacaccactgggcattgatttagacgagtggagtatggctacatactacttgtttgatgagtccggtgaatttaaattgtcttcacatatgtactgttctttttaccctcct---gaagatgaaggggaagatgattgtgaagaaggacagtttgaaccatcaactcaatatgagtatggtactgaggatgactaccaaggtaaacctttggagtttggtgctacttctttttcttcttcttcacaggaagaagaacaagaagaggattggttagaatctgatagtcaggac------ggccaagagactgct------------------------------------------------------------------------------gttactaaaactagtgaacaaaataatttcacaggttatttaaaattaactgacaatgttttcattaaaaatgctgacattgtagaagaagctaaaaaggtaaagcctacagtagttgttaatgcagctaatatttaccttaaacatggaggaggtgttgctggagctttaaataaagcaactaacaacgccatgcagttgaatctgattagtaacataactaccaatgggccactaattgtgggtggtagttgtgttttgagtggacataaccttgctaaaaattgtcttcatgttgttggccctaatgtcaatagaggtgaagacattcaattgcttaaaaatgcttatgaaaatttcaatcaacatgagattttactcgcaccattattatcggctggtatttttggtgttgatcctgtacattctttaagagtttgtgtagaaactgttcacacaaatgtctatctagttgtctttgacaaaaatctttatgacaaacttgtttcaagctttttagagatgaagagt---------------------------------------------------ggaaaacaagtagaacaaaaagttgctgaaaatcctaaagaggaagttaagccattttttactgaaaataaaccttcagttgaacaaagacaacaagctgaagagaagaaaatcaaagctagtattgaagaagttacaactactctagaggagaccaagttccttacagaaaacttgttactttatattgacatcaatggcaatcttcacccagattctgccactcttgttaaagatattgacatcactttcttgaagaaagatgttccctatatagtgggtgatgttattaaagaaggtgctttaactgctgtagttatacctactaaaaaggctggtggcactactgaaatgcttgctaaagctttaagaaaagtgccaacagataatcacataaccacctaccctggtcagggtttaaatggttacactgtagaagaagcaaagacagtgcttaaaaagtgtaaaagtgttttttacattttaccatctattctccctaatgagaagcaagaaattctaggaactgtttcttggaacttgcgagagatgctcgcacatgcagaagaaacacgtaagttaatgcctgtttgtatggagactaaagctatagtttcaactatacaacgtaagtacaaaggcattaaaatacaggagggtgtggttgactatggtgctagattttacttttatactagtaaaactactgtagcatcacttattaacacacttaacaatctaaatgagactcttgtcacaatgccattaggatatgtgacgcacggtctaaatttagaagaagctgcgcggtacatgaggtctctcaaagtaccggctacagtctctgtttcttcaccagatgctgttacagcatataatggttatcttacttcttcttcaaaaacacctgaagaacactttatcgaaaccgtctcacttgctggttcctataaagattggtcttattctggacagtctacagaactaggtatagaatttcttaagagaggtgataagagtgtatattacaccagtaatcctatcacattctatctagatggtgaagttatcacctttgataatcttaagacaattctctctttgagggaagtgaggtctattaaagtgtttacaacagtagataacattaatctccacactcaaattgtggatatgtctatgacatatgggcaacagttcggcccaacttatttggatggagctgatgttactaaaataaaacctcataattcacatgaaggtaaaacattttatgttttgcctaatgatgacactttacgtgtggaggcttttgagtactaccatacaactgactctagttttcttggtaggtacatgtcagcattaaaccacactaaaaagtggaaatacccacaagtaaatggtttaacttctataagatgggcagacaacaattgttatcttgctactgcattattaacacttcaacaaatagagttgaaatttaatccaccagctttacaagatgcctattatagggcaagagctggtgaggctgctaatttttgtgcacttatcctagcctattgtaataagacagtaggtgagttaggtgatgtcagagaaacaatgaattatttgtttcaacatgccaatttagattcttgtaaaagagtcttgaatgtggtgtgtaaaacttgtggacaacagcaaacaactcttaagggtgtagaagctgttatgtatatgggcacactttcttatgaacaacttaagaagggtgtgcagataccttgtatgtgtggtaaacaagctacacaatatctagtacaacaagagtcaccttttgttatgatgtctgcaccacccgcccaatatgaacttaagcatggtacatttgtttgtgctagtgagtatactggtaattaccagtgtggtcactacaaacatataacttctaaagaaaccttgtattgtatagatggtgctttactcacaaagtcctctgagtacaaaggttctattacagatgttttctataaggaaaacagttatacaacaaccataaaaccagttacatacaagttggatggtgttgtttgtacagaaattgatcctaagttggatggttattataagaaagacaattcttatttcacagagcaaccaattgatcttgtaccaaaccaaccttacccgaatgcaagctttgacaattttaggtttgtatgtgat---aatatcaaatttgccgatgatttaaatcaattgtctggttataagaaacctgctttgagagagcttaaggttacattctttcctgacttaaatggtgatgtagtggctattgattataagcactacacaccttcttttaagaaaggagctaaattgttgcataagccaattgtttggcatgttaacaatgcaactaacaaagcaacgtataaaccaaatatttggtgcatacgttgtctttggagtacaaaaccggttgaaacatcaaattcttttgatgcactgaaattaggggacacacagggaatggataatcttgcctgtgaagttctaaaaccagtctctgaagaagtagtggaaaatcctaccatacagaaagacattcttgagtgtaatgtgaaaactaccgaagttgtaggagacattatacttaaaccggcaattgatggtctaaaaattacagaagaggttggtcatacagacctaatggctgcttatgttgacaattcaagtcttactattaagaaacctagtgaattatccagagtattaggtttgaaaactttagccactcatggcttggctgctattaatagtgttccttgggacactatagctaattatgctaagcctttccttaataaggttgttagcacaactactaacatagtcacacggtgtctaaaccgtgtttgtactaattatatgccttatttgtttactttattgctacaattgtgtacttttactaaaagtacaacttctagaataagagcatctatgccaaccactatagcaaagaatactgttaaaagtgttggtaaattttgtatagaggcttcatttaattatttgaagtcacctaatttttctaaattgataaatattgtaatttggtttttattattaagtgtttgcctaggttctttaatctattcaactgctgctttaggtgtcttaatgtctaatttaggcatgccttcttattgtactgtttacagagaaggttacttgaactctactaacgtcactattgcaacctactgcactggttctataccttgtagtgtttgtcttagtggtttagattctttggatacttacccatccttagaaactatacaaattaccatttcgtcttttaaatgggatttaactgcttttggtctagttgcagagtggtttttggcatatattctttttactaggttcttttatgtacttggattggctgcaatcatgcaattgtttttcagctattttgcagtacattttattagtaattcttggcttatgtggttaataattaatcttgtacaaatggccccaatttcagctatggttagaatgtatattttctttgcatcattttattatgtatggaaaagttatgtgcatgttgtagatggttgtacttcatcaacttgtatgatgtgttataaacgtaatagagcaacaagagttgaatgtacaactattgttaatggtgttagaaggtccttttatgtctatgctaatggaggtaaaggcttttgcaaactacacaactggaattgtatcaattgtgatacattctgtgctggtagtacatttattagtgacgaagttgctagagacttatcactacagtttaaaagaccaataaatcctactgaccagtcttcctatattgttgatagtgttacagtgaagaatggttccatccacctttactttgataaggctggtcaaaagacttatgaaagacattctctctctcattttgttaacttagacaatctgagagctaataacactaagggttcattgcctattaatgttatagtttttgatggtaaatcaaaatgtgaagaatcatctgctaaatcagcgtctgtttattatagtcagcttatgtgccaacctatactgttactggaccaggcattagtgtctgatgttggtgacagtgcagaagttgcagttaagatgtttgatgcttatgttaatatattttcatcaactttcaatgttccaatggaaaaactcaaagcattagttgcgactgcagaagctgaacttgcaaagaatgtgtctttagacaacgtcttatctacttttatttcagcagctcgccaagggtttgttgattcagatgtagaaaccaaagatgttgttgaatgtcttaaattgtcacaccaatctgacatagaagttacaggtgacagttgtaacaattacatgctcacttataacaaagttgaaaacatgacacctcgggacctcggtgcttgtattgattgtagtgcacgtcatattaatgcacatgtggcaaagagtcataacatagctttgatttggaatgttaaagatttcatgtcattgtctgaacaactacgaaaacaaatacgcagtgctgctaagaagaataacttgccttttagattgacatgtgcaaccactagacaagttgttaatgttgttacaacaaaaatagcacttaggggtggtaaaattgttaacaactggttgaagcagttgattaaggttacacttgtgtttcttttcatcactgttatcttctatttaataacacctgctcatgtcatgtttaagcacaatgacttttcaagtgaaattataggatacaaggctattgatggtggtgtcactcgtgacatagcgccaacagatacttgttttgctaacaaacatgctgactttgactcttggtttagtcagcgtggtggtagctatactaatgataaagcttgcccattgatagcagctgttatcacaagagaagttggctttgttgtgcccggtttacctggcacaatattacgcacaattaatggtgacttcttacattttcttcctagagtgtttagtgcggtaggtaacatttgttacactccttctaaacttatagagtacactgactttgcaacatcggcatgtgttttagctgctgaatgtaccatctttaaagattcttctggtaaaccagtgccttattgttatgacactaatgtactagaaggttctgttgcgtatgaaagtctccgccctgacatacgctatgtgctcatggacggttctataattcaattccctaacacctaccttgaaggttctgttagagtagtaacaacttttgattcagagtattgtagacatggtacttgcgaaagatcagaggctggcatttgtgtatctactagtggtagatgggtacttaataatgattattacagatccttgccaggagttttttgtggtgtagatgctgtgaatttacttactaatatgttcacgccattaattcaacctattggtgctttggacatatctgcatctattgtagcaggtggtgttgtagctattatagtaacttgtctagcctactacttcatgaggtttagaagagcttttggtgaatacagtcatgtagttgcctttaacactctactattctttatgtcattcactgtactctgtttaacaccagtctattcattcttacctggtgtttattctgttatttacttgtacttgacattttatcttactaatgatgtttctttcttagcacatatccaatggatggttatgttcacacccttagtgcctttctggatgacaattgtttatgtcatttgcatttccacaaagcatttttattggttctttagtaactacctaaagagacgtgtagtctttaatggtgtttcctttagtacatttgaggaggctgcattatgtacctttttgttaaataaagaaatgtatctgaaattgcgtagtgatgtacttctacctcttacgcaatataatagatatttagctctttataataagtacaagtattttagtggggccatggacactaccagttatagagaagcagcttgctgtcatctggctaaggctctaaatgatttcagtaattcaggttctgatgtcctctaccaaccaccacaaacttcaatcacatcagcgattttgcagagtggttttagaaaaatggcattcccatctggtaaagttgaaggttgcatggtacaagttacttgtggtaccactacacttaatggtctttggcttgatgatgtagtttactgtccacgacatgtgatctgcacttctgaagacatgctcaatcctaattatgaagatttacttatacgtaaatctaaccataattttttagttcaggctggtaatgttcaacttagggttgttggacattctatgcaaaattgtgttcttaagcttaaagtagatacagctaaccctaagacacctaagtataagtttgtgcgcattcaacccggacagactttttcagtattagcctgttacaatggttcaccatctggtgtttaccaatgtgccatgagacctaattttactattaagggttcattccttaatggttcatgtggtagtgttggttttaatatagactatgactgtgtctctttttgttatatgcatcatatggagttaccaacgggagttcatgctggcacagacttagaaggtaccttctacggaccttttgttgacagacagacagcacaagcggctggtactgacacaactattacagttaatgttctagcttggttgtatgcagctgttataaacggagatagatggttccttaacaggtttaccacgactctaaacgattttaatcttgtggctatgaagtataattatgaacctctaacacaagaccatcttgacatactaggacctctttcagctcaaactggaattgcagtcctagatatgtgtgcttcattaaaagaattattacaaaatggtatgaatggacgtaccatattgggtagtgctttattagaagatgaatttacacctttcgatgttgttagacaatgttcaggtgtcacctttcaaagtgcagtgaaaaggacaatcaagggcacgcaccattggttgttgcttacagttttgacttcactcttagttttagttcagagtactcaatggtctttgttcttctttgtgtatgaaaatgcctttatgccttttgctatgggtattattgctatgtctgcttttgctatgatgtttgtcaaacataagcatgcattcctctgtttgttcctattaccttctcttgctactgtagcttattttaatatggtctacatgcctgctagttgggtgatgcgtattatgacatggttggatatagttgatactagtttgtctggtttcaagctaaaggactgtgttatgtatgcatcagctgtagtgttattaatcctcatgacagcaagaactgtatatgatgatagtgctagaagagtttggacacttatgaatgtcctgacactcgtttataaagtttattatggtaatgctttagaccaagctatttccatgtgggctcttataatctctgttacttctaactactcaggtgtagttacaactgtcatgtttttggccagaggtattgtttttatgtgtgttgagtattgtcctatcttctttataactggcaatacactccagtgtataatgctagtttattgtttcttaggttatttctgtacttgttattttggtctcttctgtttactcaaccgctattttaggcttactcttggtgtttatgactatttagtctctacacaagaatttaggtatatgaactctcagggacttctgcctcctaagagtagtattgatgctttcaagcttaatattaaattattgggtattggaggtaagccatgcattaaggttgctactgtacagtctaaaatgtctgacgtaaagtgcacatctgtggtactgctctctgtacttcaacaacttagagtagagtcatcttctaaattgtgggcacagtgtgtacaactccacaatgatatccttcttgctaaagacacaactgaagcttttgaaaagatggtttctcttctgtctgttttgctatccatgcaaggtgctgtagaccttaacaagttgtgcgaggaaatgctcgacaaccgtgctactcttcaagctattgcttcaaaatttagttctttaccatcatatgccgcttatgcaacagcccaagaggcttatgagcaggctgtagttaatggtgattctgaagttgttcttaaaaagttaaagaaatctttgaatgtggctaaatctgagtttgaccgtgatgctgccatgcaacgcaagttggaaaagatggcggatcagactatgacccaaatgtacaagcaggcaagatctgaagacaagagggcaaaagtaactagtgcaatgcaaactatgcttttcactatgcttagaaaacttgataatgatgcacttaacaacattatcaacaatgcacgtgatggttgtgtaccactcaacatcataccactcacaacagcagccaaactcatggttgttgtgcctgactatggaacctacaagaatacttgtgatggtaacacttttacatatgcatcagcactctgggaaatccagcaagttgttgatgcagatagtaaaattgtgcagcttagtgaaatcaacatggacaactcaccaaatttggcttggcctcttattgtcactgctttaagagctaattcagctgtcaaactacagaacaatgagctgagtccagtagcactacggcagatgtcctgtgcggctggtactacacagacagcttgtactgatgacaacgcacttgcctactataacaattctaagggaggtaggtttgtgctggcattactatcagaccatcaagatctcaaatggtctagatttcctaagagtgatggcacaggtactatttacacagagctggaaccaccttgtaggtttgttacagacacaccaaaaggacctaaagtgaagtacttgtactttattaagggtcttaacaacctaaatagaggtatggtactgggtagtttagctgctacagtacgtcttcaggctggtaatgcgacagaagtgcctgccaactcaactgtgctttctttctgtgccttcgctgttgacccagctaaggcctacaaagattacttggcaagtggtggacaaccaatcacgaattgtgtgaagatgttgtgtacacacactggtactggacaggcaattacggtgacaccagaagccaatatggaccaggagtcctttggtggtgcttcgtgctgtctgtattgtagatgccacattgatcacccaaatcctaagggattctgtgatttgaaaggtaagtatgttcaaatacctaccacttgtgctaatgaccctgtgggttttacacttagaaacacagtctgtaccgtctgtggaatgtggaaaggttatggctgtagttgtgatcaactccgcgaacccatgatgcagtctgcggacgcgtcaacgtttttaaac------------------------------cgggtttgcggtgtaagtgcagcccgtcttacaccgtgcggctcaggcattagcactgatgtcgtttacagggcttttgatatttacaacgagaaagttgctggttttgcaaagttcctaaaaactaattgctgccgcttccaggaaaaggatgaggaaggcaatttattagactcttatttcgtagttaagaggcacacaatgtccaactaccaacatgaagagaatatttataacttggtcaaggagtgtccagctgttgctgttcatgactttttcaagtttagagtagatggtgacatggtaccacatatatcacgtcagcgtttaactaagtacacaatggctgatttagtctatgctctacgtcattttgatgagggcaattgtgacacattaaaagaaatacttgtcacatacaattgttgtgatggtgattatttcaataagaaggattggtacgacttcgtagagaatcctgacatcttacgcgtatacgctaacctaggtgagcgtgtacgtcaagcattattaaagactgtacaattctgcgatgctatgcgcgatgcgggcattgtaggtgtactcacactagataatcaggatcttaatgggaactggtacgatttcggtgatttcgtacaagtagcgccaggttgcggagttcctattgttgactcgtattattcattgttgatgcccattcttactctgacaagggcattagctgctgagtcccatatggatgctgatcttgcaaaaccacttattaagtgggatttgttgaaatatgattttacggaagagagactttgtctcttcgaccgttattttaaatattgggatcagacataccatcccaattgtattaactgtttggatgataggtgtatccttcattgtgcaaactttaatgtcttattttctactgtgtttccgcctacaagttttggaccactagttagaaagatatttgtagatggtgtaccttttgttgtttcaacgggataccattttcgtgagctaggggttgtacataatcaggatgtaaacctacatagctcgcgcctcagttttaaggaacttttagtgtacgctgctgatccagctatgcatgctgcctctggtaatttgttgttagataaacgcactacatgcttttcagtagctgcactaacaaataatgttgcttttcaaactgtcaaacccggtaattttaataaagacttttatgactttgctgtgtctaaaggcttctttaaggaaggaagttctgttgaattaaaacacttcttctttgctcaggatggcaatgctgctatcagtgattatgactattaccgttataatctgccaacaatgtgtgatattacacaactcctattcgtaattgaggttgtcgataaatactttgattgttacgatggtggctgtatcaatgccaaccaagttatcgttaacaatctagacaaatcagccggtttcccattcaacaaatggggtaaggctagactttattatgattcaatgagttatgaggaccaagatgcactgttcgcatacactaagcgtaacgtcatccctacaataactcaaatgaaccttaagtatgccattagtgcaaagaatagagctcgcaccgttgctggtgtctctatctgtagtactatgaccaatagacagtttcaccagaaattattaaagtcaatagccgccactagaggagctactgtagtaattggaacaagtaaattttatggtggctggcataacatgttaaaaactgtttacagtgatgtagaaagtcctcaccttatgggttgggactacccaaaatgtgacagagccatgcctaatatgcttagaatcatggcttccctcgttcttgctcgcaaacatagcacttgttgtaacttgtcacaccgtttttatagattagctaatgagtgtgcacaagtattaagtgagatggtcatgtgtggcggctcattatatgtgaaaccaagtggaacgtcatccggtgatgccacaactgcttatgctaatagtgtgtttaacatctgtcaagcagtaacagctaatgtgaatgcacttctctcaactgatggtaataagattgctgataagtacgtccgcaaccttcaacacagactttatgagtgtctctatagaaatagagacgtggatcatgaattcgtggatgaattttatgcatatttgcgtaaacatttctccatgatgatactctcagatgacgcagtcgtatgctataatagtaattatgcggcacagggtttagtagctagcattaagaactttaaagcagttctttactaccaaaacaatgtgtttatgtctgaggcaaaatgctggactgagactgatcttactaaaggacctcacgaattttgctctcagcatacgatgctagttaaacaaggagatgattatgtgtacctgccttatccagatccatctagaatattaggcgcaggctgttttgtcgatgacatcgtcaagacagatggtacacttatgattgaaaggtttgtgtcattagcaattgacgcctacccacttacaaagcaccctaatcaagagtatgctgatgttttccatttatacttacagtatattaggaaattacatgatgagcttaccggtcacatgttggacatgtactctgtaatgctaactaatgacaacacctcaaggtactgggaacctgagttttacgaagcaatgtacacaccacacacggttttacaagctgtgggtgcgtgtgtattatgtaattcacagacttcacttcgttgcggtgcttgcattaggagacctttcctttgttgtaagtgctgctatgatcatgtcatttcaacatcacataagttagtgttgtctgttaatccctatgtttgcaacgcactaggttgtgatgtcacagatgtgacacaactctacttaggaggtatgagctattattgcaagttacataaaccacccattagttttcctttgtgtgctaatggtcaggtctttggtttgtataaaaacacatgtgtgggcagtgataatgtaactgacttcaatgcaatagcgacatgtgactggactaatgctggcgattatatacttgccaacacttgcacagagagactcaaactttttgcagcggaaacgctcaaagctactgaggaaacatttaaactatcttatggtatagccactgttcgtgaagtactgtcagatagagagctttatctttcatgggaggttggaaaacctagaccaccattgaatagaaactacgtctttactggttaccgcgtgaccaaaaatagtaaagtacagattggagagtatacctttgaaaaaggtgactatggtgatgctgttgtgtacagaggtactacaacatacaaattgaatgttggcgattactttgtgttaacatcacacacagtaatgccactaagtgcaccaacactagtgccacaagagcactatgtgcgaataactggcttataccctacacttaacatctctgatgagttttctagcaatgttgcaaattaccaaaaggtcggtatgcagaagtactccacactccaaggaccacctggtactggtaagagtcactttgctattggacttgccctctactacccatctgctcgcatagtgtatacagcttgctctcatgctgctgttgatgcgctatgtgaaaaggcattaaaatatttgcctatagataagtgtagtagaattatccctgcacgtgcgcgtgtagagtgttttgataaattcaaagtgaattcaaccttagaacagtatgttttctgcactgttaatgctctgcctgaaactactgctgatatagtggtctttgatgaaatttcaatggccactaattatgatttgagtgttgtcaatgctagactacgtgcaaaacactacgtttacattggcgatccagctcaattacctgcaccacgcacattgctaacaaaaggcacacttgaaccagaatatttcaattcagtgtgcagacttatgaaaacaataggtccagacatgttccttggaacttgtcgtcgttgtcctgctgaaattgttgacacagtgagtgctttagtttatgataataagctaaaagcacacaaagagaagtcagcgcaatgctttaagatgttttataagggtgtgattacgcatgatgtgtcatccgcaataaacagaccacaaataggtgtagtaagagaatttcttacacgcaaccctgcttggagaaaagctgtcttcatctcaccatataattcacagaacacagtggcatcaaagattttagggttgccaactcaaactgttgattcttcacagggttctgaatatgactatgtcatattcacgcaaaccactgagactgcacactcttgtaatgtaaaccgctttaatgtggccatcacaagagcaaaaattggcattttgtgcataatgtctgatagagacctttatgacaagctgcaatttacgagtctagaagtaccgcgtcgtaatgtggctactttacaagcagaaaatgtgactggactctttaaggactgtagcaagatcattactggtcttcatccaacacaggcacctacacatcttagtgttgatactaaattcaaaactgaaggactttgtgtcgacataccaggaataccaaaagacatgacctatcgtagactcatctctatgatgggttttaaaatgaattaccaagttaatggttaccctaatatgtttatcacccgtgaagaagctatccgtcacgttcgtgcgtggataggctttgatgttgagggttgtcatgcgactagagatgctgtaggaacaaatctaccactccagttagggttttcaacaggtgttaacctagtgactgtaccaactggctatgttgacactgagaatagcacagaattcaccagagttaatgcaaaacctcctccaggtgatcaatttaagcatcttataccacttatgtacaaaggcttgccctggaacgtggtgcgtattaagattgttcaaatgctcagtgacacactgaaaggattatcagacagagttgtgtttgtcctttgggcgcatggctttgaactcacatcgatgaagtactttgtcaagatcggaccagaaagaacgtgttgtctgtgtgacaaacgcgcgacttgcttctctacttcatctgatacttacgcctgttggaatcactctgtgggctttgactatgtctataacccattcatgattgatgtccagcagtggggttttacaggtaaccttcaaagtaaccatgaccagcactgccaagtgcatggtaatgctcatgtagctagttgtgatgctatcatgactagatgtcttgcagtccatgagtgctttgttaagcgtgttgattggtctgttgaatacccaattattggagatgaactgaagattaacgccgcgtgcagaaaagtacagcatatggttgttaaatctgcattgcttgctgataaattcccagttcttcatgacataggaaacccaaaggctattagatgtgtgccgcaggctgaagtggactggaaattctacgacgctcagccttgcagtgataaagcttataaaatagaagaactcttctactcatatgccacacatcatgacaagttcacagatggtgtctgcttgttttggaactgtaacgttgatcgttacccggctaatgctattgtgtgtaggtttgatactagagtgctttctaatttaaacctaccaggttgtgatggtggtagtttgtatgttaataagcatgcattccacactccagcttttgataagagtgcatttacacatttgaaacaactgcctttcttttattactctgacagtccgtgtgagtctcatggcaaacaggttgtgtcagatattgattatgtcccactaaagtctgctacgtgtattacacgatgcaacttaggtggtgccgtttgtagacatcatgcaaacgagtatagacagtacttggatgcatataatatgatgatttctgctggatttagcctttggatttataaacaatttgatacttacaacttgtggaacactttcaccaagttgcagagtttagaaaatgtggcttataatgttattaacaagggacactttgatggacagagtggtgaagcacctgtgtctatcattaataatgctgtttacactaaggtagatggtattgatgtggagatctttgaaaataagacaacacttcctgttaatgttgcatttgagctttgggctaaacgtaacattaaacctgtgccagagattaaaatactcaataatttgggtgttgatatcgctgctaatactgttatatgggaccacaagagagaagctccagcgcatgtttctacaataggtgtctgtacaatgactgacattgcagagaaacctactgagaatgcttgttcatcactcactgtcttatttgatggtagagttgagggacaggcgaacctttttagaaacgctcgtaatggtgttttaataacagaaggttcagttaagggcttaacaccttcgaaaggacctgcacaggctagtgtcaacggggtcacattaattggagaatcagtaaaaacacagttcaattactttaagaaagtggatggcattattcagcaattgccagaaacttactttactcaaagcagagacttagaggatttcaagcccagatcacaaatggaaactgatttccttgagctcgctatggatgaattcatagaacgatataagctagacggctatgctttcgagcacatcgtttatggagattttagtcatggacaattaggcggacttcatttattgataggactagccaaaaggtcacaggactcactgttaaagctagaggattttattcctatggatagcacagtgaaaaactacttcataacagatgcgcaaacgggttcatctaagtgtgtatgctctgttatcgatcttttacttgatgactttgttgaaataataaagtcacaagatctttcagtggtttcaaaagtagtcaaagttacgattgattatacagaaatttcatttatgctttggtgtaaagatgggcatgtggaaactttttacccaaaattacaatctagccacgcatggcaaccaggtgttgctatgcctaatctttataaaatgcagagaatgttactggaaaagtgtgaccttcaaaattatggtgatagtgctacattgcctaaaggcataatgatgaacgtcgcaaagtatactcaactgtgtcagtatttaaatacacttactttagctgtgccctacaatatgagagttatacactttggcgcaggctctgataaaggagtagcacctggcacagctgttcttagacaatggttgccaactggtacactacttgtcgattctgatttaaatgattttgtttctgatgcagattcaacattaattggtgattgtgcaaccgtacatacggctaataaatgggatctcattattagcgatatgtatgatcctaagactaaaaatgttacaaaagagaatgattccaaagaaggatttttcacttacatttgtggatttatacagcaaaaattagccctcggaggttccgtagctgtaaagataacagaacattcctggaatgccgatctttataagctcatgggatacttcgcatggtggacagcttttgttactaatgttaatgcttcatcctcagaggctttcttaattggttgtaattaccttggcaaaccacgtgagcagatagatggttatgtcatgcatgcaaattacatattttggaggaacacaaatccaatacaattgtcttcctactcattatttgacatgagtaagtttcctcttaaattaagaggtactgctgttatgtcattaaaagatggacaaatcaatgatatgattttgtctcttcttagtaaaggcagacttattgttagagagaataatagagttattatctctagtgatgttcttgttaacaacatg---ttgtttttcttgtttcttcagttcgccttagtaaactcccag------tgt---gatttgacaggtagaactccactcaatcccaattatactaattcttcacaaagaggtgtttattaccctgacacaatttatagatctgacacactagtgcttagtcagggttattttcttccattttattccaatgttagctggtattattca---ttaacaaccaacaatgctgccacaaagaggactgacaaccctatattagatttcaaggacggcatatattttgctgccactgaacactcaaatattgtcaggggctggatctttggaacaactcttgacaacacttctcaatctctcttgatagttaacaatgcaacgaatgttattatcaaggtttgtaattttgacttttgttacgatccctaccttagtggttactatcat---aacaacaaaacctggagcatcagagaatttgctgtctattccttttatgctaattgtacttttgagtatgtctcaaaatcctttatgttgaacatttctggtaatggtggtctgttcaacactctcagagagtttgtttttagaaatgtcgatgggcatttcaagatttactcaaaatttacaccagtaaacttaaatcgtggc------------ttacctactggtctttcagtacttcaaccgttggttgaattaccagttagcataaatattactaaatttagaacactcctcactattcatagaggagac---------cctatgtctaataatggctggactgctttttcagctgcttatttcgtgggctatcttaaaccacgtacctttatgctgaaatataatgagaatggcaccattactgatgctgttgattgtgcacttgaccctctttcggagacaaagtgtacgttaaaatctcttagtgttcaaaagggtatctatcagacttctaactttcgagtgcaacccactcagtctatagttagatttcctNNNNNNNNNNNNNNNNNNNNNNNNNNNNNNNNNNNNNNNNNNNNNNNNNNNNNNNNNNNNNNNNNNNNNNNNNNNNNNNNNNNNNNNNNNNNNNNNNNNNNNNNNNNNNNNNNNNNNNNNNNNNNNNNNNNNNNNNNNNNNNNNNNNNNNNNNNNNNNNNNNNNNNNNNNNNNNNNNNNNNNNNNNNNNNNNNNNNNNNNNNNNNNNNNNNNNNNNNNNNNNNNNNNNNNNNNNNNNNNNNNNNNNNNNNNNNNNNNNNNNNNNNNNNNNNNNNNNNNNNNNNNNNNNNNNNNNNNNNNNNNNNNNNNNNNNNNNNNNNNNNNNNNNNNNNNNNNNNNNNNNNNNNNNNNNNNNNNNNNNNNNNNNNNNNNNNNNNNNNNNNNNNNNNNNNNNNNNNNNNNNNNNNNNNNNNNNNNNNNNNNNNNNNNNNNNNNNNNNNNNNNNNNNNNNNNNNNNNNNNNNNNNNNNNNNNNNNNNNNNNNNNNNNNNNNNNNNNNNNNNNNNNNNNNNNNNNNNNNNNNNNNNNNNNNNNNNNNNNNNNNNNNNNNNNNNNNNNNNNNNNNNNNNNNNNNNNNNNNNNNNNNNNNNNNNNNNNNNNNNNNNNNNNNNNNNNNNNNNNNNNNNNNNNNNNNNNNNNNNNNNNNNNNNNNNNNNNNNNNNNNNNNNNNNNNNNNNNNNNNNNNNNNNNNNNNNNNNNNNNNNNNNNNNNNNNNNNNNNNNNNNNNNNNNNNNNNNNNNNNNNNNNNNNNNNNNNNNNNNNNNNNNNNNNNNNNNNNNNNNNNNNNNNNNNNNNNNNNNNNNNNNNNNNNNNNNNNNNNNNNNNNNNNNNNNNNNNNNNNNNNNNNNNNNNNNNNNNNNNNNNNNNNNNNNNNNNNNNNNNNNNNNNNNNNNNNNNNNNNNNNNNNNNNNNNNNNNNNNNNNNNNNNNNNNNNNNNNNNNNNNNNNNNNNNNNNNNNNNNNNNNNNNNNNNNNNNNNNNNNNNNNNNNNNNNNNNNNNNNNNNNNNNNNNNNNNNNNNNNNNNNNNNNNNNNNNNNNNNNNNNNNNNNNNNNNNNNNNNNNNNNNNNNNNNNNNNNNNNNNNNNNNNNNNNNNNNNNNNNNNNNNNNNNNNNNNNNNNNNNNNNNNNNNNNNNNNNNNNNNNNNNNNNNNNNNNNNNNNNNNNNNNNNNNNNNNNNNNNNNNNNNNNNNNNNNNNNNNNNNNNNNNNNNNNNNNNNNNNNNNNNNNNNNNNNNNNNNNNNNNNNNNNNNNNNNNNNNNNNNNNNNNNNNNNNNNNNNNNNNNNNNNNNNNNNNNNNNNNNNNNNNNNNNNNNNNNNNNNNNNNNgctattgaacaagacaagaacactcaagaggtttttgctcaagtcaagcaaatctataaaacaccacctattaaggattttggtggtttcaatttttcacagatattacccgatccttctaaacccagcaagaggtcgtttattgaagatttactcttcaataaagtcactcttgctgatgctggttttataaaacagtacggtgattgtttgggtgatatttctgctagagatttgatttgtgctcaaaagttcaatggactcactgtcttaccaccattgctcacagatgaaatgatcgctgcttatacagctgcattaattagcggcactgccactgctggatggacctttggtgctggtgctgctcttcaaataccatttgccatgcaaatggcttatagatttaatggaattggagttactcagaatgttctctatgagaatcagaaattaatagccaatcagtttaatagtgctattggaaaaatccaagagtctttgacatctacagctagtgcacttggaaaattgcaggatgttgttaaccaaaatgcacaagctttaaacacgcttgttaaacaacttagttccaattttggtgcaatttcaagcgtgttgaatgatattctttcacgccttgacaaagtcgaggctgaggttcagattgataggttgatcacaggtagacttcagagtttacagacgtatgtgactcaacaattaatcagagctgcagaaatcagagcttctgctaatcttgctgcgactaaaatgtccgagtgtgtactaggacaatctaaaagagttgatttttgtggaaaaggttatcacctaatgtcttttccccagtcagcgcctcatggtgttgttttcttacatgtgacttacattccttcgcaagaaaagaacttcacaacagctcctgccatttgtcatgaaggtaaagcacacttcccacgtgaaggtgttttcgtttcgaatggcacacactggtttgtaacacaaaggaacttttacgaaccccaaattataaccactgacaatacatttgtctccggtaactgtgatgttgtaattggaattatcaataacacagtttatgatcctttacaaccagaacttgattcatttaaggaggagttagataaatattttaaaaatcatacatcacctgatattgatcttggtgatatttctggcattaatgcttctgttgtcaatattcaaaaggaaattgaccgcctcaatgaggttgccagaaatttaaatgaatcactcattgatctccaagaacttggaaaatatgagcactatatcaaatggccatggtatgtttggctcggcttcattgctggactcattgctatagtcatggttacaatcctgctttgttgcatgacaagttgttgcagttgtctcaagggctgttgttcttgcggattttgctgtaaatttgatgaagatgactctgagcctgtgctcaaaggagtcaaattacattacacg---------------------------------------------atggatttgtttatgagaattttcacacttggaactgtaagtctgaaacaaggtgaaattaaggatgctactccttcagattctattcgcgctactgcaacaataccgatacaagccacactccctttcggatggcttgttgttggcgttgcaattcttgctgtttttcaaagcgcttcaaaaataattacactcaaaaagagatggcagttagccctctctaaaggtgtccactttgtttgcaacttgcttctgctgtttttaacagtttactcacacctattgcttgttgctggtggcttagaagccacttttctttttctttatgcattagcttattgcttgcaaactgtaaattttgtgagaataataatgcgattctggttgtgctggaagtgccgctccaagaatcctgtactttatgatgccaactactttctttgttggcatactaattgttatgactattgtataccatacaatagtgtaacctcttcaatcgtcatcacatgtggtgatggtactacgaatcccatttctgaggatgactaccaaattggtggttacacggaaaagtgggagtctggtgttaaggactgtgttgtattacatagttatttcacctcagactactaccagctgtactcaacacaattgagcacagacactggtgttgaacatgttactttcttcatctacaataaaattgttgatgagcctgaa---gaacatgtccaaattcacacaatcgacggtacatctggagttgttaatccagcaatggaaccaatttatgatgaaccgacgacgactactagcgtgcctttg------------------------atgtactcattcgtttcggaagagacaggtacgttaatagttaatagcgtacttctttttcttgcttttgtggtattcttgctagtcacactagccatccttactgcgcttcgattgtgtgcgtactgctgcaatattgttaacgtgagtcttgtaaaaccttctttttacgtttactctcgtgttaaaaatctgaattcttctagagttcctgatcttttggtc------------------------------------------------------------------------atgtcaggtgacaacggtaccattaccgttgaagagcttaaaaagctcttagaacaatggaacctagtaataggattcttgtttcttacatggatttgtttgttacaatttgcctatgccaacaggaataggtttttgtacataattaagttaattttcctctggctgctttggccagtaactttagcttgctttgtgcttgctgctgtttacagaataaactggatcactggtggaattgccattgcaatggcctgtcttgtaggcttgatgtggcttagctacttcattgcttctttcaggctgtttgctcgtacgcgttccatgtggtcatttaacccagaaactaacattcttttgaacgtgcctcttcatggcacaattctgaccaggccgcttctagagagtgaactcgtaattggagctgtgatccttcgtggacatcttcgtattgcaggacaccatctgggacgctgtgacatcaaggacctgcccaaagaaatcactgtagctacatcacgaacgctttcttattacaaattgggagcttcgcagcgtgtagcaggtgactcaggttttgctgcatacagtcgctacaggattggtaattacaaattaaatacagaccattccagtagcagtgacaatattgctttgcttgtacag------atgtttcatctcgttgactttcaggttactatagcagagatattattaattattatgaggacttttaaagtttccatttggaatcttgattatatcataaatctcataattaaaaatctatctaagcctccaactgagaataactgttctcaattagatgaagagcaaccaatggagattgat------atgaaaattattttcttcttggtactgataacacttgttactggcgagctttaccactaccaagagtgtataaaaggtacaactgtacttttaaaagaaccttgctcttcaggaacatatgaaggcaattcaccatttcatcctctagctgataataaatttgcactgacttgctttagcactcaatttgcttttgcttgtcctgacggtgttagacacacctttcagttacgtgcgagatcagtttcacccaaactgtttaccagacaagag---gaagttcaagaattatactcacctgttttccttatcgttgcagctatagtgttcataatactttgcttcacattcaaaagaaaaatagaa------------------------------------------atgtctgataatggaccccaaaaccagagtagtgcaccccgcattacatttggtggaccctcagattcaagtgacaatagccaaaacggagagcgcaatggtgcacgacctaaacaacgtcgaccccaaggcttacccaataatactgcatcttggttcaccgctctcactcaacatggcaaggaaaaccttacgttccctcgagggcaaggtgttccaattaacaccaatagctctaaagatgaccaaattggctactaccgtagagctaccagacgaattcgtggcggtgacggtaaaatgaaagagctcagccccagatggtatttttactatctgggaactggaccagaagctggacttccctatggtgctaacaaagaaggcatcatatgggttgcaactgagggagccttaaacacaccaaaagaccacattggcacccgcaatcctgctaacaatgctgcaatcgtgctacaacttcctcaaggaacaacattgccaaaaggcttctacgcagaagggagcagaggcggcagtcaagcttcttcacgctcctcatcacgtagtcgcaacagttcaagaaactcaactccaggcagcagtaggggaacttctcctgctagaatggctggcaatggcggtgacactgctcttgctttgctgctgctagataggttgaaccagcttgagaacaagatatctggcaaaggccaacaacaacaaggccaaactgtcactaagaaatctgctgctgaggcatctaaaaagcctcgccaaaaacgtactgccacaaaacagtacaacgtcactcaagcatttgggagacgtggtccagaacaaacccaaggaaatttcggggaccaagaattaatcagacaaggaactgattacaaacattggccgcaaattgcacaatttgctccaagtgcctctgcattctttggaatgtctcgcattggcatggaagtcacaccttcgggaacatggctgacttatcatggagccattaaattggatgacaaagatccacaattcaaagacaacgtcatactgctgaataagcacattgacgcatacaaaacattcccaccaacagagcctaaaaaggacaaaaagaaaaaggctgatgaacttcaggctttaccgcagagacagaagaagcaacaaactgtgactcttcttcctgctgcagatttggatgaattctccaaacagttgcaacaatccatgagtggtactgattcaacccaggct
>MN996527.1
------------atggagagccttgtccctggtttcaacgagaaaacacacgtccaactcagtttgcctgttttacaggttcgcgacgtgctcgtacgtggctttggagactccgtggaggaggtcttatcagaggcacgtcaacatcttaaagatggcacttgtggcttagtagaagttgaaaaaggcgttttgcctcaacttgaacagccctatgtgttcatcaaacgttcggatgctcgaactgcacctcatggtcatgttatggttgagctggtagcagaactcgaaggcattcagtacggtcgtagtggtgagacacttggtgtccttgtccctcatgtgggcgaaataccagtggcttaccgcaaggttcttcttcgtaagaacggtaataaaggagctggtggccatagttacggcgccgatctaaagtcatttgacttaggcgacgagcttggcactgatccttatgaagattttcaagaaaactggaacactaaacatagcagtggtgttacccgtgaactcatgcgtgagcttaacggaggggcatacactcgctatgtcgataacaacttctgtggccctgatggctaccctcttgagtgcattaaagaccttctagcacgtgctggtaaagcttcatgcactttgtccgaacaactggactttattgacactaagaggggtgtatactgctgccgtgaacatgagcatgaaattgcttggtacacggaacgttctgaaaagagctatgaattgcagacaccttttgaaattaaattggcaaagaaatttgacaccttcaatggggaatgtccaaattttgtatttcccttaaattccataatcaagactattcaaccaagggttgaaaagaaaaagcttgatggctttatgggtagaattcgatctgtctatccagttgcgtcaccaaatgaatgcaaccaaatgtgcctttcaactctcatgaagtgtgatcattgtggtgaaacttcatggcagacgggcgattttgttaaagccacttgcgaattttgtggcactgagaatttgactaaagaaggtgccactacttgtggttacttaccccaaaatgctgttgttaaaatttattgtccagcatgtcacaattcagaagtaggacctgagcatagtcttgccgaataccataatgaatctggcttgaaaaccattcttcgtaagggtggtcgcactattgcctttggaggctgtgtgttctcttatgttggttgccataacaagtgtgcctattgggttccacgtgctagcgctaacataggttgtaaccatacaggtgttgttggagaaggttccgaaggtcttaatgacaaccttcttgaaatactccaaaaagagaaagtcaacatcaatattgttggtgactttaaacttaatgaagagatcgccattattttggcatctttttctgcttccacaagtgcttttgtggaaactgtgaaaggtttggattataaagcattcaaacaaattgttgaatcctgtggtaattttaaagttacaaaaggaaaagctaaaaaaggtgcctggaatattggtgaacagaaatcaatactgagtcctctttatgcatttgcatcagaggctgctcgtgttgtacgatcaattttctcccgcactcttgaaactgctcaaaattctgtgcgtgttttacagaaggccgctataacaatactagatggaatttcacagtattcactgagactcattgatgctatgatgttcacatctgatttggctactaacaatctagttgtaatggcctacattacaggtggtgttgttcagttgacttcgcagtggctaactaacatctttggcactgtttatgaaaaactcaaacccgtccttgattggcttgaagagaagtttaaggaaggtgtagagtttcttagagacggttgggaaattgttaaatttatctcaacctgtgcttgtgaaattgtcggtggacaaattgtcacctgtgcaaaggaaattaaggagagtgttcagacattctttaagcttgtaaataaatttttggctttgtgtgctgactctatcattattggtggagctaaacttaaagccttgaatttaggtgaaacatttgtcacgcactcaaagggattgtacagaaagtgtgttaaatccagagaagaaactggcctactcatgcctctaaaagccccaaaagaaattatcttcttagagggagaaacacttcccacagaagtgttaacagaggaagttgtcttgaaaactggtgatttacaaccattagaacaacctactagtgaagctgttgaagctccattggttggtacaccagtttgtattaacgggcttatgttgctcgaaatcaaagacacagaaaagtactgtgcccttgcacctaatatgatggtaacaaacaataccttcacactcaaaggcggtgcaccaacaaaggttacttttggtgatgacactgtgatagaagtgcaaggttacaagagtgtgaatatcacttttgaacttgatgaaaggattgataaagtacttaatgagaagtgctctgcctatacagttgaactcggtacagaagtaaatgagttcgcctgtgttgtggcagatgctgtcataaaaactttgcaaccagtatctgaattacttacaccactgggcattgatttagatgagtggagtatggctacatactacttatttgatgagtctggtgagtttaaattggcttcacatatgtattgttctttctaccctccagatgaggatgaagaagaaggtgattgtgaagaagaagagtttgagccatcaactcaatatgagtatggtactgaagatgattaccaaggtaaacctttggaatttggtgccacttct---gctgctcttcaacctgaagaagagcaagaagaagattggttagatgatgatagtcaacaaactgttggtcaacaagacggcagtgaggacaatcagacaactactattcaaacaattgttgaggttcaacctcaattagagatggaacttacacca---gttgttcagactattgaagtgaatagttttagtggttatttaaaacttactgacaatgtatacattaaaaatgcagacattgtggaagaagctaaaaaggtaaaaccaacagtggttgttaatgcagccaatgtttaccttaaacatggaggaggtgttgcaggagccttaaataaggctactaacaatgccatgcaagttgaatctgatgattacatagctactaatggaccacttaaagtgggtggtagttgtgttttaagcggacacaatcttgctaaacactgtcttcatgttgtcggcccaaatgttaacaaaggtgaagacattcaacttcttaagagtgcttatgaaaattttaatcagcacgaagttctacttgcaccattattatcagctggtatttttggtgctgaccctatacattctttaagagtttgtgtagatactgttcgcacaaatgtctacttagctgtctttgataaaaatctctatgacaaacttgtttcaagctttttggaaatgaagagt---------------------------------------------------gaaaagcaagttgaacaaaagatcgctgagattcctaaagaggaagttaagccatttataactgaaagtaaaccttcagttgaacagagaaaacaa---gatgataagaaaatcaaagcttgtgttgaagaagttacaacaactctggaagaaactaagttcctcacagaaaacttgttactttatattgacattaatggcaatcttcatccagattctgccactcttgttagtgacattgacatcactttcttaaagaaagatgctccatatatagtgggtgatgttgttcaagagggtgttttaactgctgtggttatacctactaaaaaggctggtggcactactgaaatgctagcgaaagctttgagaaaagtgccaacagacaattatataaccacttacccgggtcagggtttaaatggttacactgtagaggaggcaaagacagtgcttaaaaagtgtaaaagtgccttttacattctaccatctattatctctaatgagaagcaagaaattcttggaactgtttcttggaatttgcgagaaatgcttgcacatgcagaagaaacacgcaaattaatgcctgtctgtgtggaaactaaagccatagtttcaactatacagcgtaaatataagggtattaaaatacaagagggtgtggttgattatggtgctagattttacttttacaccagtaaaacaactgtagcgtcacttatcaacacacttaacgatctaaatgaaactcttgttacaatgccacttggctatgtaacacatggcttaaatttggaagaagctgctcggtatatgagatctctcaaagtgccagctacagtttctgtttcttcacctgatgctgttacagcgtataatggttatcttacttcttcttctaaaacacctgaagaacattttattgaaaccatctcacttgctggttcctataaagattggtcctattctggacaatctacacaactaggtatagaatttcttaagagaggtgataaaagtgtatattacactagtaatcctaccacattccacctagatggtgaagttatcacctttgacaatcttaagacacttctttctttgagagaagtgaggactattaaggtgtttacaacagtagacaacattaacctccacacgcaagttgtggacatgtcaatgacatatggacaacagtttggtccaacttatttggatggagctgatgttactaaaataaaacctcataattcacatgaaggtaaaacattttatgttttacctaatgatgacactctacgtgttgaggcttttgagtactaccacacaactgatcctagttttctgggtaggtacatgtcagcattaaatcacactaaaaagtggaaatacccacaagttaatggtttaacttctattaaatgggcagataacaactgttatcttgccactgcattgttaacactccaacaaatagagttgaagtttaatccacctgctctacaagatgcttattacagagcaagggctggtgaagctgctaacttttgtgcacttatcttagcctactgtaataagacagtaggtgagttaggtgatgttagagaaacaatgagttacttgtttcaacatgccaatttagattcttgcaaaagagtcttgaacgtggtgtgtaaaacttgtggacaacagcagacaacccttaagggtgtagaagctgttatgtacatgggcacactttcttatgaacaatttaagaaaggtgttcagataccttgtacgtgtggtaaacaagctacaaaatatctagtacaacaggagtcaccttttgttatgatgtcagcaccacctgctcagtatgaacttaagcatggtacatttacttgtgctagtgagtacactggtaattaccagtgtggtcactataaacatataacttctaaagaaactttgtattgcatagacggtgctttacttacaaagtcctcagaatacaaaggtcctattacggatgttttctacaaagaaaacagttacacaacaaccataaaaccagttacttataaattggatggtgttgtttgtacagaaattgaccctaagttggacaattattataagaaagacaattcttatttcacagagcaaccaattgatcttgtaccaaaccaaccatatccaaacgcaagcttcgataattttaagtttgtatgtgat---aatatcaaatttgctgatgatttaaaccagttaactggttataagaaacctgcttcaagagagcttaaagttacatttttccctgacttaaatggtgatgtggtggctattgattataaacactacacaccctcttttaagaaaggagctaaattgttacataaacctattgtttggcatgttaacaatgcaactaataaagccacgtataaaccaaatacctggtgtatacgttgtctttggagcacaaaaccagttgaaacatcaaattcgtttgatgtactgaagtcagaggacgcgcagggaatggataatcttgcctgcgaagatctaaaaccagtctctgaagaagtagtggaaaatcctaccatacagaaagacgttcttgagtgtaatgtgaaaactaccgaagttgtaggagacattatacttaaaccagcaaataatagtttaaaaattacagaagaggttggccacacagatctaatggctgcttatgtagacaattctagtcttactattaagaaacctaatgaattatctagagtattaggtttgaaaacccttgctactcatggtttagctgctgttaatagtgtcccttgggatactatagctaattatgctaagccttttcttaacaaagttgttagtacaactactaacatagttacacggtgtttaaaccgtgtttgtactaattatatgccttatttctttactttattgctacaattgtgtacttttactagaagtacaaattctagaattaaagcatctatgccgactactatagcaaagaatactgttaagagtgtcggtaaattttgtctagaggcttcatttaattatttgaagtcacctaatttttctaaactgataaatattataatttggtttttactattaagtgtttgcctaggttctttaatctactcaaccgctgctttaggtgttttaatgtctaatttaggcatgccttcttactgtactggttacagagaaggctatttgaactctactaatgtcactattgcaacctactgtactggttctataccttgtagtgtttgtcttagtggtttagattctttagacacctatccttctttagaaactatacaaattaccatttcatcttttaaatgggatttaactgcttttggcttagttgcagagtggtttttggcatatattcttttcactaggtttttctatgtacttggattggctgcaatcatgcaattgtttttcagctattttgcagtacattttattagtaattcttggcttatgtggttaataattaatcttgtacaaatggccccgatttcagctatggttagaatgtacatcttctttgcatcattttattatgtatggaaaagttatgtgcatgttgtagacggttgtaattcatcaacttgtatgatgtgttacaaacgtaatagagcaacaagagtcgaatgtacaactattgttaatggtgttagaaggtccttttatgtctatgctaatggaggtaaaggcttttgcaaactacacaattggaattgtgttaattgtgatacattctgtgctggtagtacatttattagtgatgaagttgcgagagacttgtcactacagtttaaaagaccaataaatcctactgaccagtcttcttacatcgttgatagtgttacagtgaagaatggttccatccatctttactttgataaagctggtcaaaagacttatgaaagacattctctctctcattttgttaacttagacaacctgagagctaataacactaaaggttcattgcctattaatgttatagtttttgatggtaaatcaaaatgtgaagaatcatctgcaaaatcagcgtctgtttactacagtcagcttatgtgtcaacctatactgttactagatcaggcattagtgtctgatgttggtgatagtgcggaagttgcagttaaaatgtttgatgcttacgttaatacgttttcatcaacttttaacgtaccaatggaaaaactcaaaacactagttgcaactgcagaagctgaacttgcaaagaatgtgtccttagacaatgtcttatctacttttatttcagcagctcggcaagggtttgttgattcagatgtagaaactaaagatgttgttgaatgtcttaaattgtcacatcaatctgacatagaagttactggcgatagttgtaataactatatgctcacctataacaaagttgaaaacatgacaccccgtgaccttggtgcttgtattgactgtagtgcgcgtcatattaatgcgcaggtagcaaaaagtcacaacattgctttgatatggaacgttaaagatttcatgtcattgtctgaacaactacgaaaacaaatacgtagtgctgctaaaaagaataacttaccttttaagttgacatgtgcaactactagacaagttgttaatgttgtaacaacaaagatagcacttaagggtggtaaaattgttaataattggttgaagcagttaattaaagttacacttgtgttcctttttgttgctgctattttctatttaataacacctgttcatgtcatgtctaaacatactgacttttcaagtgaaatcataggatacaaggctattgatggtggtgtcactcgtgacatagcatctacagatacttgttttgctaacaaacatgctgattttgacacatggtttagccagcgtggtggtagttatactaatgacaaagcttgcccattgattgctgcagtcataacaagagaagtgggttttgtcgtgcctggtttgcctggcacgatattacgcacaactaatggtgactttttgcatttcttacctagagtttttagtgcagttggtaacatctgttacacaccatcaaaacttatagagtacactgactttgcaacatcagcttgtgttttggctgctgaatgtacaatttttaaagatgcttctggtaagccagtaccatattgttatgataccaatgtactagaaggttctgttgcttatgaaagtttacgccctgacacacgttatgtgctcatggatggctctattattcaatttcctaacacctaccttgaaggttctgttagagtggtaacaacttttgattctgagtactgtaggcacggcacttgtgaaagatcagaagctggtgtttgtgtatctactagtggtagatgggtacttaacaatgattattacagatctttaccaggagttttctgtggtgtagatgctgtaaatttacttactaatatgtttacaccactaattcaacctattggtgctttggacatatcagcatctatagtagctggtggtattgtagctatcgtagtaacatgccttgcctactattttatgaggtttagaagagcttttggtgaatacagtcatgtagttgcctttaatactttactattccttatgtcattcactgtactctgtttaacaccagtttactcattcttacctggtgtttattctgttatttacttgtacttgacattttatcttactaatgatgtttcttttttagcacatattcagtggatggttatgttcacacctttagtacctttctggataacaattgcttatatcatttgtatttccacaaagcatttctattggttctttagtaattacctaaagagacgtgtagtctttaatggtgtttcctttagtacttttgaagaagctgcgctgtgcacctttttgttaaataaagaaatgtatctaaagttgcgtagtgatgtgctattacctcttacgcaatataatagatacttagctctttataataagtacaagtattttagtggagcaatggatacaactagctacagagaagctgcttgttgtcatctcgcaaaggctctcaatgacttcagtaactcaggttctgatgttctttaccaaccaccacaaacctctatcacctcagctgttttgcagagtggttttagaaaaatggcattcccatctggtaaagttgagggttgtatggtacaagtaacttgtggtacaactacacttaacggtctttggcttgatgacgtagtttactgtccaagacatgtgatctgcacctctgaagacatgcttaaccctaattatgaagatttactcattcgtaagtctaatcataatttcttggtacaggctggtaatgttcaactcagggttattggacattctatgcaaaattgtgtacttaagcttaaggttgatacagccaatcctaagacacctaagtataagtttgttcgcattcaaccaggacagactttttcagtgttagcttgttacaatggttcaccatctggtgtttaccaatgtgctatgaggcccaatttcactattaagggttcattccttaatggttcatgtggtagtgttggttttaacatagattatgactgtgtctctttttgttacatgcaccatatggaattaccaactggagttcatgctggcacagacttagaaggtaacttttatggaccttttgttgacaggcaaacagcacaagcagctggtacggacacaactattacagttaatgttttagcttggttgtacgctgctgttataaatggagacaggtggtttctcaatcgatttaccacaactcttaatgactttaaccttgtggctatgaagtacaattatgaacctctaacacaagaccatgttgacatactaggacctctttctgctcaaactggaattgccgttttagatatgtgtgcttcattaaaagaattactgcaaaatggtatgaatggacgtaccatattgggtagtgctttattagaagatgaatttacaccttttgatgttgttagacaatgctcaggtgttactttccaaagtgcagtgaaaagaacaatcaagggtacacaccactggttgttactcacaattttgacttcacttttagttttagtccagagtactcaatggtctttgttcttttttttgtatgaaaatgcctttttaccttttgctatgggtattattgctatgtctgcttttgcaatgatgtttgtcaaacataagcatgcatttctctgtttgtttttgttaccttctcttgccactgtagcttattttaatatggtctatatgcctgctagttgggtgatgcgtattatgacatggttggatatggttgatactagtttgtctggttttaagctaaaagactgtgttatgtatgcatcagctgtagtgttactaatccttatgacagcaagaactgtgtatgatgatggtgctaggagagtgtggacacttatgaatgtcttgacactcgtttataaagtttattatggtaatgctttagatcaagccatttccatgtgggctcttataatctctgttacttctaactactcaggtgtagttacaactgtcatgtttttggccagaggtattgtttttatgtgtgttgagtattgccctattttcttcataactggtaatacacttcagtgtataatgctagtttattgtttcttaggctatttttgtacttgttactttggcctcttttgtttactcaaccgctactttagactgactcttggtgtttatgattacttagtttctacacaggagtttagatatatgaattcacagggactactcccacccaagaatagcatagatgccttcaaactcaacattaaattgttgggtgttggtggcaaaccttgtatcaaagtagccactgtacagtctaaaatgtcagatgtaaagtgcacatcagtagtcttactctcagttttgcaacaactcagagtagaatcatcatctaaattgtgggctcaatgtgtccagttacacaatgacattctcttagctaaagatactactgaagcctttgaaaaaatggtttcactactttctgttttgctttccatgcagggtgctgtagacataaacaagctttgtgaagaaatgctggacaacagggcaaccttacaagctatagcctcagagtttagttcccttccatcatatgcagcttttgctactgctcaagaagcttatgagcaggctgttgctaatggtgattctgaagttgttcttaaaaagttgaagaagtctttgaatgtggctaaatctgaatttgaccgtgatgcagccatgcaacgtaagttggaaaagatggctgatcaagctatgacccaaatgtataaacaggctagatctgaggacaagagggcaaaagttactagtgctatgcagacaatgcttttcactatgcttagaaagttggataatgatgcactcaacaacattatcaacaatgcaagagatggttgtgttcccttgaacataatacctcttacaacagcagccaaactaatggttgtcataccagactataacacatataaaaatacgtgtgatggtacaacatttacttatgcatcagcattgtgggaaatccaacaggttgtagatgcagatagtaaaattgttcaacttagtgaaattagtatggacaattcacctaatttagcatggcctcttattgtaacagctttaagggccaattctgctgtcaaattacagaataatgagcttagtcctgttgcactacgacagatgtcttgtgctgccggtactacacaaactgcttgcactgatgacaatgcgttagcttactacaacacaacaaagggaggtaggtttgtacttgcactgttatccgatttacaggatttgaaatgggctagattccctaagagtgatggaactggtactatctatacagaactggaaccaccttgtaggtttgttacagacacacctaaaggtcctaaagtgaagtatttatactttattaaaggattaaacaacctaaatagaggtatggtacttggtagtttagctgccacagtacgtctacaagctggtaatgcaacagaagtgcctgccaattcaactgtattatctttctgtgcttttgctgtagatgctgctaaagcttacaaagattatctagctagtgggggacaaccaatcactaattgtgttaagatgttgtgtacacacactggtactggtcaggcaataacagttacaccggaagccaatatggatcaagaatcctttggtggtgcatcgtgttgtctgtactgccgttgccacatagatcatccaaatcctaaaggattttgtgacttaaaaggtaagtatgtacaaatacctacaacttgtgctaatgaccctgtgggttttacacttaaaaacacagtctgtaccgtctgcggtatgtggaaaggttatggctgtagttgtgatcaactccgcgaacccatgcttcagtcagctgatgcacaatcgtttttaaac------------------------------cgggtttgcggtgtaagtgcagcccgtcttacaccgtgcggcacaggcactagtactgatgtcgtatacagggcttttgacatctacaatgataaagtagctggttttgctaaattcctaaaaactaattgttgtcgcttccaagaaaaggacgaagatgacaatttaattgattcttactttgtagttaagagacacactttctctaactaccaacatgaagaaacaatttataatttacttaaggattgtccagctgttgctaaacatgacttctttaagtttagaatagacggtgacatggtaccacatatatcacgtcaacgtcttactaaatacacaatggcagacctcgtctatgctttaaggcattttgatgaaggtaattgtgacacattaaaagaaatacttgtcacatacaattgttgtgatgatgattatttcaataaaaaggactggtatgattttgtagaaaacccagatatattacgcgtatacgccaacttaggtgaacgtgtacgccaagctttgttaaaaacagtacaattctgtgatgccatgcgaaatgctggtattgttggtgtactgacattagataatcaagatctcaatggtaactggtatgatttcggtgatttcatacaaaccacgccaggtagtggagttcctgttgtagattcttattattcattgttaatgcctatattaaccttgaccagggctttaactgcagagtcacatgttgacactgacttaacaaagccttacattaagtgggatttgttaaaatatgacttcacggaagagaggttaaaactctttgaccgttattttaaatattgggatcagacataccacccaaattgtgttaactgtttggatgacagatgcattctgcattgtgcaaactttaatgttttattctctacagtgttcccacctacaagttttggaccactagtgagaaaaatatttgttgatggtgttccatttgtagtttcaactggataccacttcagagagctaggtgttgtacataatcaggatgtaaacttacatagctctagacttagttttaaggaattacttgtgtatgctgctgaccctgctatgcacgctgcttctggtaatctattactagataaacgcactacgtgcttttcagtagctgcacttactaacaatgttgcttttcaaactgtcaaacccggtaattttaacaaagacttctatgactttgctgtgtctaagggtttctttaaggaaggaagttctgttgaattaaaacacttcttctttgctcaggatggtaatgctgctatcagcgattatgactactatcgttataatctaccaacaatgtgtgatatcagacaactactatttgtagttgaagttgttgataagtactttgattgttacgatggtggctgtattaatgctaaccaagtcatcgtcaacaacctagacaaatcagctggttttccatttaataaatggggtaaggctagactttattatgattcaatgagttatgaggatcaagatgcacttttcgcatatacaaaacgtaatgtcatccctactataactcaaatgaatcttaagtatgccattagtgcaaagaatagagctcgcaccgtagctggtgtctctatctgtagtactatgaccaatagacagtttcatcaaaaattattgaaatcaatagccgccactagaggagctactgtagtaattggaacaagcaaattctatggtggttggcacaacatgttaaaaactgtttatagtgatgtagaaaaccctcaccttatgggttgggattatcctaaatgtgatagagccatgcctaacatgcttagaattatggcctcacttgttcttgctcgcaaacatacaacgtgttgtagcttgtcacaccgtttctatagattagctaatgagtgtgctcaagtattgagtgaaatggtcatgtgtggcggttcactatatgttaaaccaggtggaacctcatcaggagatgccacaactgcttatgctaatagtgtttttaacatttgtcaagctgtcacggccaatgttaatgcacttttatctactgatggtaacaaaattgccgataagtatgtccgcaatttacaacacagactttatgagtgtctctatagaaatagagatgttgacacagactttgtgaatgagttttacgcatatttgcgtaaacatttctcaatgatgatactctctgacgatgctgttgtgtgtttcaatagcacttatgcatctcaaggtctagtggctagcataaagaactttaagtcagttctttattatcaaaacaatgtttttatgtctgaagcaaaatgttggactgagactgaccttactaaaggacctcatgaattttgctctcaacatacaatgctagttaaacagggtgatgattatgtgtaccttccttacccagatccatcaagaatcctaggggccggctgttttgtagatgatatcgtaaaaacagatggtacacttatgattgaacggttcgtgtctttagctatagatgcttacccacttactaaacatcctaatcaggagtatgctgatgtctttcatttgtacttacaatacataagaaagctacatgatgagttaacaggacacatgttagacatgtattctgttatgcttactaatgataacacttcaaggtattgggaacctgagttttatgaggctatgtacacaccgcatacagtcttacaggctgttggggcttgtgttctttgcaattcacagacttcattaagatgtggtgcttgcatacgtagaccattcttatgttgtaaatgctgttacgaccatgtcatatcaacatcacataaattagtcttgtctgttaatccgtatgtttgcaatgctccaggttgtgatgtcacagatgtgactcaactttacttaggaggtatgagctattattgtaaatcacataaaccacccattagttttccattgtgtgctaatggacaagtttttggtttatataaaaatacatgtgttggtagcgataatgttactgactttaatgcaattgcaacatgtgactggacaaatgctggtgattacattttagctaacacctgtactgaaagactcaagctttttgcagcagaaacgctcaaagctactgaggagacatttaaactgtcttatggtattgctactgtacgtgaagtgctgtctgacagagaattacatctttcatgggaagttggtaaacctagaccaccacttaaccgaaattatgtctttactggttatcgtgtaactaaaaacagtaaagtacaaataggagagtacacctttgaaaaaggtgactatggtgatgctgttgtttaccgaggtacaacaacttacaaattaaatgttggtgattattttgtgctgacatcacatacagtaatgccattaagtgcacctacactagtgccacaagagcactatgttagaattactggcttatacccaacactcaatatctcagatgagttttctagcaatgttgcaaattatcaaaaggttggtatgcaaaagtattctacactccagggaccacctggtactggtaagagtcattttgctattggcctagctctctactacccttctgctcgcatagtgtatacagcttgctctcatgccgctgttgatgcactatgtgagaaggcattaaaatatttgcctatagataaatgtagtagaattatacctgcacgtgctcgtgtagagtgttttgataaattcaaagtgaattcaacattagaacagtatgtcttttgtactgtaaatgcattgcctgagacgacagcagatatagttgtctttgatgaaatttcaatggccacaaattatgatttgagtgttgtcaatgccagattacgtgctaagcactatgtgtacattggcgaccctgctcaattacctgcaccacgcacattgctaactaagggcacactagaaccagaatatttcaattcagtgtgtagacttatgaaaactataggtccagacatgttcctcggaacttgtcggcgttgtcctgctgaaattgttgacactgtgagtgctttggtttatgataataagcttaaagcacataaagacaaatcagctcaatgctttaaaatgttttataagggtgttatcacgcatgatgtttcatctgcaattaacaggccacaaataggcgtggtaagagaattccttacacgtaaccctgcttggagaaaagctgtctttatttcaccttataattcacagaatgctgtagcctcaaagattttgggactaccaactcaaactgttgattcatcacagggctcagaatatgactatgtcatattcactcaaaccactgaaacagctcactcttgtaatgtaaacagatttaatgttgctattaccagagcaaaagtaggcatactttgcataatgtctgatagagacctttatgacaagttgcaatttacaagtcttgaaattccacgtaggaatgtggcaactttacaagctgaaaatgtaacaggactctttaaagattgtagtaaggtaatcactgggttacatcctacacaggcacctacacacctcagtgttgacactaaattcaaaactgaaggtttatgtgttgacatacctggcatacctaaggacatgacctatagaagactcatctctatgatgggttttaaaatgaattatcaagttaatggttaccctaacatgtttatcacccgcgaagaagctataagacatgtacgtgcatggattggcttcgatgtcgaggggtgtcatgctactagagaagctgttggtaccaatttacctttacagctaggtttttctacaggtgttaacctagttgctgtacctacaggttatgttgatacacctaataatacagatttttccagagttagtgctaaaccaccgcctggagatcaatttaaacacctcataccacttatgtacaaaggacttccttggaatgtagtgcgtataaagattgtacaaatgttaagtgacacacttaaaaatctctctgacagagtcgtatttgtcttatgggcacatggctttgagttgacatctatgaagtattttgtgaaaataggacctgagcgcacctgttgtctatgtgatagacgtgccacatgcttttccactgcttcagacacttatgcctgttggcatcattctattggatttgattacgtctataatccgtttatgattgatgttcaacaatggggttttacaggtaacctacaaagcaaccatgatctgtattgtcaagtccatggtaatgcacatgtagctagttgtgatgcaatcatgactaggtgtctagctgtccacgagtgctttgttaagcgtgttgactggactattgaatatcctataattggtgatgaactgaagattaatgcggcttgtagaaaggttcaacacatggttgttaaagctgcattattagcagacaaattcccagttcttcacgacattggtaaccctaaagctattaagtgtgtacctcaagctgatgtagaatggaagttctatgatgcacagccttgtagtgacaaagcttataaaatagaagaattattctattcttatgccacacattctgacaaattcacagatggtgtatgcctattttggaattgcaatgtcgatagatatcctgctaattccattgtttgtagatttgacactagagtgctatctaaccttaacttgcctggttgtgatggtggcagtttgtatgtaaataaacatgcattccacacaccagcttttgataaaagtgcttttgttaatttaaaacaattaccatttttctattactctgacagtccatgtgagtctcatggaaaacaagtagtgtcagatatagattatgtaccactaaagtctgctacgtgtataacacgttgcaatttaggtggtgctgtctgtagacatcatgctaatgagtacagattgtatctcgatgcttataacatgatgatctcagctggctttagcttgtgggtttacaaacaatttgatacttataacctctggaacacttttacaagacttcagagtttagaaaatgtggcttttaatgttgtaaataagggacactttgatggacaacagggtgaagtaccagtttctatcattaataacactgtttacacaaaagttgatggtgttgatgtagaattgtttgaaaataaaacaacattacctgttaatgtagcatttgagctttgggctaagcgcaacattaaaccagtaccagaggtgaaaatactcaataatttgggtgtggacattgctgctaatactgtgatctgggactacaaaagagatgctccagcacatatatctactattggtgtttgttctatgactgacatagccaagaaaccaactgaaacgatttgtgcaccactcactgtcttttttgatggtagagttgatggtcaagtagacttatttagaaatgcccgtaatggtgttcttattacagaaggtagtgttaaaggtttacaaccatctgtaggtcccaaacaagctagtcttaatggagtcacattaattggagaagccgtaaaaacacagttcaattattataagaaagttgatggtgttgtccaacaattacctgaaacttactttactcagagtagaaatttacaagaatttaaacccaggagtcaaatggaaattgatttcttagaattagctatggatgaattcattgaacggtataaattagaaggctatgccttcgaacatatcgtttatggagattttagtcatagtcagttaggtggtttacatctactgattggactagctaaacgttttaaggaatcaccttttgaattagaagattttattcctatggacagtacagttaaaaactatttcataacagatgcgcaaacaggttcatctaagtgtgtgtgttctgttattgatttattacttgatgattttgttgaaataataaaatcccaagatttatctgtagtttctaaggttgtcaaagtgactattgactatacagaaatttcatttatgctttggtgtaaagatggccatgtagaaacattttacccaaaattacaatctagtcaagcgtggcaaccgggtgttgctatgcctaatctttacaaaatgcaaagaatgctattagaaaagtgtgaccttcaaaattatggtgatagtgcaacattacctaaaggcataatgatgaatgtcgcaaaatatactcaactgtgtcaatatttaaacacattaacattagctgtaccctataatatgagagttatacattttggtgctggttctgataaaggagttgcaccaggtacagctgttttaagacagtggttgcctacgggtacgctgcttgtcgattcagatcttaatgactttgtctctgatgcagattcaactttgattggtgattgtgcaactgtacatacagctaataaatgggatctcattattagtgatatgtacgaccctaagactaaaaatgttacaaaagaaaatgactctaaagagggttttttcacttacatttgtgggtttatacaacaaaagctagctcttggaggttccgtggctataaagataacagaacattcttggaatgctgatctttataagctcatgggacacttcgcatggtggacagcctttgttactaatgtgaatgcgtcatcatctgaagcatttttaattggatgtaattatcttggcaaaccacgcgaacaaataaatggttatgtcatgcatgcaaattacatattttggaggaatacaaatccaattcagttgtcttcctattctttatttgacatgagtaaatttccccttaaattaaggggtactgctgttatgtctttaaaagaaggtcaaatcaatgatatgattttatctcttcttagtaaaggtagacttataattagagaaaacaacagagttgttatttctagtgatgttcttgttaacaac------atgtttgtttttcttgttttattgccactagtctctagtcag------tgtgttaatcttacaaccagaactcaattaccccctgcatacactaattctttcacacgtggtgtttattaccctgacaaagttttcagatcctcagttttacattcaactcaggacttgttcttacctttcttttccaatgttacttggttccatgctatacatgtctctgggaccaatggtactaagaggtttgataaccctgtcctaccatttaatgatggtgtttattttgcttccactgagaagtctaacataataagaggctggatttttggtactactttagattcgaagacccagtccctacttattgttaataacgctactaatgttgttattaaagtctgtgaatttcaattttgtaatgatccatttttgggtgtttattaccacaaaaacaacaaaagttggatggaaagtgagttcagagtttattctagtgcgaataattgcacttttgaatatgtctctcagccttttcttatggaccttgaaggaaaacagggtaatttcaaaaatcttagggaatttgtgtttaagaatattgatggttattttaaaatatattctaagcacacgcctattaatttagtgcgtgat------------ctccctcagggtttttcggctttagaaccattggtagatttgccaataggtattaacatcactaggtttcaaactttacttgctttacatagaagttatttgactcctggtgattcttcttcaggttggacagctggtgctgcagcttattatgtgggttatcttcaacctaggacttttctattaaaatataatgaaaatggaaccattacagatgctgtagactgtgcacttgaccctctctcagaaacaaagtgtacgttgaaatccttcactgtagaaaaaggaatctatcaaacttctaactttagagtccaaccaacagaatctattgttagatttcctNNNNNNNNNNNNNNNNNNNNNNNNNNNNNNNNNNNNNNNNNNNNNNNNNNNNNNNNNNNNNNNNNNNNNNNNNNNNNNNNNNNNNNNNNNNNNNNNNNNNNNNNNNNNNNNNNNNNNNNNNNNNNNNNNNNNNNNNNNNNNNNNNNNNNNNNNNNNNNNNNNNNNNNNNNNNNNNNNNNNNNNNNNNNNNNNNNNNNNNNNNNNNNNNNNNNNNNNNNNNNNNNNNNNNNNNNNNNNNNNNNNNNNNNNNNNNNNNNNNNNNNNNNNNNNNNNNNNNNNNNNNNNNNNNNNNNNNNNNNNNNNNNNNNNNNNNNNNNNNNNNNNNNNNNNNNNNNNNNNNNNNNNNNNNNNNNNNNNNNNNNNNNNNNNNNNNNNNNNNNNNNNNNNNNNNNNNNNNNNNNNNNNNNNNNNNNNNNNNNNNNNNNNNNNNNNNNNNNNNNNNNNNNNNNNNNNNNNNNNNNNNNNNNNNNNNNNNNNNNNNNNNNNNNNNNNNNNNNNNNNNNNNNNNNNNNNNNNNNNNNNNNNNNNNNNNNNNNNNNNNNNNNNNNNNNNNNNNNNNNNNNNNNNNNNNNNNNNNNNNNNNNNNNNNNNNNNNNNNNNNNNNNNNNNNNNNNNNNNNNNNNNNNNNNNNNNNNNNNNNNNNNNNNNNNNNNNNNNNNNNNNNNNNNNNNNNNNNNNNNNNNNNNNNNNNNNNNNNNNNNNNNNNNNNNNNNNNNNNNNNNNNNNNNNNNNNNNNNNNNNNNNNNNNNNNNNNNNNNNNNNNNNNNNNNNNNNNNNNNNNNNNNNNNNNNNNNNNNNNNNNNNNNNNNNNNNNNNNNNNNNNNNNNNNNNNNNNNNNNNNNNNNNNNNNNNNNNNNNNNNNNNNNNNNNNNNNNNNNNNNNNNNNNNNNNNNNNNNNNNNNNNNNNNNNNNNNNNNNNNNNNNNNNNNNNNNNNNNNNNNNNNNNNNNNNNNNNNNNNNNNNNNNNNNNNNNNNNNNNNNNNNNNNNNNNNNNNNNNNNNNNNNNNNNNNNNNNNNNNNNNNNNNNNNNNNNNNNNNNNNNNNNNNNNNNNNNNNNNNNNNNNNNNNNNNNNNNNNNNNNNNNNNNNNNNNNNNNNNNNNNNNNNNNNNNNNNNNNNNNNNNNNNNNNNNNNNNNNNNNNNNNNNNNNNNNNNNNNNNNNNNNNNNNNNNNNNNNNNNNNNNNNNNNNNNNNNNNNNNNNNNNNNNNNNNNNNNNNNNNNNNNNNNNNNNNNNNNNNNNNNNNNNNNNNNNNNNNNNNNNNNNNNNNNNNNNNNNNNNNNNNNNNNNNNNNNNNNNNNNNNNNNNNNNNNNNNNNNNNNNNNgctgttgaacaagacaaaaacacccaagaagtttttgcacaagtcaaacaaatttacaaaacaccaccaattaaagattttggtggttttaatttttcacaaatattaccagatccatcaaaaccaagcaagaggtcatttattgaagatctacttttcaacaaagtgacacttgcagatgctggcttcatcaaacaatatggtgattgccttggtgatattgctgctagagacctcatttgtgcacaaaagtttaacggccttactgttttgccacctttgctcacagatgaaatgattgctcaatacacttctgcactgttagcgggtacaatcacttctggttggacctttggtgcaggtgctgcattacaaataccatttgctatgcaaatggcttataggtttaatggtattggagttacacagaatgttctctatgagaaccaaaagttgattgccaaccaatttaatagtgctattggcaaaattcaagactcactttcttccacagcaagtgcacttggaaaacttcaagatgtggtcaaccaaaatgcacaagctttaaacacgcttgttaaacaacttagctccaattttggtgcaatttcaagtgttttaaatgatatcctttcacgtcttgacaaagttgaggctgaagtgcaaattgataggttgatcacaggcagacttcaaagtttgcagacatatgtgactcaacaattaattagagctgcagaaatcagagcttctgctaatcttgctgctactaaaatgtcagagtgtgtacttggacaatcaaaaagagttgatttttgtggaaagggctatcatcttatgtccttccctcagtcagcacctcatggtgtagtcttcttgcatgtgacttatgtccctgcacaagaaaagaacttcacaactgctcctgccatttgtcatgatggaaaagcacactttcctcgtgaaggtgtctttgtttcaaatggcacacactggtttgtaacacaaaggaatttttatgaaccacaaatcattactacagacaacacatttgtgtctggtaactgtgatgttgtaataggaattgtcaacaacacagtttatgatcctttgcaacctgaattagactcattcaaggaggagttagataaatattttaagaatcatacatcaccagatgttgatttaggtgacatctctggcattaatgcttcagttgtaaacattcaaaaagaaattgaccgcctcaatgaggttgccaagaatttaaatgaatctctcatcgatctccaagaacttggaaagtatgagcagtatataaaatggccatggtacatttggctaggttttatagctggcttgattgccatagtaatggtgacaattatgctttgctgtatgaccagttgctgtagttgtctcaagggctgttgttcttgtggatcctgctgcaaatttgatgaagacgactctgagccagtgctcaaaggagtcaaattacattacaca---------------------------------------------atggatttgtttatgagaatcttcacaattggaactgtaactttgaagcaaggtgaaatcaaggatgctactccttcagattttgttcgcgctactgcaacgataccgatacaagcctcactccctttcggatggcttattgttggcgttgcacttcttgctgtttttcagagcgcttccaaaatcataaccctcaaaaagagatggcaactagcactctccaagggtgttcactttgtttgcaacttgctgttgttgtttgtaacagtttactcacaccttttgctcgttgctgctggccttgaagccccttttctctatctttatgctttagtctacttcttgcagagtataaactttgtaagaataataatgaggctttggctttgctggaaatgccgttccaaaaacccattactttatgatgccaactattttctttgctggcatactaattgttacgactattgtataccttacaatagtgtaacttcttcaattgtcattacttcaggtgatggcacaacaagtcctatttctgaacatgactaccagattggtggttatactgaaaaatgggaatctggagtaaaagactgtgttgtattacacagttacttcacttcagactattaccagctgtactcaactcaattgagtacagacactggtgttgaacatgttaccttcttcatctacaataaaattgttgatgagcctgaa---gaacatgtccaaattcacacaatcgacggttcatccggagttgttaatccagtaatggaaccaatttatgatgaaccgacgacgactactagcgtgcctttg------------------------atgtactcattcgtttcggaagagacaggtacgttaatagttaatagcgtacttctttttcttgctttcgtggtattcttgctagttacactagccatccttactgcgcttcgattgtgtgcgtactgctgcaatattgttaacgtgagtcttgtaaaaccttctttttacgtttactctcgtgttaaaaatctgaattcttctagagttcctgatcttctggtc------------------------------------------------------------------------atggcagattccaacggtactattaccgttgaagagcttaaaaagctccttgaacaatggaacctagtaataggtttcctattccttacatggatttgtcttctacaatttgcctatgccaacaggaataggtttttgtatataattaagttaattttcctctggctgttatggccagtaactttagcttgttttgtgcttgctgctgtttacagaataaattggatcaccggtggaattgctatcgcaatggcttgtcttgtaggcttgatgtggctcagctacttcattgcttctttcagactgtttgcgcgtacgcgttccatgtggtcattcaatccagaaactaacattcttctcaacgtgccactccatggcactattctgaccagaccgcttctagaaagtgaactcgtaatcggagctgtgatccttcgtggacatcttcgtattgctggacaccatctaggacgctgtgacatcaaggacctgcctaaagaaatcactgttgctacatcacgaacgctttcttattacaaattgggagcttcgcagcgtgtagcaggtgactcaggttttgctgcatacagtcgctacaggattggcaactataaattaaacacagaccattccagtagcagtgacaatattgctttgcttgtacag------atgtttcatctcgttgactttcaggttactatagcagagatattactaattattatgaggacttttaaagtttccatttggaatcttgattacatcataaacctcataattaaaaatttatctaagtcactaactgagaataaatattctcaattagatgaagagcaaccaatggagattgat------atgaaaattattcttttcttggcactgataacactcgctacttgtgagctttatcactaccaagagtgtgttagaggtacaacagtacttttaaaagaaccttgctcttctggaacatacgagggcaattcaccatttcatcctctagctgataacaaatttgcactgacttgctttagcactcaatttgcttttgcttgtcctgacggcgtaaaacacgtctatcagttacgtgccagatcagtttcacctaaactgttcatcagacaagag---gaagttcaagaactttactctccaatttttcttattgttgcggcaatagtgtttataacactttgcttcacactcaaaagaaagacagaa------------------------------------------atgtctgataatggaccccaaaatcagcgaaatgcaccccgcattacgtttggtggaccctcagattcaactggcagtaaccagaatggagaacgcagtggggcgcgatcaaaacaacgtcggccccaaggtttacccaataatactgcgtcttggttcaccgctctcactcaacatggcaaggaagaccttaaattccctcgaggacaaggcgttccaattaacaccaatagcagtccagatgaccaaattggctactaccgaagagctaccagacgaattcgtggtggtgacggtaaaatgaaagatctcagtccaagatggtatttctactacctaggaactgggccagaagctggacttccctatggtgctaacaaagacggcatcatatgggttgcaactgagggagccttgaatacaccaaaagatcacattggcacccgcaatcctgctaacaatgctgcaatcgtgctacaacttcctcaaggaacaacattgccaaaaggcttctacgcagaagggagcagaggcggcagtcaagcctcttctcgttcctcatcacgtagtcgcaacagttcaagaaattcaactccaggcagcagtaggggaacttctcctgctagaatggctggcaatggcggtgatgctgctcttgctttgctgctgcttgacagattgaaccagcttgagagcaaaatgtctggtaaaggccaacaacaacaaggccaaactgtcactaagaaatctgctgctgaggcttctaagaagcctcggcaaaaacgtactgccactaaagcatacaatgtaacacaagctttcggcagacgtggtccagaacaaacccaaggaaattttggggaccaggaactaatcagacaaggaactgattacaaacattggccgcaaattgcacaatttgcccccagcgcttcagcgttcttcggaatgtcgcgcattggcatggaagtcacaccttcgggaacgtggttgacctacacaggtgccatcaaattggatgacaaagatccaaatttcaaagatcaagtcattttgctgaataagcatattgacgcatacaaaacattcccaccaacagagcctaaaaaggacaaaaagaagaaggctgatgaaactcaagccttaccgcagagacagaagaaacagcaaactgtgactcttcttcctgctgcagatttggatgatttctccaaacaattgcaacaatccatgagcagtgctgactcaactcaggcc
