# Supplementary material for: Mutation signatures inform the natural host of SARS-CoV-2
Source: Natl Sci Rev. 2021 Dec 4;9(2):nwab220. doi: 10.1093/nsr/nwab220 (PMC8690307; doi:10.1093/nsr/nwab220)
Supplement: nwab220_Supplemental_Files [file nwab220_supplemental_files.zip › Dataset_VI MSA.SARS2_BANAL-52_GD_GX_o319.fasta]

>EPI_ISL_410721
ccgaaaggtaagatggagagccttgtccctggtttcaacgagaaaacacacgtccaactcagtttgcctgttttacaggttcgcgacgtgctcgtacgtggctttggagactccgtggaggaggctatctcagaggcacgtcaacatctcaaggatggcacttgtggcttagtagaggttgaaaaaggcgtcttgcctcaacttgaacagccctatgtgttcatcaaacgttctgatgcccgaactgcaccgcatggccatgtaatggttgaattggttgcagaactcaatggtgttcagtacggtcgtagtggtgagacacttggtgttctcgtaccccatgtgggtgaaacacctgttgcttaccgcaaagttcttcttcgcaagaacggtaataaaggagctggtggtcacagctatggcgccgatctaaagtcctatgacttaggtgacgagctgggcactgatccttatgaagattatcaagaaaactggaacactaaacatggcagtggtgtaactcgtgagctcatgcgtgagcttaatgggggcgcatacactcgctatgtcgataacaactactgtggccctgatggctaccctcttgagtgcattaaagacttgctggcgcgtgctggtaaagcttcttgcactttgtccgaacaactggactttcttgacactaagagaggtgtgtactgctgccgtgagcatgaccatgaaattgcatggtacacggaacgctctgataagagttatgaattgcagacaccttttgaaattaaactggcaaagaaatttgacacttttactggggagtgcccaaattttgtattccctcttaattcaactatcaagactattcaacctagagttgaaaggaaaaagcttgatggctttatgggtaggattcgatctgtctaccctgttgcttcacctaatgaatgcaaccaaatgtgcctgtcaactctcatgaagtgtaaccattgtggtgaaacttcatggcagacaggcgattttgttagagccacttgtgagttctgtggtactgaaaatttgactaaagatggtgctacaacttgtggttaccttcctcaaaatgctgttgtcaaaatttactgtccagcatgtcataacccagaaataggacctgagcatagtcttgctgaataccacaatgaatctggtctaaagaccactcttcgtaagggtggtcgtaccatttcatttggtggttgtgtcttctcctatgttggctgtcacaacaaatgtgcctattgggtaccacgtgctagtgcaaacataggttgcaatcacacaggagttgttggagaaggtgctgaaagtctgaatgacaaccttcttgaaatacttcagaaagataaagtcaatatcaacattgttggtgactttaaacttaatgaagagattgccattatattggcatctttctctgcttctacaagtgcttttgtagaaactgtcaaaggtttggattataaaacattcaaacagattgttgaatcctgtggtaactttaaagttaccaaaggcaaagctaagaagggtgcttggaatattggtgagcaaaaatcaatactgagtcctttgtatgcatttgcatctgaagctgctcgtgttatacgcgccattttctctcgtactcttgaaactgctcaacactcagttcgtgtcctacaacaggccgctataactattcttgatggaatttcacagtattcactgagactcattgatgctatgatgttcacatctgatttagttactgacaaccttgttgtgatggcatatatcacaggtggtgttgtccaaatgacatcacagtggcttacaaatatctttggcactgtttatgaaaaacttaaacctattcttgaatggcttgaagacaaattcaaagagggtgttgagtttcttaaagatggttgggagattgttaaattcatctcaacatgtgcttgtgaaattgtcggtggacaaattgtcacctgtgcaaaggaaattaaagaaagtgtccaaacattctttaagcttgtaaacaaattcctagctttgtgtgctgactctatcattattggtggggctaaactcaaggctgtgaatttgggtgaaacatttattgcacactcaaaaggattatatagaaagtgtgtcaaacccagagaagaaactggtttactcatgcctctgaaagctcctaaagaaattgttttcttagaaggagaaacactccctacggaagtgttgacagaggaagtcattttgaaaactggtgaattacaaccactggaacaacctacatgtgaagctattgatgctccactagttggtacaccagtctgtattaacgggcttatgttgctcgaaattaaagatacagagaagtattgtgctcttgcacctaacatgatggttacaaataacaccttcacacttaaaggtggtgcaccaacaaaagttacttttggtgatgacaccgtaattgaagtacagggttacaaaagtgtaagtatcacttttgaactcgatgagagagtagataaagtacttaatgaaaagtgctctaactacacagttgaacttggaacagaagtaaatgagtttgcttgtgttgtcgctgatgctgttataaagactttacagccagtatctgaattacttacaccactaggcatagatttagacgagtggggtatggcaacatactacttgtttgatgaatctggtgagtttaatttagcctctcatatgtactgttctttctatcctccagatgaggattatgaagaagatgagtgtgaagaggaacagtatgaaccatcaactcagtatgagtatggtacagaggatgattaccaaggtaaatctttggaatttggttcaacctcttctgcttctcaaatagaagaagaaccagaggaagattggttagaagatggcaatgaggaaattgctatgcaagaagag---------------cagacaacaact------------gttgaagtgcaatctcag---gagattgactctacaccagttgtctctgagataaatgaa------------------tcagtgaacaattttactggttatttaaaactcactaacaatgttttcattaaaaatgcagacattgtggaagaagctaaacaggtgaaaccaacagtagttgttaatgcagctaatgtttaccttaaacatggaggaggtgttgctggagctttaaacaaagctacaaacaacgctatgcaagtagaatcagacaattacatagccacaaacggacctctgaatgttggtggtagttgtgttctgagtggacataatcttgctaaaaattgtcttcatgttgttggtcctaatatcaacaagggtgaaagcattcaacttcttaaaactgcatatgaaaatttcaatcagtatgatactttactagcacctttattgtcagcaggcatctttggtgctgaccctgtccaatccttaagagtttgtgtagacactgttcgcacaaatgtttacttgactgtctttgacaaagatctctatgaaaaacttgtttctagctttttagaaatgaagagtgaggcacaagtagaacaacagattgctgaagtt---------------------cctaaaatggaagttgagccaccaacaact---------------------gaaaataaaccttcagttgaacaaaagcaacaggctgaagaaaagaaagtcaaggcttgtgttgaagaagttacaaccactttggaagaaactaagtttctcacagagaatttgttactttatatagacattaatggcaaccttcatccagattctgccatgcttgttaaagacactgacaccacctttctaaagaaagatgctccttacatagtaggtgatgtcattaaggaaggtgttttaactgctgtagttatacctactaaaaaagctggtggtactaccgaaatgcttacaaaagcattaaagaagttaccagtagacaattatataaccacctaccctggacagggtaataatggttatacattagaagaggcaaagacagtgcttaaaaagtgcaagagcgctttttacatactaccatccattgtctctaatgagaaagaagaaattcttggaactgtttcttggaatttgcgagaaatgcttgcacatgctgaggaaacacgtaaattaatgcctgtttgtatggaaactaaagctatagtttcaaccatacaacgtaaatacaagggtattaaaatacaggaaggtgtggttgattatggtgctaggttttacttctatactagtaaaacaacagtagcatcactcatcaacacacttaacaatctaaatgagactctcgttacaatgcctttgggttatgtaacacatggccttaacctagaagaagctgcgcggtacatgagatctcttaaggtaccagcgacagtttctgtttcttcaccagatgctgtaacagcatataatggttatcttacttcttcttcaaaaacacctgaagaacatttcatagaaaccatctctctagctggttcttacaaagattggtcctattctggacaatcaacacaacttggtatagaatttcttaaaagaggtgataaaactgtttattacaccattaac---cctattgcttttcatacagagggtcaaattatcacctttgatgatttaaaaacacttctctcattgagagaggttagaacaatcaaagtgtttacaactgtagacaatgttaatctccatacacaagtcgtggacatgtctatgacttatggacaacagtttggtcccacttatttggatggagctgatgtcactaaaataaaacctcataattcacatgaaggtaagacattttatgtcttgcctaatgatgacacattacgtgcagaggcttttgagtactaccatacaacagatgctagttttcttggtaggtacatgtcagctttaaaccataccaagaagtggaaatacccacaggttaatggtttaacttctattaagtgggcagataacaattgttaccttgctactgctttattagcactccaacaaatagagttgaagtttaatccacctgctttgcaagatgcttattatagagctagagccggtgatgctgctaatttctgtgcacttatcttagcctattgtaacaaaacagtaggagagttaggtgatgttagagaaacaatgaattatttgtttcaacatgccaatttggattcttgtaagagagttctaaatgtggtgtgtaaaacttgtggacagcaacaaaccactcttaagggtgtggaagctgttatgtacatgggtacactttcttatgaacaacttaagaaaggtgtccaagtaccttgtgtgtgcggtaaacaagccacacaatatttagtccaacaagagtcaccttttgttatgatgtctgcaccacctgccgactatgaattgaagcatggtacctttgtttgtgctagtgaatacactggtaattaccaatgtggccactacaaacacataacttctaaggaaactctgtattgcatagatggtgctttactgacaaagtcttctgaatacaaaggtcctattacagatgttttctataaagaaaacagttacacaacaaccattaaaccagttacatataaactggatggtgttgtttgtacagaaattgatcctaaattggacaattactataaaaaagacaatgcttatttcacagagcaaccaattgatcttgtaccaaaccaaccttaccctaatgcaagctttgataatttcaagtttgtatgtgat---aatattaaatttgctgatgatctaaaccagctggctggttataagaaacctgcttcgagagaacttaaagttacattttttcctgacttaaatggtgatgtagtagctattgattacaaacactacacgccttcttttaagaaaggtgctaagttactgcacaaacctgttgtttggcatgttaacaatacaactaacaaagctacgtataaaccaaatacttggtgtatacgttgtctctggagtacaaaaccagttgaaacatcaaattcatttgatgtactggagtcagaagacacacagggaatggataatcttgcctgtgaagatctcaaacacgtctctgaagaagtagtggaaaatcctaccatacagaaagacatattagagtgtaatgtaaaaactaccgaagttgtaggtgacgttatactcaaaccagcaaatgatggtgtaaaaattactgaagaggttggtcacacagatttaatggctgcttatgtagaaagttctagtcttactattaagaaacctaatgagttgtctagagtgttaggtttgaaaaccattgctactcatggcttagctgccattaatagtgtcccttgggatactatagtcaactatgctaagccttttcttaataaagtagttaatgtaactactaacatagttacgcgatgtttaaatcgtgtatgtactaattatatgccttatttctttactctattgctacaattatgtacttttactaagagtactaattctaggattaaagcatctatgccaaccactatagcaaagaatactgttaaaagtgttggtaaattttgtgtagaggcttcatttaattatttgaagtcacctaatttttctaaattgataaatgttgtaatttggtttttactattaagtgtttgtttaggttctttaatctattcaactgctgcattaggtgttttaatgtctaatctgggcatgccttcttattgtacaggttacagagaaggttacttaaactctactaatgtcactactgcaacatactgtactggttctataccttgtagtgtttgtcttagtggtttagattcactggatacctatccttctttagaaacaattcaagttaccatttcatcttttaaatgggatttaactgcttttggcttagttgcagagtggtttttggcatatattctctttactaggttcttttatgtacttggactagctgcaattatgcaattgtttttcagctattttgctgtacattttattagtaattcttggcttatgtggttgataattaaccttgtacaaatggctccaatttcagctatggtcagaatgtacatattctttgcttcattctattatgtatggaaaagttatgtgcatgttgtggatggttgtacttcatctacttgtatgatgtgttacaagcgtaatagagcaacaagagttgaatgtacaactattgttaatggtgttagaagatccttttatgtctatgctaatggaggtaaaggattttgtaaactacacaactggaattgtgtcaattgcgacacattctgtgctggtagtacctttattagtgatgaagttgcaagggacttatcattacagtttaagagaccaattaacccaactgaccagtcatcatatgttgttgacagtgttagcgtaaagaatggttctatccatctttatttcgacaaggccggtcagaaaacttatgaaagacactctctttcccactttgtcaatttggacaatttaagggctaataacactaaaggttcattgcctattaatgttatagtatttgatggtaaatctaaatgtgaagaatcatctgcaaaagcagcttctgtttattacagtcagcttatgtgtcagcctatactactactagatcaggcattagtgtcggatgttggtgatagtacagaggttgcagttaaaatgtttgatgcttatgttaatacattttcatcaacctttaatgtgccaatggagaaacttaaagcattagttgcaactgctgaagctgaacttgcaaagaatgtgtctttagacaatgtcttagctacttttatctcagcggcccgacaagggtttgttgattcagatgtagaaactaaggatgttgttgagtgtcttaaattgtcacaccaatctgacattgaagttactggtgatagttgtaataattacatgctcacctataacaaagttgaaaacatgacacctcgtgatcttggtgcttgtatcgattgcagtgcacgtcatattaatgcacaagtagcaaaaagtcacaatattgccctgatctggaatattaaagatttcatgtcactgtctgaacaactacgaaaacaaatacgtagtgctgcaaagaagaacaacctgccatttaagttgacatgcgcaactactaggcaagttgttaatgttgttacaacaaagatagcacttaaaggtggtaaaattgtaaataactggctgaagcagctgattaaagttacattagtgtttcttttggttgctgctaccttttatttaataacacctgttcatgtcatgtccaaacatactgactttgcaagtgaaattataggatataaggctattgatggcggtgtcacacgtgacatatcatcgacagatacttgttttgccaacaaacatgctgattttgatacatggtttagtcagcgtggtggtagttatactaatgacaaagcatgcccattagtagcagctgtcataacaagagaggtgggttttgttgtacctggtttacctggtacgatactacgcgcaactaatggtgacttcttgcatttcttacctagagttttcagtgcagttggcaacatctgctatacaccttcaaaacttatagagtacacagactttgcaacgtcagcttgtgttttagctgctgaatgcacaattttcaaggatgcttctggtaaaccagtgccatattgctatgacactaatgtattagaaggttctgtttcttatgaaagtcttcgtccagacacacgctatgtgcttatggatggttctataattcaattccctaacacttaccttgaaggttctgttagagtggtaacaacttttgactctgagtactgtagacacggtacatgtgaaagatctgaagcaggcatttgtgtatccactagtggtagatgggtactcaataatgatcattacagatctctaccaggagtgttttgtggtgtagatgctgtgaatttacttactaatatgttcacaccactaattcaaccgattggtgctttggacatatctgcatctattgtagcgggaggcatcgttgctattatagtaacatgtcttgcttactactttatgaggtttagaagagcttttggtgaatacagtcatgtagttgccttcaatactctgttattccttatgtcattcactgtactctgcttgacaccagtttattcgttcttacctggtgtttactctgttatttacttgtacttgacattctatcttactaatgatgtttctttcttagcacatatccaatggatggttatgttcacacctttagtacctttctggataacaattgtttatgtcatttgtatttccacaaagcatttttattggttctttagcaactacctaaagagacgtgttgtctttaatggtgtttcctttagtacatttgaagaggctgctttatgcacctttctcttaaataaagaaatgtatctgaaattgcgcagtgatgtacttctgcctcttacgcaatataacagatatttagctctttacaataagtacaagtattttagtggagccatggacactacaagctatagagaagctgcttgttgtcatctcgccaaggctcttaatgattttagcaactcaggctctgatgttctctaccaaccaccacaaacttctatcacatctgctgtcttacagagtggttttagaaaaatggcattcccatctggtaaagttgagggctgcatggtacaagttacttgtggtacaactactcttaatggtctttggcttgatgatgtagtttactgtccacgacatgtgatctgcacttctgaagacatgcttaaccctaattatgaagatttgctcattcgtaaatctaatcataattttctggtacaagcaggtaatgttcaacttagagtaattggacattctatgcaaaattgtgttcttaagcttaaagttgacacagctaatcctaagacacctaagtataagtttgtgcgcatacaaccaggacagactttttcagtactagcttgttataatggttcaccatcaggtgtttaccaatgtgctatgagacctaattttaccatcaaaggttcattccttaatggttcttgtggtagtgttggttttaacatagattatgactgtgtctctttttgctacatgcaccacatggaattaccaactggagttcatgctggcacagatttagaaggtaccttctatgggccttttgttgacagacaaacagcacaagcagctggtacagacacaactatcacagttaatgttttagcttggttgtatgctgctgttataaatggagataggtggtttctcaatcgattcaccacaactcttaatgactttaaccttgtggctatgaagtacaactatgaacctttgacacaagatcatgttgacatactaggacctctttcagctcaaactggaattgcagttctagatatgtgtgcttccttaaaagaattactacaaaatggtatgaatggacgtaccatattgggtagtgctttattagaagatgaatttacaccttttgatgttgttagacaatgctcaggtgttacttttcagagtgcagtaaagaggacaatcaagggtacacatcattggttgttacttacagtcttaacttcacttttggttttagttcagagtactcagtggtctttgttcttctttgtgtatgaaaatgcctttttgccattcgctatgggtattattgctatgtctgcttttgctatgatgtttgtcaagcacaagcatgcatttctttgtttgttcttgttaccttctcttgctactgtagcttattttaacatggtctacatgcctgctagttgggtgatgcgtataatgacatggttagacatggttgacactagtttgtctggtttcaaactaaaggactgtgttatgtatgcatcagctgtagtgttattaatccttatgacagcaagaactgtgtatgatgatggtgctagaagagtttggacacttatgaatgttctgacacttgtttataaagtctattatggtaatgctttagatcaagctatttctatgtgggctcttataatctctgtaacttctaactactcaggtgtagttacaactgtcatgtttatggccagaggtattgtttttatgtgtgttgagtattgccctatcttcttcataactggtaatacacttcagtgtataatgctagtttattgtttcttaggctatttctgtacttgttactttggcctcttctgtttactcaaccgctattttagactgactcttggtgtttatgattatttagtttctacacaggagtttagatatatgaattcccaaggattacttcctcctaagaatagcatagatgccttcaaacttaacatcaagttgttgggtgttggaggtaaaccatgcattaaagtagccactgtacagtctaaaatgtcagatgtaaagtgtacgtcagtagttttactttcagttttacaacaacttagagtagaatcgtcttctaaattgtgggctcaatgtgttcagctccataatgatattctcttagctaaggatactactgaagcctttgaaaaaatggtttcattactttctgttctgctttctatgcaaggtgctgtagacataaacaagctttgtgaagaaatgctcgataacagggcaaccttacaagccatagcttcagagtttagttctctcccatcatatgcagcttttgctactgctcaggaagcttatgagcaggctgttgctaatggtgactctgaagttgttcttaaaaagttaaagaaatctttgaatgtggctaaatctgaatttgaccgtgatgcagctatgcaacgtaagttggagaagatggctgatcaagctatgacccagatgtacaaacaggcaagatctgaagacaaaagggcaaaagttactagtgctatgcaaacaatgcttttcactatgcttagaaagttggataatgatgcacttaacaacattatcaacaatgcaagagatggttgtgtaccgttgaacataataccactcactactgcagccaaattaatggttgtcataccagactataacacatataagaacacgtgtgatggtactacttttacttatgcatcagcactatgggaaatccagcaagttgttgatgcagatagtaaaattgttcagcttagtgagattagtatggacaattcacctaatctagcatggcctctcattgtaacagccttgagggccaattctgctgtcaaattacagaataatgagcttagtcctgttgcactacgacagatgtcatgtgccgccggtacaacacaaacagcatgcactgatgataatgctctagcctactataacactacaaagggaggtaggtttgtattagcattactatctgatttacaagacttgaagtgggctaggttccctaagagtgatggaactggcactatttatacggaactggaaccaccttgtaggtttgttacagacacaccaaagggtcctaaagtgaaatacttgtattttattaagggtctaaacaatctaaatagaggtatggtattgggtagtttagctgctacagtacgcttacaggctggcaatgcaacagaagtacctgccaattcaactgtgctatctttttgtgcttttgctgtagatgcagctaaggcttataaagattacctagctagtggaggacaaccaatcactaattgtgttaagatgttgtgtacacacactggtactggtcaggcaataacagttacaccagaagccaatatggatcaagaatcctttggcggtgcatcgtgttgtctgtactgtcgttgccacatagatcatccaaatcctaaagggttttgtgatttgaaaggtaaatatgtacaaatacctacaacttgtgctaatgaccctgtgggttttacacttaaaaacacagtctgtaccgtctgcggtatgtggaaaggttatggctgtagttgtgatcaactccgcgaacccatgcttcagtcagctgacgcacagtcgtttttaaacgggtttgcggtgcgcacagtcgtttttaaacgggtttgcggtgtaagtgcagcccgtcttacaccgtgcggcacaggcactagtactgatgtcgtatatagggcttttgacatctacaatgacaaagtagctggttttgctaaattcctaaaaactaattgttgtcgcttccaagagaaagatgaagatggcaatttaattgactcttatttcatagttaagagacacactttctctaactatcaacatgaggaaacaatttacaacttacttaaggattgtccagctgttgctaaacatgacttttttaagtttagaatagacggtgacatggtaccacatatatcacgtcaacgtcttactaaatacacaatggctgaccttgtctatgctttgcggcattttgatgagggtaactgtgacacattaaaagaaatacttgttacttacaactgttgtgatgatgagtattttaacaaaaaagactggtatgattttgtagaaaacccagacatattacgcgtatatgctaacttaggtgagcgtgtacgccaagctttgttaaaaacagtacaattctgtgatgccatgcgagatgctggcattgttggtgtactgacattagataatcaagatcttaacggtaactggtatgatttcggtgatttcatacagaccacaccaggtagtggagttcccgttgtagattcttattattcattgttaatgcctatattaacattgacaagagcattaactgctgagtcacatgttgacactgatctaacaaagccttacataaaatgggatttgttaaagtatgatttcacggaagagaggttaaaactctttgaccgttatttcaagtattgggatcaaacttatcacccaaattgtgttaattgtttggatgacagatgcattctgcattgtgcaaactttaatgttttgttctctacggtcttcccaccaacaagttttggtcctttagtgagaaagatttttgttgatggtgttccatttgttgtttcaactggttaccacttcagagagctaggagttgtacataatcaggatgtaaacttacatagctccagacttagttttaaggaattacttgtgtatgctgctgatcctgctatgcatgctgcttctggtaatttattactagataagcgtacaacatgcttttcagtagctgcacttaccaacaacgtggcatttcaaactgtcaaaccaggtaattttaataaagacttttatgactttgcagtctctaaaggttttttcaaggaaggaagttctgttgaattaaaacacttcttctttgcccaagatggtaatgcagcaataagtgattatgattactatcgctacaatttaccaactatgtgtgacattagacaattacttttcgtagtagaagtagttgataagtattttgattgctatgacggtggttgtattaatgctaatcaagtcatagttaataatttagacaagtctgctggttttccatttaataaatggggcaaggctaggttatattatgattctatgagttatgaggaccaagatgcattgttcgcttatactaagcgtaatgtcatcccaactataactcaaatgaatcttaaatatgctattagtgctaaaaatagagctcgtacagttgctggcgtatctatttgtagcactatgacaaacagacagttccatcagaaacttcttaagtctatagcagccaccagaggtgccacagttgttataggcactagtaagttctatggtggttggcataatatgttgaaaactgtttacagtgatgtagaaaatccccatcttatgggttgggattaccctaaatgtgacagagcaatgcctaacatgcttagaatcatggcctcactcgtgcttgctcgtaaacatacaacctgttgcagtctgtcacaccgtttctatagattagctaatgagtgtgcacaggtattaagtgaaatggtcatgtgtggtggttcactatatgttaaaccaggtggaacttcatcaggagatgcaacaactgcttatgctaatagtgtttttaacatttgtcaagctgttacagctaatgtcaatgcacttttatccactgatggtaacaaaattgctgataaatatatccgcaatttgcagcacagactttatgagtgtctctatagaaatagagatgttgatacagactttgtgaatgagttttatgcatatttgcgtaaacacttctcaatgatgatactctctgatgatgctgttgtgtgctttaatagcacttatgcgtctcaaggtttagtggctagcataaagaacttcaagtcagttctttattaccaaaataatgtttttatgtctgaggctaaatgctggactgagactgaccttactaaaggacctcatgaattttgctctcagcatacaatgctagtcaaacaaggtgatgattatgtgtacctgccctatcctgatccatcaagaattttaggagctggctgttttgttgatgacatcgtaaaaacagatggtacattaatgatagaacgatttgtgtctttagctatagatgcttatccacttactaaacatccaaatcaggagtatgctgatgtctttcatttgtatttacaatacataagaaagttacatgatgaattaacaggacatatgttagacatgtattctgttatgcttactaatgataacacttctaggtattgggaacctgaattttatgaagctatgtacacacctcatacagtcttacaggctgttggagcctgtgttctttgtaattcacagacttcattaagatgtggtgcgtgtatacgcagaccattcttatgttgtaaatgctgttatgaccatgtcatatcaacatcacataaattagtcttgtctgttaatccttatgtttgcaatgctccaggttgtgatgtcacagatgtgactcaactttacttaggaggtatgagctattactgcaagtcacacaaaccgcctattagctttcctttatgtgctaatggacaggtttttggtttatataaaaacacatgtgttggtagcgacaacgttactgactttaatgcaatagccacatgtgattggacaaatgcaggtgattacattcttgctaacacctgtactgagagacttaaactgttcgctgctgaaacattgaaagcaacagaagagacctttaaactatcttacggcattgccactgtgcgtgaagtgttgtctgatagagagttacacctttcatgggaggttggaaaacctagaccaccactcaatagaaattatgtctttactggttaccgtgtaactaaaaatagtaaagtacaaataggagagtacacctttgaaaaaggtgactatggagatgctgttgtatatcgaggtacaacaacctacaaattaaatgttggtgactattttgtactaacatcacatacagtaatgcctttgagtgcgcctacactagtaccacaagagcattatgttagaataactggcttgtacccgacactcaacatctcagatgagttttctagcaatgttgcaaattatcaaaaggttggtatgcaaaagtattctacactccagggacctcctggtactggtaagagtcattttgctattggcttagctctctactacccgtctgcgcgcatagtgtatacagcttgctctcatgctgctgtcgatgcgctttgcgagaaggcattaaaatatttgcctatagacaaatgtagtagaattatacctgcacgcgctcgtgtagagtgttttgacaaattcaaagtgaattcaacattagaacagtatgtcttttgcactgtaaatgcattgccagaaacaactgctgatatagttgtttttgatgaaatttcaatggctacaaattatgacttgagtgttgtcaatgctagactacgtgctaagcactatgtttacattggcgatcctgctcaactaccagcaccacgcacattgctaactaaaggcacactagaaccagaatattttaattcagtgtgtagacttatgaaaactataggtccagacatgttccttggaacctgtcgtcgctgtcctgctgaaatagtcgacactgtaagtgctctagtttatgacaataagctgaaagcacataaagaaaaatcagcacaatgctttaaaatgttttataagggtgttattacacatgatgtctcatctgcaataaacagacctcaaataggcgtagtaagagaatttcttacacgcaatcctgcttggagaaaagctgtctttatctcaccatataattcacagaatgcggtagcgtcaaaaatcttgggactaccaactcagactgttgattcatcacagggttctgaatatgactatgtcatattcacgcaaaccactgaaacagctcactcttgtaatgttaatagatttaatgttgctattactagagcgaaagtaggcatactttgcataatgtcagatagagacctttatgacaagttgcaatttacaagtcttgaaattccacgtagaaatgtggcaactttacaagcagaaaatgtaacaggactatttaaagattgtagcaaagtgatcaatggattacatcctacacaagcacctacacacctcagtgttgataccaaatttaaaactgaaggtctatgtgttgacataccaggtatacccaaggacatgacctataggagactcatttccatgatgggtttcaaaatgaattatcaagttaatggttaccctaacatgttcatcacccgagaagaagccataagacatgtacgcgcatggattggtttcgatgtcgaagggtgtcatgctacaagagaagctgtaggtactaatttgcctttacagttaggcttttctacaggtgttaatttagttgctgtacccacaggctatgttgacacacctaataatacagatttcaccagagttagtgctaagccaccacctggagaccagtttaaacatcttataccactcatgtacaaaggtttgccttggaatgtagtgcgtataaagatagttcagatgttaagtgacacacttaaaaatctttctgacagagttgtgttcgtactttgggcacacggctttgaattaacatccatgaagtattttgtaaaaataggtcctgaacgcacttgctgtctctgtgacagacgtgctacctgtttttccacagcttctgatacttatgcatgctggcatcactcaattgggttcgactacgtctataatcctttcatgattgatgttcagcaatggggttttacaggtaacttacagagtaaccatgacttgtattgtcaagtacatggtaatgcacatgttgctagttgtgatgctatcatgactagatgtctggcagttcatgaatgctttgttaagcgtgttgactggactgtagagtaccctataataggtgatgaactgaagattaatgcagcttgcagaaaagtacagcacatggttgttaaggctgcattacttgcagataaattctcagttcttcacgacattggtaaccctaaagctattaagtgtgtaccgcaggctgaagttgagtggaaattctacgatgctcagccctgtagtgataaagcttacaaaatagaagaattgtactactcgtatgctacacactctgataagtttacagatggtgtttgtttattctggaattgcaatgtagatagataccctgctaattctattgtgtgtagatttgatactagagtattatcaaacctaaacttaccaggttgtgatggtggtagtttatatgtcaacaaacatgcctttcacacaccagcatttgataagagtgcctttgtcaatttaaaacaattgcctttcttctactactctgatagcccctgcgaatctcatggaaaacaggttgtgtcagatatagattatgtaccactaaaatctgctacgtgtataacacgttgtaatttaggtggtgctgtttgtagacatcatgctaatgagtatagattatatcttgacgcttataatatgatgatctcagctggctttagcttatgggtttataaacaatttgatacttacaacctctggaatacttttacaagacttcagagtttagaaaatgtggctttcaatgttgtaaataaaggacactttgatggacaacagggtgaagtaccagtttccatcattaataacactgtttacacaaaagttgatggtgttgatgtagaattatttgaaaacaaaacaacattaccagttaatgtagcatttgagctttgggctaaacgcaacattaaaccggtaccagaagtcaaaatactcaataacttgggtgttgacattgctgctaatacagtgatttgggactataaaagagaagcccctgcacatgtttctacaataggagtttgtactatgactgacatagcaaagaaacctactgaaagtgtttgcgcacctctcaccgtcttctttgatggtagagttgatggccaagtagacttgttcagaaacgcccgtaatggtgttcttattacagaaggcagtgttaaaggtttacaaccatctgttggtcctaaacaagctagtcttaatggagtcacattaattggagaagcagtaaaaacacagttcaattattacaagaaagtagatggtgttgtacagcaactacctgaaacttattttacccaaagtagaaatttacaagaattcaaacccaggagtcaaatggaaattgatttcttagaattagctatggatgaattcattgaacgatataaactagaaggctatgccttcgaacatatcgtttatggagattttagtcacagtcaattagggggcttacacttattgattggactagctaaacgttcaaaggattcgcctctcgagttagaggattttattcccatggacagtacagttaaaaattacttcataacagatgcacaaactggatcttcaaaatgtgtgtgttctgttatagatttattacttgatgattttgttgaaataataaaatctcaagatttatctgtggtttctaaagttgtcaaagtgactattgactatacagaaatttcatttatgctttggtgtaaagatggacacgttgaaacattttacccaaaattacaatctagtcaagcatggcaaccgggagtggctatgccaaacctttacaaaatgcaaaggatgctactagagaaatgtgaccttcagaattatggtgatagtgctacattacctaaaggcataatgatgaatgtcgcaaaatatacccaactgtgtcaatatttaaatacattaactttagctgtgccttacaatatgagagttatacattttggtgctggctcagataaaggagtggcacctggtacagcagttttgagacagtggttacccacgggtacactacttgttgattcagatcttaatgactttgtctctgatgcagattcaactttaattggtgattgtgcaaccgtacatacagctaacaaatgggatctcattattagtgacatgtacgatcctaagactaaaaatgttacaaaagaaaatgattccaaagaaggatttttcacttacatttgtggatttatacaacaaaagttagccctcggaggttctgtggcaataaagataacggagcactcttggaatgctgatctttataagctcatgggacacttcgcatggtggaccgcttttgttactaatgtgaatgcctcatcttcagaagcatttttaattggatgtaattatcttggcaaaccgcgtgaacaaatcgacggttatgtcatgcatgcaaattacatattttggaggaacacaaatccaatacaattgtcttcctattctttatttgacatgagtaagtttcctcttaaattaagaggtactgctgtaatgtctttaaaagaaggccaaattaatgatatgattttatctcttcttagtaaaggtagacttattattagagagaacaacagagttgttatttctagtgatgttcttgttaataac---------------------------------------------------acgaacatgttgtttttcttctttttacactttgccttagtaaattcacaatgtgttaatttaacaggtagagctgctatccagccttcattcaccaattcctctcaaagaggtgtttattatcctgacaccatatttagatcaaacacacttgtgttgagtcagggttactttttacctttttattctaatgttagctggtattatgcattg---acaaaaactaacagtgctgaaaagagagttgataaccctgttttggatttcaaagacggtatttactttgctgcaactgaaaaatctaacattgtcagaggttggatctttggaacgactcttgacaacacatcacagtcacttttgatagttaacaacgcaactaatgttatcatcaaagtttgtaatttccagttttgttatgacccttaccttagtggttattatcat---aacaataaaacgtggagcacgagagagtttgctgtttattcctcttatgccaattgcacttttgagtatgtgtctaagtcttttatgctagatatagctggcaaaagtggcttatttgacacattaagagagtttgttttccgaaatgtcgacggatatttcaagatttactcaaaatacaca------------cctgttaatgtaaatagtaatttacctataggtttttcagcacttgaacctcttgttgaaattccagctggcataaatattactaaatttagaacactcctcactatacatagaggagaccccatgcct---------aataatggctggacagtcttttcagctgcttattacgtgggctatttagctccacgtacatttatgttaaattataatgaaaatggtacaataacagatgctgttgattgtgccctagatcctctatctgaggctaaatgcacattaaaatccttaactgttgaaaaaggaatctatcagacttctaactttagagttcaaccaactgaatctatagttaggtttccaNNNNNNNNNNNNNNNNNNNNNNNNNNNNNNNNNNNNNNNNNNNNNNNNNNNNNNNNNNNNNNNNNNNNNNNNNNNNNNNNNNNNNNNNNNNNNNNNNNNNNNNNNNNNNNNNNNNNNNNNNNNNNNNNNNNNNNNNNNNNNNNNNNNNNNNNNNNNNNNNNNNNNNNNNNNNNNNNNNNNNNNNNNNNNNNNNNNNNNNNNNNNNNNNNNNNNNNNNNNNNNNNNNNNNNNNNNNNNNNNNNNNNNNNNNNNNNNNNNNNNNNNNNNNNNNNNNNNNNNNNNNNNNNNNNNNNNNNNNNNNNNNNNNNNNNNNNNNNNNNNNNNNNNNNNNNNNNNNNNNNNNNNNNNNNNNNNNNNNNNNNNNNNNNNNNNNNNNNNNNNNNNNNNNNNNNNNNNNNNNNNNNNNNNNNNNNNNNNNNNNNNNNNNNNNNNNNNNNNNNNNNNNNNNNNNNNNNNNNNNNNNNNNNNNNNNNNNNNNNNNNNNNNNNNNNNNNNNNNNNNNNNNNNNNNNNNNNNNNNNNNNNNNNNNNNNNNNNNNNNNNNNNNNNNNNNNNNNNNNNNNNNNNNNNNNNNNNNNNNNNNNNNNNNNNNNNNNNNNNNNNNNNNNNNNNNNNNNNNNNNNNNNNNNNNNNNNNNNNNNNNNNNNNNNNNNNNNNNNNNNNNNNNNNNNNNNNNNNNNNNNNNNNNNNNNNNNNNNNNNNNNNNNNNNNNNNNNNNNNNNNNNNNNNNNNNNNNNNNNNNNNNNNNNNNNNNNNNNNNNNNNNNNNNNNNNNNNNNNNNNNNNNNNNNNNNNNNNNNNNNNNNNNNNNNNNNNNNNNNNNNNNNNNNNNNNNNNNNNNNNNNNNNNNNNNNNNNNNNNNNNNNNNNNNNNNNNNNNNNNNNNNNNNNNNNNNNNNNNNNNNNNNNNNNNNNNNNNNNNNNNNNNNNNNNNNNNNNNNNNNNNNNNNNNNNNNNNNNNNNNNNNNNNNNNNNNNNNNNNNNNNNNNNNNNNNNNNNNNNNNNNNNNNNNNNNNNNNNNNNNNNNNNNNNNNNNNNNNNNNNNNNNNNNNNNNNNNNNNNNNNNNNNNNNNNNNNNNNNNNNNNNNNNNNNNNNNNNNNNNNNNNNNNNNNNNNNNNNNNNNNNNNNNNNNNNNNNNNNNNNNNNNNNNNNNNNNNNNNNNNNNNNNNNNNNNNNNNNNNNNNNNNNNNNNNNNNNNNNNNNNNNNNNNNNNNNNNNNNNNNNNNNNNNNNNNNNNNNNNNNNNNNNNNNNNNNNNNNNNNNNNNNNNNNNNNNNNNNNNNNNNNNNNNNNNNNNNNNNNNNNNNNNNNNNNNNNNNNNNNNNNgctgttgaacaagacaaaaacacacaggaagtttttgcacaagttaaacaaatttacaagacaccaccaataaaggattttggtggtttcaacttttctcaaatattaccagatccatcaaaaccaagcaagaggtcatttattgaagatttactcttcaacaaagtgacacttgctgatgctggcttcatcaaacaatatggtgattgccttggtgatattgccgctagagatcttatttgtgcacaaaagtttaatggccttactgttctgccacctttgctcacagatgaaatgattgctcaatacacctctgcactacttgcagggacaatcacatcaggttggacctttggtgctggtgcagcattacagataccatttgctatgcaaatggcttataggtttaatggtattggagttacacaaaatgttctctacgagaaccaaaaactaattgcaaaccaattcaacagtgcaattggcaaaattcaagattcactttcatctactgcaagtgcacttggaaaacttcaagatgttgtcaaccaaaatgcacaggctttaaacacacttgttaaacaactcagctctaattttggagccatttcgagtgtgttaaatgacattctttcacgtcttgacaaagttgaggctgaagtccaaattgacaggttgatcactggcagattacaaagtttgcagacatacgtgactcaacaactaattagagccgcagaaattagagcttctgctaatcttgccgcaactaagatgtctgaatgtgttcttggacaatctaaaagagttgacttttgtggtaaaggctaccaccttatgtcttttccgcagtcagcacctcatggtgtagtctttttgcatgtgacttatgttccatctcaagaaaagaattttactactacccctgccatttgtcatgaaggaaaagcacactttcctcgtgaaggtgttttcgtttcaaacggcacgcactggtttgtaacacaaaggaatttctatgaaccacaaattattaccacggacaatacttttgtctctggtagctgtgatgttgtgattggaattgtcaacaacacagtttatgatcctttgcaaccagaacttgattcattcaaggaggagttggacaaatattttaaaaatcatacatcaccagatgttgatttaggtgacatttctggcatcaacgcttcagttgtcaacattcagaaagaaattgaccgcctcaacgaggttgccaaaaatctaaatgaatctctcatcgacctccaagaacttggaaagtatgagcagtatataaaatggccatggtatatttggctaggatttattgcaggcttgatagctataatcatggttacaatcatgttatgctgtatgaccagttgctgcagttgtctcaagggctgttgttcttgtggctcctgctgtaaatttgatgaagacgactctgagccagtactcaaaggagtcaaattacattacacagccagtactcaaaggagtcaaattacattacacataaacgaacttatggatttgtttatgagaattttcactcttggaactgtaactttgaaacaaggtgaaatcaaggatgctactccttcagattctgttcgcgctactgcaacgataccgatacaagccacactccctttcggatggcttattgttggcgttgcacttcttgctgtttttcaaagcgcttccaaaataataacactcaaaaagaggtggcatttagccctctctaagggtgttcactttgtttgcaacttgctgctgctgtttgtaacagtttattcacatcttttgcttgttgctgctggccttgaagccccatttctttatctttatgctttagtttatttcttgcaaagtataaactttgtgagaataataatgaggctttggttgtgctggaaatgccgttccaaaaatcctttactttatgatgctaactacttcctgtgttggcatactaattgttacgactattgtattccatacaatagtgtaacttcttcaattgtcattacctccggtgatggcacaacaaatcccattacagaacatgactaccaaattggtggttattttgagaaatgggaatctggagtaaaagactgtgttgtattacacagctacttcacttcagattactaccagctgtactcaactcaattgagcacagacactggtgttgaacatgtaactttcttcatctacaataaaatcgtagatgagcccgaa---gaacatgtccaaattcacacaatcgacggttcatccggagttgttaatccagcaatggaaccaatttatgatgaaccgacgacgactactagcgtgcctttggcacaagctgatgagtacgaacttatgtactcattcgtttcggaagagacaggtacgttaatagttaatagcgtacttctttttcttgctttcgtggtattcttgctagtcacactagccatccttactgcgcttcgattgtgtgcgtactgctgcaatattgttaacgtgagtcttgtgaaaccttctttttacgtttactctcgtgttaaaaatctgaattcttctagagttcctgatcttctggtctcttctggtctaaacgaactaaatattatattagtttttctgtttggaactttaattttagccatgtcaggtgacaacggtactattaccgttgaggaacttaaaaagctccttgagcaatggaacctagtaataggattcctatttcttacatggatttgtcttttacaatttgcctatgccaacaggaataggtttttgtacataattaagttaattttcctctggctgctttggccagtaactttagcttgctttgtgcttgctgctgtttacagaataaattggatcacaggtggaattgccattgcaatggcttgtcttgttggcttgatgtggcttagctacttcattgcttcattcaggctgtttgctcgaacgcgttccatgtggtccttcaacccagaaacaaacattttgttgaatgtgccgctccacggtacaattttgaccagaccgcttctagagagtgaacttgtaattggagctgtgatccttcgaggtcatcttcgaattgctggacaccatctaggacgctgtgacatcaaggacctgcctaaagaaatcactgttgctacatcacgaacgctttcttattacaaattgggagcgtcgcagcgtgtagcaggtgactcaggttttgctgcatacagtcgctacaggattggcaattacaaattaaacacagaccattccagtagcagtgacaatattgctttgcttgtacagcaacagatgtttcatctcgttgactttcaggttactatagcagagatattattaattattatgagaacttttaaagtttccatttggaatcttgactacatcataaatctcataattaaaagtttatctaagccactaactgaaaataaatattctcagttagatgaagagcaaccaatggagattgatacgaacatgaaaattattcttttcttggcattgataacacttgctacttgtgagctttatcattatcaagagtgtgttagaggtacaacagtacttttaaaagaaccttgctcttctggaacatatgaaggcaactcaccttttcatcctctagctgataacaaatttgcactgacttgctttagcactcaatttgcttttgcttgtcctgacggtgttaaacacatctaccagctacgtgcacgagcagtttcacctaaactgttcatcagacaagag---gaagttcaagaactttactcaccaatttttctcatagttgcggcgatagtgtttataacactctgcttcacacttaagagaaagatagaacgttcgtgttgttttagatttcatctaaacgaacaaactaaaatgtctgataatggaccacaaaatcagcgaaatgcaccccgcattacgtttggtggaccctcagattcagctggcagtaaccagaatggagaacgcagtggtgcacgacctaaacaacgtcgtccccaaggtttacccaataatactgcgtcttggttcaccgctctcactcaacatggcaaggaagaccttagattccctcgaggacaaggcgttccgattaacaccaatagcagtccagatgaccaaattggctactaccgaagagctaccagacgaattcgtggtggtgacggtaaaatgaaagatctcagtccaagatggtacttttactacctaggaactgggccagaagctggacttccctatggtgctaacaaagaaggcatcatatgggttgcaaatgagggagccttgaatacacctaaagatcacattggcacccgaaatcctgctaacaatgctgcaatcgtgctacaacttcctcaaggaacaacattgccaaaaggcttctacgcagaagggagcagaggcggcagtcaagcttcttctcgttcctcatcacgtagtcgcaacagttcaagaaacacaactccaggcagcagcaggggaacttctcctgctaggatggctggcaatggtggtgatgctgctcttgctttgctgctgcttgacaggttgaaccaacttgagagcaaaatgtctggtaaaggccaacaacaacaaggccaaactgtcactaagaaatccgctgcagaggcttctaagaaacctcgccaaaaacgtactgccaccaaacaatacaatgtaacacaagcttttggcagacgtggtccagaacaaacccaaggaaactttggggatcaagaattaatcagacaaggaactgattacaaacaatggccgcaaattgcacaatttgctcctagcgcttctgcattcttcggaatgtcgcgcattggcatggaagtcacaccttcgggaacgtggttgacctacacaggtgccatcaaattggacgacaaagatccaaatttcaaagatcaagtcattttgctgaataagcacattgacgcatacaaaacattcccaccaacagagcctaaaaaggacaaaaagaagaaggctgatgaaactcaagccttaccgcagagacagaagaaacaacccacagtgactcttcttcctgctgcagatttggatgatttctccaaacaattgcaacaatccatgagcagtgctgattcaactcaggct
>LC556375.1
------------atggagagccttgtccctggattcaacgagaaaacacacgtccaactcagtttgcctattctaaaggttagcgacgtgctagtgcgtggctttggagactctgtggaagaggctctatcagaggcacgtcaacatatcaaagatggcacttgtggcatagtagaagttgaaaaaggcgtactgcctcaactcgaacagccctatgtgttcatcaaacgtgctgactctcaaactgctcaccatggccgtatcatggtcgagttggtggcagaacttgatggagttcagtacggacgtaacggctatacacttggtgttcttgtccctcacgtgggtgagactccaattggataccgtaaagttcttcttcgtaagaacggtaacaaaggagctggtggccattcctacggcatcgatctaaagtcttatgacttaggtgacgagcttggcaccgatcctcttgatgattatcatttcaactggaacactaaatatggcggtggtgttacccgtgagctcatgcgtgagcttaacgggggtgcatacactcgctatatagacaataactactgtggccctgatggctatcctctggagtgtatcaaggatttactggcccgtgctggtaaagcatccttgccactagctgaacaactggattttctagacactaagagaggtgtttactgctgccgtgaccacgagcatgaaattgcttggtacacagagcgctctggtaagagctatgagaaccaaacaccttttgatataacagtggcaaagaaatttgacacttttacaggagagtgcccaaacttcgtgtttccactcaattctaaagtgaagactcttcaaccacgagttgaaaagaagaaacttgaggggttcatgggtagaattcgttctgtgtacccagtttcatccccaaatgagtgtaatcctatgcacttgtccactttaatgaagtgtgaccattgtggtgaaacttcatggcagacaggtgactttctgaaagccatttgcgaatgctgtggcaccgaaaacaaagttaaaactggaccaacttcttgtgggtatctgccaacaaatcctgtggtcaaaatttcatgcccggcttgtcacaacccacaaacgggaccggaacatagcattgctgaatatcacaatgaatcaggcattaaaactacacttcgtaagggtggtaggacctttgccgttggaggctgtgtattcgcctatgtgggttgtcacaataagacagcttactgggtacctcgtgcaagtgctgacattggatcaaaccacacaggggttgtaggagacggttccgaaggtttaaatgaaaatcttctggaaatcctacacaaagaacgcattaacattaatattgttggtgaattcaaacttactgaagaagttgccattattttagcatccttctcagcttctactagtgcttttgttgagacagttaaaggattggactttaagtctttcaagcaaattgttgagtcttgtggtaactttaaggttaccaagggtaaatacaaggaaggtgcgtggaacattggtgaacgaaaatcgctccttaacccgctatatggtttttcatcagaagcggcaggagtggtacgcgctatgttttctcgtactttcgaaaacacagctcagtctgtaaaagctttgcaaaaagcggctatcaccgtgttggatgggatctctcaatattcacttcgtcttattgatgcaatgtttttcacatcccaactggtgacagagaacatggtcgttatggcatacataacaggtggccttgttcagataacaacacaatggttgcaaagtctttttggagccatgtatgacaaattaaaacctgtccttgattggatcgaaaccaaatttgaggaaggtgttgaattcatgaaagatggatgggaaattgtaaaatttctcacccaatctacatgtgaaatagttgcaggtcagcttacaacttttgctaaagaggtcaaagagtctgttagaacattctttgacttagttaacaagtttttagcactttgcgccgatacaatagtattaggaggtgctaaactcaaagctcttaacattggtgaactctttgtttcacattccaagggactttacagaaagtgtgtgaaatcccgagaagacactgatcttctcatgcctctcaaagcacctaaggaagttatcttcctagaaggtgaaacagtgtctacggatctcctaactgaagaagtaaccctgaagacaggtgatctagtaccatcacaggagtgctgtaacaag------gatgaaacccttgttggtactcctgtttgcattaatggtctaatgcttttggaggtaaaggagtcggagaaatactgcgcccttgctccaaatatgcaagccactcataatgtgtttactttgaaaggtggtgcgcctacaaaagttacttttggagatgacactgtgattgaagttcaaggttacaaaacagttaaaataacctttgagcttgatgagagagtggacaaagttcttaatgagaaatgtgccaactacactgtagagctaggaactgatgctgaagaactagcatgtgttgtagcagaggctgttgtaaagacattgcagccggttgctgagatcttaacaccattaggcatagatcttgatgagtggagtgttgctacttattacctgtttgatgaagcaggtgaaagtagattatcaacccatatgtactgctccttctaccctcctgatgaggat---------gaatacgtggaagaggatgagtacattgaagagaatcaagaacaagccagtgctgacttagactatgatggtcaatccttagaatttggtgcttcacag---------acacctcaggaagaggaagaagaagactggcttgaagaagcctatcaagaa---------gaagaggat---------------------------------------------------------------------------gtcattgttgaagaagtagtgacaacaccaacaccagaagttgagactgacatgtttaaaggttatctcaaacttactgataatgttgcaataaaatgttgcgacatagtccaagaatcacagagtgctaaacctaccgtggttgttaatgctgctaacattcatctcaaacatggtggtggtgtagcaggtgctttaaacaaagcaactaacaatgctatgcaagttgagtctgatgactacatttccagaaatggaccacttaaggtgggtggtagttgtttactatcaggtcacaacttggctaaaaattgtctgcatgttgttggtcctaacatcaacaagggtgaggatataaaactacttgcagaagcttataagaattttaatgagcaccaaatagtcttagcaccactcttgtcagctggcatttttggtgcagaaccattaacttcacttaaaatgtgcattgaaaatgtgcatactaatgtttatatagcagtctttgaccaaaagctctatgatagcttgattgctggttacctcgacatgaaaagtgttgacaaagtcatggaaaaaccacaagaaaccaagactgaaccagctaaagagcctcagcaagaagttaaaactgctgagacacctgaaactaaggtggagtcagaagatgttaaacctgtagagcaagctacacaa------ccacaaaaagttaaaccttgtgtagaagaagtaactacaacacttgaggaaacaaagtttctcactactaagttgttgctttatgctgatatcaatggtggtttacaccccgattcagcagctttagtacaggatgtagatgtatcatttctaaagaaggatgcaccttacatcgtgggtgatgtcattgttgaaggtgacttaacaatagtagtaataccagctaagaaagctggtggtacattatcaatgctcactagggcaatacgcaaggtagtacctgatcattatataacaacatttcctggtcaaggtaatgctggttatacactagaagaagccaagactgctcttaaaaagtgcaaatctgcgctctatgtacttccttccttaacacctaattcaaaatctgaaattttagggactgtctcatggaatttgcgtgaaatgttagcgcatgcagaagagacacgtaaattaatgccggtctgcatggacacgcgtgctatagtagccactatacagagaaagtacaagggcattaaaatacaagaaggaattgttgattatggagctaggttttacttctatacgagtaagacacctattgccaaattaatttcaacacttaattcattaggtgaaaccttggtgactatgccattaggttatgtcacgcatggcttaaacttggaagaggctgcacgatgcatgcgctcattgcaggtaccggctgtagtctctgtttcatcacctgaagctgttacagcctataatggctacttaacatcttcttccaaaacacctgaggaacactttgtagagacggtttccttagctggttcttacaaagactggatttactctggtcaacacacagaattaggtatagaatttctgaaaagaggtgacaaagtcatttactttacaaaagag---ccttttactttccactatgatggacaagttaaagatttaaaccaactaaagacacttctcgctttacgtgaggtgaaaactataaaagtgttcacaacagtggacaatgttaatctacacacacaaattgtagatatgtctatgacatatggtcaacaatttggtccaacttatttagatggttctgatgtgacaaaaattaaaccacatagttcacatgagaacaagacattttatgtcttgcccagtgatgacaccttacgcggtgaactttttgagtactaccatacaacagatgaaagttttcttggtagatacatgtcagcactaagccacactaagacttggaaatatccacaagtcggtgggttaacttcaataaagtgggctgataacaattgctacttgtccactacattattgacacttcaacaaattgatttgaagtttaatccacctgcactacaagacgcctactatcgtgcgcgtgctggagatgcggccaatttctgtgcaatcatacttgcttactgtaacaaaccagtgggtgagttgggtgatgttcgcgaaacgctgatgcatctgtttcagcacgccaatttagaatcatgtaaaagggttctaaatgtggtgtgtacaacttgtggccagaagtcaacaacctataaaggtgttgaagctgtcatgtatatgggcactctctcctatgaagaactcaagaagggtgtgaaaataccatgtgtgtgcggtaaagatgctacacagtatttagtacaacaagagtcaccttttgttatgatgtctaaaccaccaacgcaacacaagttgaagcaaggtggttttctgtgcgctagcgaatacactggtaactaccagtgtggtcattataggcacattacatctaaggaaacattgtaccaaattgacggtgctatgctaacaaagacttcagaatataaaggaccaattaccgatgtcttttataaggaatctgtctacaacacaacaatacaacctacagtctataaattagacggtgttgttcgtgtagaaattgaacctaaattagatgcatattataaaaaagacaatgcttactttactgaacagccaattgacttagtcccaaaccagccatatccaaacgccagttttgacaatttcaagctcgtttgtgatgtaaattctaaatttgctgatgacttaaaccaaataactggttttaaaaagcctgcctcaagagagcttaaggttacatttttccctgatttgaatggtgatgtagtggctattgattataaacattacacactcagcttcaaaaaaggagcaaaattggtacataaacctatagtctggcatgtgaaccaatctactactaaagcaacatacaaacccaatacatggtgtttgcgttgtctttatagtactaagccaatagacacttcaaatagttttgaggtgttacaaatagaggaaacacagggaatggatactcttgcctgtgaagaccaaaaagctgtcactgaggaagtagtggaaactcctaccatacagaaagacatactagagtgtgatgtaaaaactacggaaactgtaggagatgtcatactaaagccagcagcagagggtgttaaagtcacacctgagttgggacatgaggacatgatggctgcttatgtagagaacaaaagcattactattaaaaagcccaacgagttatcagagtgtttgggtttgaaaaccttaatgacacatggattgtctgctgttaacagcgtaccatggcaaactatagtggattatgctaaaccattcttgtctaaggctacaatacatgctgcaagtgtggttacaaggtgcgttagtcgcgtctttaacaattatgtgccatattttataactttgatgatgcagttgtgtacttttactaaaggtgctaactctagaatcaaagcgtcaatgcccaccacaatagcaaagaacacatttaagagtgttggtaagtgctgttgtgatgccactataaactatttgaagtctcctaagttttcaaaattagttactctcatagtatggtttttattactaagttgctgcctaggctctgttatttatataacagctgctttgggtgttttattgtctaattttggtttaccctcttactgtgatggtgttagagaaggttacctaaattctacaaatgttaccacagctacatattgtactggttctattccttgtagtgtgtgtcttagtggtttggattctctagatacctacccggctctagaaactatacagattaccatttcatcttttaagtgggatcttaccttatttggcatgatcgctgaatgggtcttggcatatattctctttactaagttcttttatgcattgagtttagctgcagttatgcaattgtttttcaattactttgctgctcattttgttagtaattcatggcttatgtggcttgtaattaatgttgtaaagcttgcacctgtgcctgctatggttagaatgtatattttcttcgcttctttctattacatttggaagagttatgtacatgttatgaatggttgcgcatcctctacttgtatgatgtgttataaacgtaacagagcaacaagagtggaatgcaccactattgttaatggcatgaagaaatccttctacgtctatgcaaatggtggtaaaggattttgcaaattacataattggaattgtgtcaattgtgatacattttgcgctggcagtacattcatcagtgatgaagtagcccgtgacctctctttgcaattcaaaagaccaattaatccaactgaccagtcagcttatgtagtagatagtgtgtgtgtgaagaatggatctctacacttgtactttgaaaaggatggtcagaaaacctatgaaagacacccactcaaccattttgtcaaccttgacaatttaagagctaacaacacaaaaggttcgctacctattaacgtgattgtctttgatggcaaatcaaagtgtgaggaagcagcggctaagtctgcatctgtttactattcccagcttatgtgccaacccatattgcttttagaccaatctatggtctcggatgtgggtaatagcacagaagttgcagtaaaaatgtttgatgcttatgttaatgcattttcatcaacctttaatgtaccaatggaaaagttgaagactcttgtagctacggctgaagctgaactggctaagaatgtggctctagataccgttttgtctacatttgtttctgcagcccgtcagggagttgtagacacggatgtcgatacaaaggatgtggtagagtgtcttaaattgtctcatcattctgatttagacattacaaatgagagctgtaataattacatgctcacatacaacaaagtagaaaacatgacacctagagatctaggtgcctgtattgactgtagtgcaagacacattaatgcacaagtggcaaagagtcacaatgtagccttaatttggaacgttaaggactttctttcattgtctgaacagttgcgtaaacaaatacgcagtgctgctaagaaaaataatttaccatttaaactcacttgtgcaacaacaaggcaagtggttaatgtagttactacaaaaatagcccttaagggtggcaaggtagttactagctttttgagaactatgcttaaggttacattggcactcatgatgttagcctttgtgttttacttgattacaccagtccatgttctaagtgagcatgctgatttctctacagaaatcattggctataaggccatagacggtggtgttactcgtgacatatcatctaaagatgattgtttctcaaataagcacacaggatttaaccagtggtttagtcagagaggcggcaattacagaaatgacaagaattgtcctatagttgctgctgttatcacaatagaagtaggttttctagtgcctggattgcctggtacagtctaccgtgcttttaatggtgactttttgcatttcctacccagagtttttagtgcagttggtaacatctgctatacaccttcaaaacttattgagtacacagactttgctacatctgcttgcgttctggctgcagaatgtaccatctttaaggatgctcaaggtaagcctgtaccgtattgttacgatacaaatgtccttgaaggttcattgccttatgaaagtcttagagcagatacacgttatgtgcttatggatggttctattatacaatttcctaacacctacctcgaaggttctgttagagttgtaactacctttgattcagaatactgcagacatggaacttgtgagaattctgaggccgggatctgtctttccactagtggcagatgggttctcaataatgagtattatagatcattacctggagttttctgtggtgttgattctgtaaatcttcttatgaacatgttcacacctctgatacaacctgtaggtgttatggacatatctgcttcagtagttgcaggtggtattgttgctttgatcgtaacatgcctagcttactattttatgagattcaggagagctttcggcgaatacagccatgtgattgctgctaatgcacttttgtttcttatgtcttttactgtactctgtttgacaccggcttactctttcttgccaggtctttattctgtaatttacttgtacttaacattctatcttactaatgatgtttcgtttttggcgcatatccaatggatggttatgttcacacctattgtacctttctggataacaatagtctatggcttttgtatttccattaagcattgttattggttctttagcaattaccttaagagacgtgttgtctttaacggtatttcctttagcacatttgaagaagctgcgctatgcactttcttgctcaacaaagaaatgtatcttaagttgcgcaatgaagttctgttgccactctctcagtataatagatttttagctctttataacaagtacaagtattatagtggagccatggacacaactagttaccgtgaggctgcttgctgtcaccttgccaaggctctgaatgatttcagtaattcaggatctgatgttctctaccaaccaccacaaacttccataacctctgctgtcttgcagagtggttttagaagaatggcattcccttcaggaaaagttgaagggtgcatggtacaagtcacttgtggaaacactaccttaaatggtctttggcttgatgacattgtatattgtcctaggcatgtgatttgcacacctgaagacatgcttaacccaaattatgaagatttgctcattcgtaagtctaatcataatttcttagttcaggctggtaatgttcaactcagagttattggacattctatgcaaaatagtattcttaagttgagggtagaaactgccaaccctaagacaccaaaatataagtttgttcgtattcaaccaggacagactttttcagttctagcatgctacaatggtgcaccatcaggtgtgtatcagtgtgccatgagacctaattacaccataaagggttccttccttaatgggtcatgtggaagtgttggtttcaacatagattatgactgtgtctctttctgttacatgcaccacatggaattacctacgggtgttcatgcaggcacagatttagatggtacattttatggaccttttgttgacagacaaacagctcagtctgcaggtacagacacaaccattacagttaatgttctggcttggttgtacgctgcactcataaatggagagcgttggttccttaatcggtatacaacaactcttaatgactttaaccttgttgcaatgaagtataactatgaaccattgacacaggatcatattgacatactaggacctctgtctgctcagacaggtgttgctgtacttgacatgtgtgcggcccttaaagagttgcttcaaaatggcctgagtggacgcactatcttgggtagtggtttactagaagatgaatttacaccttttgatgttgttagacaatgttcaggtgttacctttcagagtgctgtcaagagaacaatcaagggcacaaaccattggttgttgatgactgttttgacatcactacttatcttggtacagagcacacaatggtctctgttcttctttgtctatgaaaatgcctttttgccatttgctatgggtgttattgccatgtctgcctttgctatgctttttgtgaagcataggcatgcatttatctgtttgtttttactgccttctcttgctactgtagcttattttaatattgtctacatgcctgctagttgggttatgcgtattatgacatggttggatatggttgacaccagtatctctggttataaacttaaagactgtgccatgtacggaataactgccttaatgctcattctcatgacagcaagaactgtttatgatgatggtgctagaagagtctggacactcatgaatgttcttactttggtctataaagtctactatggtaatgcattggatcaagcaatttcaatgtgggctttgattatttctactacctctaactactctggtgttgtaacaaccatcatgtttatggctagaggtatagttttcatgtgtgttgagtattgccctattttctttatcacaggtaatacacttcagtgtatcatgctggtttactgtatcttaggctatttttgtacttgctacttcggcctattctgcttactcaatcgctatttcagactaactctgggtgtttacgattatctcgtgtctactcaggagttcagatacatgaattcccaaggtcttttgccacctaagaatagtattgacgctttcaaactcaacattaaattgttgggcattggaggcaaaccttgtattaaagttgctaatgtacagtctaaaatgtcagatgtaaaatgcacttctgtagtactactttctgttttacaacagcttagagtagagtcatcatcaaagttgtgggcacagtgcgtacaacttcacaatgacatattgcttgctaaagacacaactgaagcttttgaaaagatggtttcattattgtctgttttgctttctatgcagggtgctgtagacattaataaattgtgtgatgaattgctcgacaatagagcaacactgcaggctatagcttcagagttcagttcgttaccatcctatgctgcatatgctaccgctcaagaggcgtatgagcaggcagtatcaaatggtgactctgaagtagtacttaagaaattgaagaaatctttgaatgtggctaaatctgaatttgaccgtgatgcagctatgcaacgaaagttggaaaagatggctgatcaggctatgacccaaatgtacaaacaggcaagatctgaagacaagagggcaaaagtaactagtgcaatgcaaactatgcttttcactatgcttaggaaattggataatgatgcattgaacaacattatcaataatgcaagggatggttgtgtaccgttaaacatcatacctttaacaacagcagctaaattaatggttgttgtccctgattataacacttacaaaaatacttgtgagggtaacactttcacttatgcatctgcactttgggaaatccagcaagtggtagatgcagatagtagagcaatccaacttagtgaaattactttggacaactcaccaaatctggcttggcctcttattgtaacagcaatgaggtcgaattcagctgtcaaattacagaataatgagctgagtcccgtcacacttagacagatgtcgtgtgcggctggtactacacaaactgcttgcacagaggacaatgcactggcctactacaacaattcaaagggaggtaggtttgtgctagcacttttgtcggaccaacaagatctcaaatgggctagattcccaaagagtgatggtactggtactatctacacagagctggaaccaccatgtaggtttgttacagacacgcctaaaggtcctaaagtgaagtacttgtactttattaagggtcttaacaaccttaacaggggtatggtactgggcagtttagctgctacagtccgtcttcaagctggtaatgctacagaagtcccagctaattcaactgtactttccttctgtgctttcgctgtggatccagcaaaggcttacaaagactatctagcaagtggaggacaaccaattacaaattgtgtaaggatgttgtgtacacacacaggtacaggacaggcaattacggtaacacctgaagccaacatggaccaagagtcatttggcggtgcttcctgttgcttgtattgcagatgccacatagatcatccaaaccctaaagggtattgtgatttaaagggtaagtatgtgcaaatacctaccacttgtgctaatgacccagttgggtttactcttagaaacacagtctgtaccgtctgcggtatgtggaaaggttatggctgtagttgtgaccaactccgcgagcccatgatgcaggctggtgacgcctcgtcgtttttaaac------------------------------cgggttagcggtgtaagtgcagcccgtcttacaccgtgcggcactggtactagtactgatgtcgtctacagggcttttgatatctataatgaaaaagttgcaggttttgcaaagttccttaaaacaaattgctgtcgattccaagagaaggatgaagatggtaacttaatagattcctattttgtagttaagagacacaccttctctaactaccaacatgaggaaaccatttacaatttgattaaagactgtccagcagttgctgttcatgacttctttaaatttagagtagaaggtgacatggtaccacacatatcacgtcaacgtctaacaaaatacacaatggcagacctagtctatgcacttcgacattttgacgaaggtaattgtgacactttaaaagaaatactcgtgacttacaattgctgtgaggctgagtattttgataagaaagactggtatgactttgtagaaaatccagacatcttacgcgtatatgctaacttaggtgagcgtgtacgccaggcattgttaaagacagtacaattctgtgatgctatgcgcgatgcgggcatcgtaggtgtactgacattagataatcaggatctaaatggtaactggtatgatttcggtgatttcatccaagtagcaccaggctgcggtattcccattgtagattcctattattcattgcttatgcctatacttacactcactaaggctttggctgctgagtcgcacatagactctgatctagcaaaacccctacagaaatgggatttgctaaagtacgatttcacggaggagagactaagtctcttcaaccgttattttaagtattgggatcagacttaccacccaaattgtattaattgtttggatgacagatgtattctgcattgtgcaaactttaatgtgcttttctctacagttttcccacctacaagttttgggcctctagtgagaaaaatttttgtagatggtgttccttttgtagtttcaacaggataccattttcgtgagctaggtgttgtgcataatcaggatgtaaacattcatagctcgcgtctcagttttaaggaattacttgtgtatgcagctgatccagcaatgcatgcagcatctggcaatcttttgctagacaagcgtacaacatgcttttctgtagctgcattaacaaacaatgttgcttttcaaactgtcaaacccggcaattttaataaggacttttatgactttgcagtctctaaaggcttttttaaagaaggaagttctgtagagcttaaacacttcttctttgcccaagatggcaatgcagctattagtgactatgattactatcgctacaatttgccaacaatgtgtgatattagacagcttctctttgttgtagaggttgttgataaatattttgactgctatgatggtggctgtatcaatgccaatcaagtcattgtcaacaatttagataagtcagcaggtttcccatttaataaatggggtaaggctagactttattatgattcaatgagttacgaagatcaggatgcattgttcgcttacaccaagcgcaatgtcatacccacaataactcaaatgaatcttaaatatgccattagtgcaaagaatagagctcgcacagtagctggagtctctatatgcagcacaatgaccaatagacagtttcatcaaaagctattgaaatccatagctgctactagaggagccaccgttgtcattggaacaagtaagttctatggtggctggaataacatgttaaaaactgtttacagtgatgttgaatcaccacaccttatgggttgggattatcctaagtgtgacagagccatgcctaatatgcttcgcataatggcatccctagtccttgctcgcaaacatagtacatgctgtaacttgtcacatcgtttctatagattagctaacgaatgtgcccaggtattaagtgaaatggtcatgtgcggcggttcactatatgttaaaccaggtggaacatcatcaggtgatgccactactgcatatgctaatagtgtttttaacatctgccaagctgttacagcaaatgtgaatgcacttttatcaactgatgggaataaaattgccgacaagtatgtccgcaatttacaacacaagctttaccagaatctctatagaaatagagatgtggatcatgaatttgtaagtgaattttacgcttatttgcgtaaacacttttcaatgatgattttgtctgatgatgctgttgtttgctataatagcaactatgcatcacagggtttagtggctagcatcaagaacttcaaagcagttctttactatcaaaataatgtttttatgtctgaggcaaagtgctggactgagactgaccttactaaaggacctcatgaattttgctctcaacatacaatgctagtcaaacaaggagatgattacgtgtacctgccttacccagatccatcaagaatattaggtgcaggctgttttgtcgatgacatagtcaaaacagatggtacacttatgattgagagatttgtgtctttggctatagacgcctatcctcttacaaagcatcctaatcaggagtatgcagatgtttttcatttgtatttacaatacattagaaaattgcatgatgaactgactgggcacatgttagacatgtactcagttatgcttactaatgataatacttctaggtattgggaaccagagttttatgaggctatgtacacaccacacactgtcctacaggcagttggtgcttgtgtgttatgcaattcacagacatcacttagatgcggtgcttgcattagaagacctttcctatgttgcaaatgctgctatgatcatgtcatatcgacatcacataaattagtattgtctgttaatccctatgtttgcaatgctccaggttgtgacgtcactgacgtcactcaactctacttaggaggtatgagctattactgtaaaacacataaaccaccaataagcttcccactttgtgctaatggacaagtctttggtctttataaaaacacatgtgttggcagtgagaacgtaactgatttcaatgccatagcaacatgtgattggacaaatgctggtgattacattcttgctaacacctgcactgaaagacttaagctttttgcagctgaaactcttaaagctactgaagaaacatttaagctatcatatggcattgcaacagtccgtgaagtgctatctgatagagagttacacctttcttgggaggttggcaagcctagaccacctttgaaccgcaattatgtctttactggttaccgtgtaactaaaaacagtaaagtacaaataggagagtacacctttgaaaaaggtgactatggtgatgctgttgtgtacagaggtaccacaacttataaacttaatgttggcgattactttgtgttaacatctcacactgtaatgccattgagtgcacctacattagttccacaggaacattatgtaaggatcactggcttataccctactcttaatatctcagatgagttttccagcaatgttgcaaattaccagaaggtaggtatgcagaagtattccaccttacagggacctcctggaactggtaaaagtcacttcgctataggactggctttatattacccatctgcacgcatagtctatacagcttgctctcatgcagctgttgatgctttgtgtgagaaggcacttaaatacttacctattgataagtgtagcagaataataccagcacgtgcgcgtgttgagtgttttgacaagttcaaagtgaactccactctagaacagtacgtgttttgcactgttaatgctttgcctgaaacaactgcagatatagttgtttttgatgaaatatctatggctactaattatgatttgagtgttgtcaatgctagactgcgtgccaagcactatgtctatataggtgacccagctcaacttccagcaccacgcacattgctgactaaaggcacactagaaccagaatattttaactctgtgtgcaggcttatgaaaacaataggtcctgacatgttcttaggaacatgcagacgttgtcctgctgaaattgttgacactgtgagttctttagtttatgataataaactgaaagcacacaaagagaaatcagcacaatgtttcaaaatgtactacaagggtgttattacacatgatgtctcatctgctattaacagacctcaaataggtgttgtaagagagtttcttacacgcaatcctgcatggagaaaggctgtctttatctccccttacaattcacagaatgcagtagctgccaagttacttggattgcctacacagactgtagattcttcacagggttcggagtatgattacgtcatattcacgcaaactactgaaacagctcactcatgtaatgttaacagattcaatgttgccataactagagctaaagtaggcatcttgtgcataatgtccgacagagacctttatgacaagttgcaatttgtaagtcttgaagtaccgcgcagaacaactgctgctctacaggctgaaaatgtcacaggactttttaaggattgtagtaagatagtaactggtttacatcctacacaggcaactacgcacctcagtgtagacacaaagttcaaaactgagggtttgtgtgtcgacatacctggcataccaaaggacatgacctataggagactcatctctatgatggggttcaaaatgaattatcaagtcaatggttacccaaatatgttcattacccgagaagaagccattagacatgtgcgtgcatggattggctttgatgttgagggttgtcatgcaactagagatgcagtggggacaaacctaccactccagttaggattttcaacaggtgtcaatcttgtagccgtaccaacgggctacgtagacacagctaacaacacagaattcactagagtcaatgctaagccacctcctggtgaacaatttaaacaccttataccactcatgtacaagggattaccatggaatgtagtgcgtataaagattgttcagatgctcagtgatacgctgaagaatttgtcagacagagttgtgtttgtcctatgggctcatggctttgaacttacatcaatgaagtattttgtcaagattggaccagaaagaacgtgttgtctgtgtgacaaacgtgcaacttgtttctctacttcatcagatacttatgcttgctggaatcattcagtgggttttgactatgtctataacccatttatgattgatgtacagcaatggggtttcactggtaacctacagagtaatcatgatcaatattgtcaagttcatggcaatgcccatgtagctagttgtgatgctatcatgactaggtgtcttgcagtccacgagtgcttcgttaagcgcgttgactggtctgttgaatacccaattattggggatgaacttaagatcaatgcggcatgcagaaaagtacaacatatggttgtaaaagctgcattgctagctgacaagttccccatcttgcatgacattggcaatcctaaagctattaagtgtgtaccgcatgcagacgtagagtggaagttctacgatgcacagccatgtagtgacaaggcctataaaatagaggaattgttctattcttatgccacacaccatgacaaatttactgatggtgtgtgtttgttttggaactgtaatgttgaccgttacccggccaatgctatagtctgcaggtttgacacaagagtactttcaaacttaaacttacctggctgtgacggcggtagtttgtatgttaacaaacatgcattccacactcctgcttttgataagagtgccttttcaaacttgaaacagctacccttcttctattactctgacagtccttgtgaatcacacggtaagcaagttgtgtcagacattgattatgtaccacttaaatctgctacgtgtattacacgttgcaatttgggtggtgctgtttgtagacatcatgctaatgagtacagacaatacttagatgcttacaacatgatgatttcagcaggattcagcctttggatttacaaacaatttgacacatataacttgtggaatactttcacaagactccaaagtttagaaaatgtggcttacaatgtagttaacaaagggcattatgatggacagcagggtgagataccagtttccatcgtgaataacaccgtctatacaaaagtggatggtgctgatgttgaaatctttgagaacaagactacacttccagttaatgtagcatttgagctatgggctaaacgcaacattaaacctgtccctgagatcaaaatactcaacaatttgggtgttgacatcgcagccaatacagtcatctgggattacaagcgtaatgccccggcacatatgtctacaataggtgtctgctcaatgactgacattgcaaagaaacctactgagagctcttgtaccacattgaacattctgtttgatggtagagtggaaggacaagtagacctatttagaaatgccagaaatggtgtacttataactgagggtgctgtaaagggattaacaccatcaaaaggaccagcccaagctagcattaatggagtcacattaattggagaagcggtaaagacacagttcaattattttaagaaggttgatggtgtagtacaacaactaccagaaacttactttacacagagcagaaatttagaggatttcaaatctaggacacaaatggagagagatttcctcgaattagctatggatgagttcatacaacgctataagcttgaaggttatgcttttgagcacatagtgtatggagattttagtcatggacagcttggtggtctacatttgcttataggtcttaccaaacgttcacaagaatcaccactaaagttagaggatttcatccctactgatagtacagtgaaaaattatttcataacagatgctcaaacaggatcgtcaaaatgtgtatgctctgttattgatttgctccttgatgactttgtagaaattataaagtctcaagatttatcagtagtttcaaaagtagtcaaagttacaattgattatacagaaatttcttttatgctgtggtgtaaagatggtcatgtagaaacattttacccaaaattacaggcaagtcaagcatggcagccgggtgttgctatgccgaatttgtataaaatgcagagaatgcttattgaaaagtgtgaccttcaaaattatggagaatcagtggtattaccaaaaggcataatgatgaatgttgcaaaatacacccaactgtgtcaatatatgaacacattaacaatagcagtaccttataacatgagagttatacattttggtgctggatctgacaaaggagtagcacctggtactgcagtactaagacagtggttaccaacgggcacactacttgtcgattcagacttaaatgactttgtttctgatgcagattcaactttaataggtgattgtgcaaccgtacatacagctaacaagtgggatctcattattagcgacatgtacgatcctaaaaccaagagtgtaggaaaagagaatgactcaaaagaaggatttttcacctacatttgtggatttatcaaacaaaaactttcactaggaggttctgttgctataaagattacagagcactcttggagtgcagatctttacaagcttatgggacactttgcctggtggacagcttttgttaccaacgttaatgcatcatcatctgaagcattcttaataggtgttaattacatgggcaaactaaacgaacaaatagatggttatgtaatgcatgctaattatatcttctggaggaacacgaatcccattcagttatcttcctattccctatttgacatgagcaaatttcctcttaagttaagaggaactgcagtcatgtctttaaaagagagtcaaataaatgatatgatttactcactgttacaaaaaggtaggcttattattagagaaaacaatagaattgttgtctctagtgatgttcttgtaacgaac------------------------------------------------------------atgtttatattagtgctgttgaatgtgttatcagtgtatggttgtgtgaatattacttatggatca------catcatttatatgtgtcgtctcgcacacggggtgtttactacccagacgatgctttcagatcatctactaacgtgttacatgaagggttctttttaccttttgattccaatgttacatggtatagcttttggaac---------------------cagaagtattctgtagccacatcgccttttggtgatggtgtttacttttccactattgacaagtccaatgtcgttaggggatgggtttttggaactacattagacaatgatactcagtctgtgttgctatacaatgatggcacccatgtcagggtggaggtttgtacttttcatttctgtcctacccccgttttctctgca---------------------------------tctagcccccatttatattctagtgcatttaattgcacacttaattatactttggctagtgttagagcggattttaccgaagtggatggctcttttaagaccattagagaattcgtttttaaattacaggacggttctcttaatgtctattatgcatctacgtcctatgtgttggccataggtgccacctctcagctgccttctggtgttacacctcttgtaccattatggaaaatacccataggcttaaatataaccaactttaaaaccttggtgtacctt---cgatctgataataccccactacag---------------------------gccgcttatgtagtgggccacctaaaacgaagaactatgatgtttaagtatgatgaaaatggcacaattgtcgacgctatcgactgtgctcttgatcctctctcagagacaaaatgtacattaaggtcctttatagtagaaaaaggaatttaccaaacctcaaatttcagagttcaaccacaagatacggttgtgaggttccctNNNNNNNNNNNNNNNNNNNNNNNNNNNNNNNNNNNNNNNNNNNNNNNNNNNNNNNNNNNNNNNNNNNNNNNNNNNNNNNNNNNNNNNNNNNNNNNNNNNNNNNNNNNNNNNNNNNNNNNNNNNNNNNNNNNNNNNNNNNNNNNNNNNNNNNNNNNNNNNNNNNNNNNNNNNNNNNNNNNNNNNNNNNNNNNNNNNNNNNNNNNNNNNNNNNNNNNNNNNNNNNNNNNNNNNNNNNNNNNNNNNNNNNNNNNNNNNNNNNNNNNNNNNNNNNNNNNNNNNNNNNNNNNNNNNNNNNNNNNNNNNNNNNNNNNNNNNNNNNNNNNNNNNNNNNNNNNNNNNNNNNNNNNNNNNNNNNNNNNNNNNNNNNNNNNNNNNNNNNNNNNNNNNNNNNNNNNNNNNNNNNNNNNNNNNNNNNNNNNNNNNNNNNNNNNNNNNNNNNNNNNNNNNNNNNNNNNNNNNNNNNNNNNNNNNNNNNNNNNNNNNNNNNNNNNNNNNNNNNNNNNNNNNNNNNNNNNNNNNNNNNNNNNNNNNNNNNNNNNNNNNNNNNNNNNNNNNNNNNNNNNNNNNNNNNNNNNNNNNNNNNNNNNNNNNNNNNNNNNNNNNNNNNNNNNNNNNNNNNNNNNNNNNNNNNNNNNNNNNNNNNNNNNNNNNNNNNNNNNNNNNNNNNNNNNNNNNNNNNNNNNNNNNNNNNNNNNNNNNNNNNNNNNNNNNNNNNNNNNNNNNNNNNNNNNNNNNNNNNNNNNNNNNNNNNNNNNNNNNNNNNNNNNNNNNNNNNNNNNNNNNNNNNNNNNNNNNNNNNNNNNNNNNNNNNNNNNNNNNNNNNNNNNNNNNNNNNNNNNNNNNNNNNNNNNNNNNNNNNNNNNNNNNNNNNNNNNNNNNNNNNNNNNNNNNNNNNNNNNNNNNNNNNNNNNNNNNNNNNNNNNNNNNNNNNNNNNNNNNNNNNNNNNNNNNNNNNNNNNNNNNNNNNNNNNNNNNNNNNNNNNNNNNNNNNNNNNNNNNNNNNNNNNNNNNNNNNNNNNNNNNNNNNNNNNNNNNNNNNNNNNNNNNNNNNNNNNNNNNNNNNNNNNNNNNNNNNNNNNNNNNNNNNNNNNNNNNNNNNNNNNNNNNNNNNNNNNNNNNNNNNNNNNNNNNNNNNNNNNNNNNNNNNNNNNNNNNNNNNNNNNNNNNNNNNNNNNNNNNNNNNNNNNNNNNNNNNNNNNNNNNNNNNNNNNNNNNNNNNNNNNNNNNNNNNNNNNNNNNNNNNNNNNNNNNNNNNNNNNNNNNNNNNNNNNNNNNNNNNNNNNNNNNNNNNNNNNNNNNNNNNNNNNNNNNNNNNNNNNNNNNgctgtggagcaggataagaacacgcaagaagtgttcgctcaggttaaacaaatttacaaaacaccagatatcaaagatttcggtggttttaatttttcccaaatattaccagacccatcaaaacccagcaaacgttcctttattgaggacttgctcttcaataaggttacgttagctgatgctggattcgtcaaacagtatggcgactgtcttggtgatattcaagctcgtgatttgatttgtgcacaaaagtttaatggactcacagtcctaccacctttgctcacggatgaaatgattgctgcctacacagctgcacttattagtggcactgcaacagctggatggacctttggtgcgggagccgccctccaaataccatttgctatgcaaatggcttacagatttaatggaattggagttactcaaaatgttctctatgagaaccaaaaattaattgccaatcagttcaacagtgctattggaaaaattcaagaatctctcacaagtacagctagtgcactaggtaaattacaggatgtggtcaaccaaaatgcacaggctctcaacacattggtaaaacaacttagctcaaacttcggtgctatctccagtgtgcttaatgacatcatttcaagactggacaaagtcgaggctgaagtgcaaattgataggttgatcacgggcagacttcagagtttgcaaacatatgtgacacaacaactcattagagctgctgaaatcagagcttctgctaatttggctgcaactaaaatgtctgaatgtgttcttggacaatctaagagagttgacttctgtggaaaaggctatcaccttatgtcattcccacaggccgcaccccatggtgttgtattcttacatgttacttacattccttcacaggagagaaacttcaccactgcaccagccatttgtcatgaaggaaaagcacactttccacgagaaggtgtattcgtctctaatggcacccattggtttatcacacagaggaatttctatgaaccacaaatcatcacaacggacaatacatttgtgtctggtacttgtgacgttgtcataggcattgttaacaacactgtatatgaccccctgcaaccagagcttgaatcctttaaggatgagctcgacaaatactttaaaaatcatacgtcacctgacattgatttaggagacatctcaggcattaatgcttcagttgtcgatatacaaaaggaaattgatatcctcaaggatgttgcaaagaacttaaatgaatctctcatcaacctacaagaactaggtaagtatgagcagtatattaaatggccttggtatgtctggcttggctttattgcaggcctgattgccataataatggtcactattatgttatgttgcatgactagctgctgcagttgtcttaagggatgctgctcatgcggttcttgctgcaaatttgatgaagacgactctgagccagtgctcaaaggagtcaaactacattacaca---------------------------------------------atggatttgtttatgagaattttcactcttggttctgttagttttcaaaagggaactatacaggatgattctgctccagatactgttcgcgctacagcaaaaataccgatacaagcctcactccctttcggatggcttattgttggtgttgcacttcttgctgtttttcaaagcgcttccaaaattataacacttaaaaagcggtggcaccatgctatctacaaaggagttcaacttgtttgcaatttgctcctactcttcgtcaccgtttactcacatcttttgcttgtcgctgcaggtctagaagctcaatttctttacctctatgctcttgtttactttctgcagtgtgtcaatgcttgcagagtgattatgagactgtggctgtgctggaaatgcagatccaagaacccactgctttatgatgctaactacttcctgtgttggcatactaattgttacgactattgtataccttacaatagcgtgacttcctcaattgtcattacttcaggtgatggcactgctgttcctatctctcaacatgactaccagatcggtggttatactgagaaatgggaatcaggagttaaagactgtgttgttctgcacggttactttacttctgactactaccagctgtactctactcaattgagtacagacactggagttgaccatgttaccttcttcatctacaacaagattgttgatgaaagagaacacgaacatgttcaaatacacacaatcgacggctctcatggagttgtaaatccagcaatggacccaatctatgatgagccgacgacgactactagcgtgcctttg------------------------atgtactcattcgtttcggaagagacaggtacgttaatagttaatagcgtacttctttttcttgctttcgtggtattcttactagttacactagccatccttactgcgcttcgattgtgtgcgtactgctgcaatattgttaacgtgagtttagtgaaaccttctttttacgtttactcacgtgttaaaagtctgaattcttctagagttcctgatcttctggtc---------------------------------------------------------------atgtcacaagcaaacggaactatttccgttgaagagcttaaaaagctcctcgaacaatggaacctagtaataggtttcctactgctagcttggattatgctgctgcaattcgcttattccaacaggaataggtttttgtacattattaagcttgtttttctgtggcttctttggcccattacacttgcttgctttgtgcttgctgctgtttacagaattaattggatcacaggtggcattgcgattgcaatggcttgtattgtaggcttgatgtggctaagctacttcattgcttctttcaggctgttcgcacgcacccgttccatgtggtcattcaacccagaaacaaacatactgctcaatgtgccgcttcgtggcacaattctgaccaggccgcttcttgagagtgaactcgtcatcggcgctgtgatcattcgtggtcacctccgcatggctggacattctctagggcgctgtgacatcaaggacctgccaaaagaaatcactgttgctacatcacgaacgctttctttttacaaattgggagcttcgcagcgtgtaggaactgattcaggttttgctgcatacaaccgctacaggattggcaattataaactcaatactgaccattccagtagcaacgacaatattgctttgctagtacag------atgtttcatcttgttgattttcagattactatagcagagatattaatgatgattatgagaactttcaaggtttcaattttaaaccttgattacataataagtgtcatagtcagacatttatctaagtcactaactgagaataaatattcacagttagatgaagagcaacctatggagactgat------atgaaattattcattttcttggcactgataacattagtaattgctgagcattatcactaccaagagtgtgtcagaggtacaactgtacttttacaggaaccttgctcttctggatcttacgaaggcaattcaccataccaccctcttgctgataacaaatttgcactgacttgtacgagcagcttgtttgcttttacttgtccaggtggtgaaaaacacatttaccagctgcgtgcacgaagtgtctcacctagactcttcatcaagcaagaaaaccatattcaagaaccatacacaccaattttcctgctcattgcgggcactgtatttttaatactttgcttcgctttgaaaaggaaggtggaa------------------------------------------atgtctgataatggaccccaa------agaagtgccccccgcattacatttggtggacccgcagatcaaactgacaataaccaggatgcaagacgcactggagccagaccaaaacaacttcggccccaaggtcctcccaataatactgcgtcttggttcaccgctctcactcagcatggcaaggaggaacttaaattccctcgaggtcagggtgttccagtcaacaccaatagcggtccggatgaccaaattggctactaccgaagagctaccagaagaattcgtggtggtgacggtaaaatgaaagaactcagtccgcgctggtacttctactaccttggaactggtccagaagctgcacttccctatggtactaacaaagaaggtatcatttgggttgcaactgagggtgccttaaatacaccaaaacaacacattggcactcgcaatcctgcaaacaatgctgcaatcgtgctacaacttcctcaaggaacaacattgcctaaaggcttctacgcagaagggagcagaggcggcagtcaagcttcttctcgttcctcatcacgtagtcgtggtagttcaagaaatacaacacctggcagcagtagaggaaattctcctgcacgaagtgttggcaatggtggtgaagctgcccttgctttattgctgctagacagattgaaccagcttgagagcaaagtatctggcaaa------caacctcaaagccagacagtgtcaaagaaatctgctgctgaagcttccaagaaacctagacagaagcgtacagccactaaaagttacaacgtcacccaagcttttggaagacgtggtcctgaacaaactcaaggaaactttggtgaccaagagctactcagacttggaaccgagtacaaacattggccgcaaatagcacaatttgctcccagcgcatcagcattctttggaatgtcgcgcattggcatggaagtcacgccttcgggaacatggctgacttacacaggtgccataaaattggatgacaaagatcccaatttcaaagaccaagtcattttgctgaataagcatattgacgcatacaaaacattcccaccaacagagcctaaaaaggacaaaaagaagaagactgaggaaactcagcctttaccgcagagacagaagaaacagccaactgtgactcttcttcctgctgcagatttggatgacttctccaaacaattgcaaaaatccatgagtggagctgattcaacccaggcc
>MN996527.1
------------atggagagccttgtccctggtttcaacgagaaaacacacgtccaactcagtttgcctgttttacaggttcgcgacgtgctcgtacgtggctttggagactccgtggaggaggtcttatcagaggcacgtcaacatcttaaagatggcacttgtggcttagtagaagttgaaaaaggcgttttgcctcaacttgaacagccctatgtgttcatcaaacgttcggatgctcgaactgcacctcatggtcatgttatggttgagctggtagcagaactcgaaggcattcagtacggtcgtagtggtgagacacttggtgtccttgtccctcatgtgggcgaaataccagtggcttaccgcaaggttcttcttcgtaagaacggtaataaaggagctggtggccatagttacggcgccgatctaaagtcatttgacttaggcgacgagcttggcactgatccttatgaagattttcaagaaaactggaacactaaacatagcagtggtgttacccgtgaactcatgcgtgagcttaacggaggggcatacactcgctatgtcgataacaacttctgtggccctgatggctaccctcttgagtgcattaaagaccttctagcacgtgctggtaaagcttcatgcactttgtccgaacaactggactttattgacactaagaggggtgtatactgctgccgtgaacatgagcatgaaattgcttggtacacggaacgttctgaaaagagctatgaattgcagacaccttttgaaattaaattggcaaagaaatttgacaccttcaatggggaatgtccaaattttgtatttcccttaaattccataatcaagactattcaaccaagggttgaaaagaaaaagcttgatggctttatgggtagaattcgatctgtctatccagttgcgtcaccaaatgaatgcaaccaaatgtgcctttcaactctcatgaagtgtgatcattgtggtgaaacttcatggcagacgggcgattttgttaaagccacttgcgaattttgtggcactgagaatttgactaaagaaggtgccactacttgtggttacttaccccaaaatgctgttgttaaaatttattgtccagcatgtcacaattcagaagtaggacctgagcatagtcttgccgaataccataatgaatctggcttgaaaaccattcttcgtaagggtggtcgcactattgcctttggaggctgtgtgttctcttatgttggttgccataacaagtgtgcctattgggttccacgtgctagcgctaacataggttgtaaccatacaggtgttgttggagaaggttccgaaggtcttaatgacaaccttcttgaaatactccaaaaagagaaagtcaacatcaatattgttggtgactttaaacttaatgaagagatcgccattattttggcatctttttctgcttccacaagtgcttttgtggaaactgtgaaaggtttggattataaagcattcaaacaaattgttgaatcctgtggtaattttaaagttacaaaaggaaaagctaaaaaaggtgcctggaatattggtgaacagaaatcaatactgagtcctctttatgcatttgcatcagaggctgctcgtgttgtacgatcaattttctcccgcactcttgaaactgctcaaaattctgtgcgtgttttacagaaggccgctataacaatactagatggaatttcacagtattcactgagactcattgatgctatgatgttcacatctgatttggctactaacaatctagttgtaatggcctacattacaggtggtgttgttcagttgacttcgcagtggctaactaacatctttggcactgtttatgaaaaactcaaacccgtccttgattggcttgaagagaagtttaaggaaggtgtagagtttcttagagacggttgggaaattgttaaatttatctcaacctgtgcttgtgaaattgtcggtggacaaattgtcacctgtgcaaaggaaattaaggagagtgttcagacattctttaagcttgtaaataaatttttggctttgtgtgctgactctatcattattggtggagctaaacttaaagccttgaatttaggtgaaacatttgtcacgcactcaaagggattgtacagaaagtgtgttaaatccagagaagaaactggcctactcatgcctctaaaagccccaaaagaaattatcttcttagagggagaaacacttcccacagaagtgttaacagaggaagttgtcttgaaaactggtgatttacaaccattagaacaacctactagtgaagctgttgaagctccattggttggtacaccagtttgtattaacgggcttatgttgctcgaaatcaaagacacagaaaagtactgtgcccttgcacctaatatgatggtaacaaacaataccttcacactcaaaggcggtgcaccaacaaaggttacttttggtgatgacactgtgatagaagtgcaaggttacaagagtgtgaatatcacttttgaacttgatgaaaggattgataaagtacttaatgagaagtgctctgcctatacagttgaactcggtacagaagtaaatgagttcgcctgtgttgtggcagatgctgtcataaaaactttgcaaccagtatctgaattacttacaccactgggcattgatttagatgagtggagtatggctacatactacttatttgatgagtctggtgagtttaaattggcttcacatatgtattgttctttctaccctccagatgaggatgaagaagaaggtgattgtgaagaagaagagtttgagccatcaactcaatatgagtatggtactgaagatgattaccaaggtaaacctttggaatttggtgccacttctgctgctcttcaacctgaagaagagcaagaagaagattggttagatgatgatagtcaacaaactgttggtcaacaagacggcagtgaggacaatcagacaactactattcaaacaattgttgaggttcaacctcaattagagatggaacttacaccagttgttcagactatt------------------------gaagtgaatagttttagtggttatttaaaacttactgacaatgtatacattaaaaatgcagacattgtggaagaagctaaaaaggtaaaaccaacagtggttgttaatgcagccaatgtttaccttaaacatggaggaggtgttgcaggagccttaaataaggctactaacaatgccatgcaagttgaatctgatgattacatagctactaatggaccacttaaagtgggtggtagttgtgttttaagcggacacaatcttgctaaacactgtcttcatgttgtcggcccaaatgttaacaaaggtgaagacattcaacttcttaagagtgcttatgaaaattttaatcagcacgaagttctacttgcaccattattatcagctggtatttttggtgctgaccctatacattctttaagagtttgtgtagatactgttcgcacaaatgtctacttagctgtctttgataaaaatctctatgacaaacttgtttcaagctttttggaaatgaagagtgaaaagcaagttgaacaaaagatcgctgagatt---------------------cctaaagaggaagttaagccatttataact---------------------gaaagtaaaccttcagttgaacagagaaaacaa---gatgataagaaaatcaaagcttgtgttgaagaagttacaacaactctggaagaaactaagttcctcacagaaaacttgttactttatattgacattaatggcaatcttcatccagattctgccactcttgttagtgacattgacatcactttcttaaagaaagatgctccatatatagtgggtgatgttgttcaagagggtgttttaactgctgtggttatacctactaaaaaggctggtggcactactgaaatgctagcgaaagctttgagaaaagtgccaacagacaattatataaccacttacccgggtcagggtttaaatggttacactgtagaggaggcaaagacagtgcttaaaaagtgtaaaagtgccttttacattctaccatctattatctctaatgagaagcaagaaattcttggaactgtttcttggaatttgcgagaaatgcttgcacatgcagaagaaacacgcaaattaatgcctgtctgtgtggaaactaaagccatagtttcaactatacagcgtaaatataagggtattaaaatacaagagggtgtggttgattatggtgctagattttacttttacaccagtaaaacaactgtagcgtcacttatcaacacacttaacgatctaaatgaaactcttgttacaatgccacttggctatgtaacacatggcttaaatttggaagaagctgctcggtatatgagatctctcaaagtgccagctacagtttctgtttcttcacctgatgctgttacagcgtataatggttatcttacttcttcttctaaaacacctgaagaacattttattgaaaccatctcacttgctggttcctataaagattggtcctattctggacaatctacacaactaggtatagaatttcttaagagaggtgataaaagtgtatattacactagtaat---cctaccacattccacctagatggtgaagttatcacctttgacaatcttaagacacttctttctttgagagaagtgaggactattaaggtgtttacaacagtagacaacattaacctccacacgcaagttgtggacatgtcaatgacatatggacaacagtttggtccaacttatttggatggagctgatgttactaaaataaaacctcataattcacatgaaggtaaaacattttatgttttacctaatgatgacactctacgtgttgaggcttttgagtactaccacacaactgatcctagttttctgggtaggtacatgtcagcattaaatcacactaaaaagtggaaatacccacaagttaatggtttaacttctattaaatgggcagataacaactgttatcttgccactgcattgttaacactccaacaaatagagttgaagtttaatccacctgctctacaagatgcttattacagagcaagggctggtgaagctgctaacttttgtgcacttatcttagcctactgtaataagacagtaggtgagttaggtgatgttagagaaacaatgagttacttgtttcaacatgccaatttagattcttgcaaaagagtcttgaacgtggtgtgtaaaacttgtggacaacagcagacaacccttaagggtgtagaagctgttatgtacatgggcacactttcttatgaacaatttaagaaaggtgttcagataccttgtacgtgtggtaaacaagctacaaaatatctagtacaacaggagtcaccttttgttatgatgtcagcaccacctgctcagtatgaacttaagcatggtacatttacttgtgctagtgagtacactggtaattaccagtgtggtcactataaacatataacttctaaagaaactttgtattgcatagacggtgctttacttacaaagtcctcagaatacaaaggtcctattacggatgttttctacaaagaaaacagttacacaacaaccataaaaccagttacttataaattggatggtgttgtttgtacagaaattgaccctaagttggacaattattataagaaagacaattcttatttcacagagcaaccaattgatcttgtaccaaaccaaccatatccaaacgcaagcttcgataattttaagtttgtatgtgat---aatatcaaatttgctgatgatttaaaccagttaactggttataagaaacctgcttcaagagagcttaaagttacatttttccctgacttaaatggtgatgtggtggctattgattataaacactacacaccctcttttaagaaaggagctaaattgttacataaacctattgtttggcatgttaacaatgcaactaataaagccacgtataaaccaaatacctggtgtatacgttgtctttggagcacaaaaccagttgaaacatcaaattcgtttgatgtactgaagtcagaggacgcgcagggaatggataatcttgcctgcgaagatctaaaaccagtctctgaagaagtagtggaaaatcctaccatacagaaagacgttcttgagtgtaatgtgaaaactaccgaagttgtaggagacattatacttaaaccagcaaataatagtttaaaaattacagaagaggttggccacacagatctaatggctgcttatgtagacaattctagtcttactattaagaaacctaatgaattatctagagtattaggtttgaaaacccttgctactcatggtttagctgctgttaatagtgtcccttgggatactatagctaattatgctaagccttttcttaacaaagttgttagtacaactactaacatagttacacggtgtttaaaccgtgtttgtactaattatatgccttatttctttactttattgctacaattgtgtacttttactagaagtacaaattctagaattaaagcatctatgccgactactatagcaaagaatactgttaagagtgtcggtaaattttgtctagaggcttcatttaattatttgaagtcacctaatttttctaaactgataaatattataatttggtttttactattaagtgtttgcctaggttctttaatctactcaaccgctgctttaggtgttttaatgtctaatttaggcatgccttcttactgtactggttacagagaaggctatttgaactctactaatgtcactattgcaacctactgtactggttctataccttgtagtgtttgtcttagtggtttagattctttagacacctatccttctttagaaactatacaaattaccatttcatcttttaaatgggatttaactgcttttggcttagttgcagagtggtttttggcatatattcttttcactaggtttttctatgtacttggattggctgcaatcatgcaattgtttttcagctattttgcagtacattttattagtaattcttggcttatgtggttaataattaatcttgtacaaatggccccgatttcagctatggttagaatgtacatcttctttgcatcattttattatgtatggaaaagttatgtgcatgttgtagacggttgtaattcatcaacttgtatgatgtgttacaaacgtaatagagcaacaagagtcgaatgtacaactattgttaatggtgttagaaggtccttttatgtctatgctaatggaggtaaaggcttttgcaaactacacaattggaattgtgttaattgtgatacattctgtgctggtagtacatttattagtgatgaagttgcgagagacttgtcactacagtttaaaagaccaataaatcctactgaccagtcttcttacatcgttgatagtgttacagtgaagaatggttccatccatctttactttgataaagctggtcaaaagacttatgaaagacattctctctctcattttgttaacttagacaacctgagagctaataacactaaaggttcattgcctattaatgttatagtttttgatggtaaatcaaaatgtgaagaatcatctgcaaaatcagcgtctgtttactacagtcagcttatgtgtcaacctatactgttactagatcaggcattagtgtctgatgttggtgatagtgcggaagttgcagttaaaatgtttgatgcttacgttaatacgttttcatcaacttttaacgtaccaatggaaaaactcaaaacactagttgcaactgcagaagctgaacttgcaaagaatgtgtccttagacaatgtcttatctacttttatttcagcagctcggcaagggtttgttgattcagatgtagaaactaaagatgttgttgaatgtcttaaattgtcacatcaatctgacatagaagttactggcgatagttgtaataactatatgctcacctataacaaagttgaaaacatgacaccccgtgaccttggtgcttgtattgactgtagtgcgcgtcatattaatgcgcaggtagcaaaaagtcacaacattgctttgatatggaacgttaaagatttcatgtcattgtctgaacaactacgaaaacaaatacgtagtgctgctaaaaagaataacttaccttttaagttgacatgtgcaactactagacaagttgttaatgttgtaacaacaaagatagcacttaagggtggtaaaattgttaataattggttgaagcagttaattaaagttacacttgtgttcctttttgttgctgctattttctatttaataacacctgttcatgtcatgtctaaacatactgacttttcaagtgaaatcataggatacaaggctattgatggtggtgtcactcgtgacatagcatctacagatacttgttttgctaacaaacatgctgattttgacacatggtttagccagcgtggtggtagttatactaatgacaaagcttgcccattgattgctgcagtcataacaagagaagtgggttttgtcgtgcctggtttgcctggcacgatattacgcacaactaatggtgactttttgcatttcttacctagagtttttagtgcagttggtaacatctgttacacaccatcaaaacttatagagtacactgactttgcaacatcagcttgtgttttggctgctgaatgtacaatttttaaagatgcttctggtaagccagtaccatattgttatgataccaatgtactagaaggttctgttgcttatgaaagtttacgccctgacacacgttatgtgctcatggatggctctattattcaatttcctaacacctaccttgaaggttctgttagagtggtaacaacttttgattctgagtactgtaggcacggcacttgtgaaagatcagaagctggtgtttgtgtatctactagtggtagatgggtacttaacaatgattattacagatctttaccaggagttttctgtggtgtagatgctgtaaatttacttactaatatgtttacaccactaattcaacctattggtgctttggacatatcagcatctatagtagctggtggtattgtagctatcgtagtaacatgccttgcctactattttatgaggtttagaagagcttttggtgaatacagtcatgtagttgcctttaatactttactattccttatgtcattcactgtactctgtttaacaccagtttactcattcttacctggtgtttattctgttatttacttgtacttgacattttatcttactaatgatgtttcttttttagcacatattcagtggatggttatgttcacacctttagtacctttctggataacaattgcttatatcatttgtatttccacaaagcatttctattggttctttagtaattacctaaagagacgtgtagtctttaatggtgtttcctttagtacttttgaagaagctgcgctgtgcacctttttgttaaataaagaaatgtatctaaagttgcgtagtgatgtgctattacctcttacgcaatataatagatacttagctctttataataagtacaagtattttagtggagcaatggatacaactagctacagagaagctgcttgttgtcatctcgcaaaggctctcaatgacttcagtaactcaggttctgatgttctttaccaaccaccacaaacctctatcacctcagctgttttgcagagtggttttagaaaaatggcattcccatctggtaaagttgagggttgtatggtacaagtaacttgtggtacaactacacttaacggtctttggcttgatgacgtagtttactgtccaagacatgtgatctgcacctctgaagacatgcttaaccctaattatgaagatttactcattcgtaagtctaatcataatttcttggtacaggctggtaatgttcaactcagggttattggacattctatgcaaaattgtgtacttaagcttaaggttgatacagccaatcctaagacacctaagtataagtttgttcgcattcaaccaggacagactttttcagtgttagcttgttacaatggttcaccatctggtgtttaccaatgtgctatgaggcccaatttcactattaagggttcattccttaatggttcatgtggtagtgttggttttaacatagattatgactgtgtctctttttgttacatgcaccatatggaattaccaactggagttcatgctggcacagacttagaaggtaacttttatggaccttttgttgacaggcaaacagcacaagcagctggtacggacacaactattacagttaatgttttagcttggttgtacgctgctgttataaatggagacaggtggtttctcaatcgatttaccacaactcttaatgactttaaccttgtggctatgaagtacaattatgaacctctaacacaagaccatgttgacatactaggacctctttctgctcaaactggaattgccgttttagatatgtgtgcttcattaaaagaattactgcaaaatggtatgaatggacgtaccatattgggtagtgctttattagaagatgaatttacaccttttgatgttgttagacaatgctcaggtgttactttccaaagtgcagtgaaaagaacaatcaagggtacacaccactggttgttactcacaattttgacttcacttttagttttagtccagagtactcaatggtctttgttcttttttttgtatgaaaatgcctttttaccttttgctatgggtattattgctatgtctgcttttgcaatgatgtttgtcaaacataagcatgcatttctctgtttgtttttgttaccttctcttgccactgtagcttattttaatatggtctatatgcctgctagttgggtgatgcgtattatgacatggttggatatggttgatactagtttgtctggttttaagctaaaagactgtgttatgtatgcatcagctgtagtgttactaatccttatgacagcaagaactgtgtatgatgatggtgctaggagagtgtggacacttatgaatgtcttgacactcgtttataaagtttattatggtaatgctttagatcaagccatttccatgtgggctcttataatctctgttacttctaactactcaggtgtagttacaactgtcatgtttttggccagaggtattgtttttatgtgtgttgagtattgccctattttcttcataactggtaatacacttcagtgtataatgctagtttattgtttcttaggctatttttgtacttgttactttggcctcttttgtttactcaaccgctactttagactgactcttggtgtttatgattacttagtttctacacaggagtttagatatatgaattcacagggactactcccacccaagaatagcatagatgccttcaaactcaacattaaattgttgggtgttggtggcaaaccttgtatcaaagtagccactgtacagtctaaaatgtcagatgtaaagtgcacatcagtagtcttactctcagttttgcaacaactcagagtagaatcatcatctaaattgtgggctcaatgtgtccagttacacaatgacattctcttagctaaagatactactgaagcctttgaaaaaatggtttcactactttctgttttgctttccatgcagggtgctgtagacataaacaagctttgtgaagaaatgctggacaacagggcaaccttacaagctatagcctcagagtttagttcccttccatcatatgcagcttttgctactgctcaagaagcttatgagcaggctgttgctaatggtgattctgaagttgttcttaaaaagttgaagaagtctttgaatgtggctaaatctgaatttgaccgtgatgcagccatgcaacgtaagttggaaaagatggctgatcaagctatgacccaaatgtataaacaggctagatctgaggacaagagggcaaaagttactagtgctatgcagacaatgcttttcactatgcttagaaagttggataatgatgcactcaacaacattatcaacaatgcaagagatggttgtgttcccttgaacataatacctcttacaacagcagccaaactaatggttgtcataccagactataacacatataaaaatacgtgtgatggtacaacatttacttatgcatcagcattgtgggaaatccaacaggttgtagatgcagatagtaaaattgttcaacttagtgaaattagtatggacaattcacctaatttagcatggcctcttattgtaacagctttaagggccaattctgctgtcaaattacagaataatgagcttagtcctgttgcactacgacagatgtcttgtgctgccggtactacacaaactgcttgcactgatgacaatgcgttagcttactacaacacaacaaagggaggtaggtttgtacttgcactgttatccgatttacaggatttgaaatgggctagattccctaagagtgatggaactggtactatctatacagaactggaaccaccttgtaggtttgttacagacacacctaaaggtcctaaagtgaagtatttatactttattaaaggattaaacaacctaaatagaggtatggtacttggtagtttagctgccacagtacgtctacaagctggtaatgcaacagaagtgcctgccaattcaactgtattatctttctgtgcttttgctgtagatgctgctaaagcttacaaagattatctagctagtgggggacaaccaatcactaattgtgttaagatgttgtgtacacacactggtactggtcaggcaataacagttacaccggaagccaatatggatcaagaatcctttggtggtgcatcgtgttgtctgtactgccgttgccacatagatcatccaaatcctaaaggattttgtgacttaaaaggtaagtatgtacaaatacctacaacttgtgctaatgaccctgtgggttttacacttaaaaacacagtctgtaccgtctgcggtatgtggaaaggttatggctgtagttgtgatcaactccgcgaacccatgcttcagtcagctgatgcacaatcgtttttaaac------------------------------cgggtttgcggtgtaagtgcagcccgtcttacaccgtgcggcacaggcactagtactgatgtcgtatacagggcttttgacatctacaatgataaagtagctggttttgctaaattcctaaaaactaattgttgtcgcttccaagaaaaggacgaagatgacaatttaattgattcttactttgtagttaagagacacactttctctaactaccaacatgaagaaacaatttataatttacttaaggattgtccagctgttgctaaacatgacttctttaagtttagaatagacggtgacatggtaccacatatatcacgtcaacgtcttactaaatacacaatggcagacctcgtctatgctttaaggcattttgatgaaggtaattgtgacacattaaaagaaatacttgtcacatacaattgttgtgatgatgattatttcaataaaaaggactggtatgattttgtagaaaacccagatatattacgcgtatacgccaacttaggtgaacgtgtacgccaagctttgttaaaaacagtacaattctgtgatgccatgcgaaatgctggtattgttggtgtactgacattagataatcaagatctcaatggtaactggtatgatttcggtgatttcatacaaaccacgccaggtagtggagttcctgttgtagattcttattattcattgttaatgcctatattaaccttgaccagggctttaactgcagagtcacatgttgacactgacttaacaaagccttacattaagtgggatttgttaaaatatgacttcacggaagagaggttaaaactctttgaccgttattttaaatattgggatcagacataccacccaaattgtgttaactgtttggatgacagatgcattctgcattgtgcaaactttaatgttttattctctacagtgttcccacctacaagttttggaccactagtgagaaaaatatttgttgatggtgttccatttgtagtttcaactggataccacttcagagagctaggtgttgtacataatcaggatgtaaacttacatagctctagacttagttttaaggaattacttgtgtatgctgctgaccctgctatgcacgctgcttctggtaatctattactagataaacgcactacgtgcttttcagtagctgcacttactaacaatgttgcttttcaaactgtcaaacccggtaattttaacaaagacttctatgactttgctgtgtctaagggtttctttaaggaaggaagttctgttgaattaaaacacttcttctttgctcaggatggtaatgctgctatcagcgattatgactactatcgttataatctaccaacaatgtgtgatatcagacaactactatttgtagttgaagttgttgataagtactttgattgttacgatggtggctgtattaatgctaaccaagtcatcgtcaacaacctagacaaatcagctggttttccatttaataaatggggtaaggctagactttattatgattcaatgagttatgaggatcaagatgcacttttcgcatatacaaaacgtaatgtcatccctactataactcaaatgaatcttaagtatgccattagtgcaaagaatagagctcgcaccgtagctggtgtctctatctgtagtactatgaccaatagacagtttcatcaaaaattattgaaatcaatagccgccactagaggagctactgtagtaattggaacaagcaaattctatggtggttggcacaacatgttaaaaactgtttatagtgatgtagaaaaccctcaccttatgggttgggattatcctaaatgtgatagagccatgcctaacatgcttagaattatggcctcacttgttcttgctcgcaaacatacaacgtgttgtagcttgtcacaccgtttctatagattagctaatgagtgtgctcaagtattgagtgaaatggtcatgtgtggcggttcactatatgttaaaccaggtggaacctcatcaggagatgccacaactgcttatgctaatagtgtttttaacatttgtcaagctgtcacggccaatgttaatgcacttttatctactgatggtaacaaaattgccgataagtatgtccgcaatttacaacacagactttatgagtgtctctatagaaatagagatgttgacacagactttgtgaatgagttttacgcatatttgcgtaaacatttctcaatgatgatactctctgacgatgctgttgtgtgtttcaatagcacttatgcatctcaaggtctagtggctagcataaagaactttaagtcagttctttattatcaaaacaatgtttttatgtctgaagcaaaatgttggactgagactgaccttactaaaggacctcatgaattttgctctcaacatacaatgctagttaaacagggtgatgattatgtgtaccttccttacccagatccatcaagaatcctaggggccggctgttttgtagatgatatcgtaaaaacagatggtacacttatgattgaacggttcgtgtctttagctatagatgcttacccacttactaaacatcctaatcaggagtatgctgatgtctttcatttgtacttacaatacataagaaagctacatgatgagttaacaggacacatgttagacatgtattctgttatgcttactaatgataacacttcaaggtattgggaacctgagttttatgaggctatgtacacaccgcatacagtcttacaggctgttggggcttgtgttctttgcaattcacagacttcattaagatgtggtgcttgcatacgtagaccattcttatgttgtaaatgctgttacgaccatgtcatatcaacatcacataaattagtcttgtctgttaatccgtatgtttgcaatgctccaggttgtgatgtcacagatgtgactcaactttacttaggaggtatgagctattattgtaaatcacataaaccacccattagttttccattgtgtgctaatggacaagtttttggtttatataaaaatacatgtgttggtagcgataatgttactgactttaatgcaattgcaacatgtgactggacaaatgctggtgattacattttagctaacacctgtactgaaagactcaagctttttgcagcagaaacgctcaaagctactgaggagacatttaaactgtcttatggtattgctactgtacgtgaagtgctgtctgacagagaattacatctttcatgggaagttggtaaacctagaccaccacttaaccgaaattatgtctttactggttatcgtgtaactaaaaacagtaaagtacaaataggagagtacacctttgaaaaaggtgactatggtgatgctgttgtttaccgaggtacaacaacttacaaattaaatgttggtgattattttgtgctgacatcacatacagtaatgccattaagtgcacctacactagtgccacaagagcactatgttagaattactggcttatacccaacactcaatatctcagatgagttttctagcaatgttgcaaattatcaaaaggttggtatgcaaaagtattctacactccagggaccacctggtactggtaagagtcattttgctattggcctagctctctactacccttctgctcgcatagtgtatacagcttgctctcatgccgctgttgatgcactatgtgagaaggcattaaaatatttgcctatagataaatgtagtagaattatacctgcacgtgctcgtgtagagtgttttgataaattcaaagtgaattcaacattagaacagtatgtcttttgtactgtaaatgcattgcctgagacgacagcagatatagttgtctttgatgaaatttcaatggccacaaattatgatttgagtgttgtcaatgccagattacgtgctaagcactatgtgtacattggcgaccctgctcaattacctgcaccacgcacattgctaactaagggcacactagaaccagaatatttcaattcagtgtgtagacttatgaaaactataggtccagacatgttcctcggaacttgtcggcgttgtcctgctgaaattgttgacactgtgagtgctttggtttatgataataagcttaaagcacataaagacaaatcagctcaatgctttaaaatgttttataagggtgttatcacgcatgatgtttcatctgcaattaacaggccacaaataggcgtggtaagagaattccttacacgtaaccctgcttggagaaaagctgtctttatttcaccttataattcacagaatgctgtagcctcaaagattttgggactaccaactcaaactgttgattcatcacagggctcagaatatgactatgtcatattcactcaaaccactgaaacagctcactcttgtaatgtaaacagatttaatgttgctattaccagagcaaaagtaggcatactttgcataatgtctgatagagacctttatgacaagttgcaatttacaagtcttgaaattccacgtaggaatgtggcaactttacaagctgaaaatgtaacaggactctttaaagattgtagtaaggtaatcactgggttacatcctacacaggcacctacacacctcagtgttgacactaaattcaaaactgaaggtttatgtgttgacatacctggcatacctaaggacatgacctatagaagactcatctctatgatgggttttaaaatgaattatcaagttaatggttaccctaacatgtttatcacccgcgaagaagctataagacatgtacgtgcatggattggcttcgatgtcgaggggtgtcatgctactagagaagctgttggtaccaatttacctttacagctaggtttttctacaggtgttaacctagttgctgtacctacaggttatgttgatacacctaataatacagatttttccagagttagtgctaaaccaccgcctggagatcaatttaaacacctcataccacttatgtacaaaggacttccttggaatgtagtgcgtataaagattgtacaaatgttaagtgacacacttaaaaatctctctgacagagtcgtatttgtcttatgggcacatggctttgagttgacatctatgaagtattttgtgaaaataggacctgagcgcacctgttgtctatgtgatagacgtgccacatgcttttccactgcttcagacacttatgcctgttggcatcattctattggatttgattacgtctataatccgtttatgattgatgttcaacaatggggttttacaggtaacctacaaagcaaccatgatctgtattgtcaagtccatggtaatgcacatgtagctagttgtgatgcaatcatgactaggtgtctagctgtccacgagtgctttgttaagcgtgttgactggactattgaatatcctataattggtgatgaactgaagattaatgcggcttgtagaaaggttcaacacatggttgttaaagctgcattattagcagacaaattcccagttcttcacgacattggtaaccctaaagctattaagtgtgtacctcaagctgatgtagaatggaagttctatgatgcacagccttgtagtgacaaagcttataaaatagaagaattattctattcttatgccacacattctgacaaattcacagatggtgtatgcctattttggaattgcaatgtcgatagatatcctgctaattccattgtttgtagatttgacactagagtgctatctaaccttaacttgcctggttgtgatggtggcagtttgtatgtaaataaacatgcattccacacaccagcttttgataaaagtgcttttgttaatttaaaacaattaccatttttctattactctgacagtccatgtgagtctcatggaaaacaagtagtgtcagatatagattatgtaccactaaagtctgctacgtgtataacacgttgcaatttaggtggtgctgtctgtagacatcatgctaatgagtacagattgtatctcgatgcttataacatgatgatctcagctggctttagcttgtgggtttacaaacaatttgatacttataacctctggaacacttttacaagacttcagagtttagaaaatgtggcttttaatgttgtaaataagggacactttgatggacaacagggtgaagtaccagtttctatcattaataacactgtttacacaaaagttgatggtgttgatgtagaattgtttgaaaataaaacaacattacctgttaatgtagcatttgagctttgggctaagcgcaacattaaaccagtaccagaggtgaaaatactcaataatttgggtgtggacattgctgctaatactgtgatctgggactacaaaagagatgctccagcacatatatctactattggtgtttgttctatgactgacatagccaagaaaccaactgaaacgatttgtgcaccactcactgtcttttttgatggtagagttgatggtcaagtagacttatttagaaatgcccgtaatggtgttcttattacagaaggtagtgttaaaggtttacaaccatctgtaggtcccaaacaagctagtcttaatggagtcacattaattggagaagccgtaaaaacacagttcaattattataagaaagttgatggtgttgtccaacaattacctgaaacttactttactcagagtagaaatttacaagaatttaaacccaggagtcaaatggaaattgatttcttagaattagctatggatgaattcattgaacggtataaattagaaggctatgccttcgaacatatcgtttatggagattttagtcatagtcagttaggtggtttacatctactgattggactagctaaacgttttaaggaatcaccttttgaattagaagattttattcctatggacagtacagttaaaaactatttcataacagatgcgcaaacaggttcatctaagtgtgtgtgttctgttattgatttattacttgatgattttgttgaaataataaaatcccaagatttatctgtagtttctaaggttgtcaaagtgactattgactatacagaaatttcatttatgctttggtgtaaagatggccatgtagaaacattttacccaaaattacaatctagtcaagcgtggcaaccgggtgttgctatgcctaatctttacaaaatgcaaagaatgctattagaaaagtgtgaccttcaaaattatggtgatagtgcaacattacctaaaggcataatgatgaatgtcgcaaaatatactcaactgtgtcaatatttaaacacattaacattagctgtaccctataatatgagagttatacattttggtgctggttctgataaaggagttgcaccaggtacagctgttttaagacagtggttgcctacgggtacgctgcttgtcgattcagatcttaatgactttgtctctgatgcagattcaactttgattggtgattgtgcaactgtacatacagctaataaatgggatctcattattagtgatatgtacgaccctaagactaaaaatgttacaaaagaaaatgactctaaagagggttttttcacttacatttgtgggtttatacaacaaaagctagctcttggaggttccgtggctataaagataacagaacattcttggaatgctgatctttataagctcatgggacacttcgcatggtggacagcctttgttactaatgtgaatgcgtcatcatctgaagcatttttaattggatgtaattatcttggcaaaccacgcgaacaaataaatggttatgtcatgcatgcaaattacatattttggaggaatacaaatccaattcagttgtcttcctattctttatttgacatgagtaaatttccccttaaattaaggggtactgctgttatgtctttaaaagaaggtcaaatcaatgatatgattttatctcttcttagtaaaggtagacttataattagagaaaacaacagagttgttatttctagtgatgttcttgttaacaac------------------------------------------------------------atgtttgtttttcttgttttattgccactagtctctagtcagtgtgttaatcttacaaccagaactcaattaccccctgcatacactaattctttcacacgtggtgtttattaccctgacaaagttttcagatcctcagttttacattcaactcaggacttgttcttacctttcttttccaatgttacttggttccatgctatacatgtctctgggaccaatggtactaagaggtttgataaccctgtcctaccatttaatgatggtgtttattttgcttccactgagaagtctaacataataagaggctggatttttggtactactttagattcgaagacccagtccctacttattgttaataacgctactaatgttgttattaaagtctgtgaatttcaattttgtaatgatccatttttgggtgtttattaccacaaaaacaacaaaagttggatggaaagtgagttcagagtttattctagtgcgaataattgcacttttgaatatgtctctcagccttttcttatggaccttgaaggaaaacagggtaatttcaaaaatcttagggaatttgtgtttaagaatattgatggttattttaaaatatattctaagcacacg------------cctattaatttagtgcgtgatctccctcagggtttttcggctttagaaccattggtagatttgccaataggtattaacatcactaggtttcaaactttacttgctttacatagaagttatttgactcctggtgattcttcttcaggttggacagctggtgctgcagcttattatgtgggttatcttcaacctaggacttttctattaaaatataatgaaaatggaaccattacagatgctgtagactgtgcacttgaccctctctcagaaacaaagtgtacgttgaaatccttcactgtagaaaaaggaatctatcaaacttctaactttagagtccaaccaacagaatctattgttagatttcctNNNNNNNNNNNNNNNNNNNNNNNNNNNNNNNNNNNNNNNNNNNNNNNNNNNNNNNNNNNNNNNNNNNNNNNNNNNNNNNNNNNNNNNNNNNNNNNNNNNNNNNNNNNNNNNNNNNNNNNNNNNNNNNNNNNNNNNNNNNNNNNNNNNNNNNNNNNNNNNNNNNNNNNNNNNNNNNNNNNNNNNNNNNNNNNNNNNNNNNNNNNNNNNNNNNNNNNNNNNNNNNNNNNNNNNNNNNNNNNNNNNNNNNNNNNNNNNNNNNNNNNNNNNNNNNNNNNNNNNNNNNNNNNNNNNNNNNNNNNNNNNNNNNNNNNNNNNNNNNNNNNNNNNNNNNNNNNNNNNNNNNNNNNNNNNNNNNNNNNNNNNNNNNNNNNNNNNNNNNNNNNNNNNNNNNNNNNNNNNNNNNNNNNNNNNNNNNNNNNNNNNNNNNNNNNNNNNNNNNNNNNNNNNNNNNNNNNNNNNNNNNNNNNNNNNNNNNNNNNNNNNNNNNNNNNNNNNNNNNNNNNNNNNNNNNNNNNNNNNNNNNNNNNNNNNNNNNNNNNNNNNNNNNNNNNNNNNNNNNNNNNNNNNNNNNNNNNNNNNNNNNNNNNNNNNNNNNNNNNNNNNNNNNNNNNNNNNNNNNNNNNNNNNNNNNNNNNNNNNNNNNNNNNNNNNNNNNNNNNNNNNNNNNNNNNNNNNNNNNNNNNNNNNNNNNNNNNNNNNNNNNNNNNNNNNNNNNNNNNNNNNNNNNNNNNNNNNNNNNNNNNNNNNNNNNNNNNNNNNNNNNNNNNNNNNNNNNNNNNNNNNNNNNNNNNNNNNNNNNNNNNNNNNNNNNNNNNNNNNNNNNNNNNNNNNNNNNNNNNNNNNNNNNNNNNNNNNNNNNNNNNNNNNNNNNNNNNNNNNNNNNNNNNNNNNNNNNNNNNNNNNNNNNNNNNNNNNNNNNNNNNNNNNNNNNNNNNNNNNNNNNNNNNNNNNNNNNNNNNNNNNNNNNNNNNNNNNNNNNNNNNNNNNNNNNNNNNNNNNNNNNNNNNNNNNNNNNNNNNNNNNNNNNNNNNNNNNNNNNNNNNNNNNNNNNNNNNNNNNNNNNNNNNNNNNNNNNNNNNNNNNNNNNNNNNNNNNNNNNNNNNNNNNNNNNNNNNNNNNNNNNNNNNNNNNNNNNNNNNNNNNNNNNNNNNNNNNNNNNNNNNNNNNNNNNNNNNNNNNNNNNNNNNNNNNNNNNNNNNNNNNNNNNNNNNNNNNNNNNNNNNNNNNNNNNNNNNNNNNNNNNNNNNNNNNNNNNNNNNNNNNNNNNNNNNNNNNNNNNNNNNNNNNNNNNNNNNNNNNNNNNNNNNNNNNNNNNNNNNNNNNgctgttgaacaagacaaaaacacccaagaagtttttgcacaagtcaaacaaatttacaaaacaccaccaattaaagattttggtggttttaatttttcacaaatattaccagatccatcaaaaccaagcaagaggtcatttattgaagatctacttttcaacaaagtgacacttgcagatgctggcttcatcaaacaatatggtgattgccttggtgatattgctgctagagacctcatttgtgcacaaaagtttaacggccttactgttttgccacctttgctcacagatgaaatgattgctcaatacacttctgcactgttagcgggtacaatcacttctggttggacctttggtgcaggtgctgcattacaaataccatttgctatgcaaatggcttataggtttaatggtattggagttacacagaatgttctctatgagaaccaaaagttgattgccaaccaatttaatagtgctattggcaaaattcaagactcactttcttccacagcaagtgcacttggaaaacttcaagatgtggtcaaccaaaatgcacaagctttaaacacgcttgttaaacaacttagctccaattttggtgcaatttcaagtgttttaaatgatatcctttcacgtcttgacaaagttgaggctgaagtgcaaattgataggttgatcacaggcagacttcaaagtttgcagacatatgtgactcaacaattaattagagctgcagaaatcagagcttctgctaatcttgctgctactaaaatgtcagagtgtgtacttggacaatcaaaaagagttgatttttgtggaaagggctatcatcttatgtccttccctcagtcagcacctcatggtgtagtcttcttgcatgtgacttatgtccctgcacaagaaaagaacttcacaactgctcctgccatttgtcatgatggaaaagcacactttcctcgtgaaggtgtctttgtttcaaatggcacacactggtttgtaacacaaaggaatttttatgaaccacaaatcattactacagacaacacatttgtgtctggtaactgtgatgttgtaataggaattgtcaacaacacagtttatgatcctttgcaacctgaattagactcattcaaggaggagttagataaatattttaagaatcatacatcaccagatgttgatttaggtgacatctctggcattaatgcttcagttgtaaacattcaaaaagaaattgaccgcctcaatgaggttgccaagaatttaaatgaatctctcatcgatctccaagaacttggaaagtatgagcagtatataaaatggccatggtacatttggctaggttttatagctggcttgattgccatagtaatggtgacaattatgctttgctgtatgaccagttgctgtagttgtctcaagggctgttgttcttgtggatcctgctgcaaatttgatgaagacgactctgagccagtgctcaaaggagtcaaattacattacaca---------------------------------------------atggatttgtttatgagaatcttcacaattggaactgtaactttgaagcaaggtgaaatcaaggatgctactccttcagattttgttcgcgctactgcaacgataccgatacaagcctcactccctttcggatggcttattgttggcgttgcacttcttgctgtttttcagagcgcttccaaaatcataaccctcaaaaagagatggcaactagcactctccaagggtgttcactttgtttgcaacttgctgttgttgtttgtaacagtttactcacaccttttgctcgttgctgctggccttgaagccccttttctctatctttatgctttagtctacttcttgcagagtataaactttgtaagaataataatgaggctttggctttgctggaaatgccgttccaaaaacccattactttatgatgccaactattttctttgctggcatactaattgttacgactattgtataccttacaatagtgtaacttcttcaattgtcattacttcaggtgatggcacaacaagtcctatttctgaacatgactaccagattggtggttatactgaaaaatgggaatctggagtaaaagactgtgttgtattacacagttacttcacttcagactattaccagctgtactcaactcaattgagtacagacactggtgttgaacatgttaccttcttcatctacaataaaattgttgatgagcctgaa---gaacatgtccaaattcacacaatcgacggttcatccggagttgttaatccagtaatggaaccaatttatgatgaaccgacgacgactactagcgtgcctttg------------------------atgtactcattcgtttcggaagagacaggtacgttaatagttaatagcgtacttctttttcttgctttcgtggtattcttgctagttacactagccatccttactgcgcttcgattgtgtgcgtactgctgcaatattgttaacgtgagtcttgtaaaaccttctttttacgtttactctcgtgttaaaaatctgaattcttctagagttcctgatcttctggtc---------------------------------------------------------------atggcagattccaacggtactattaccgttgaagagcttaaaaagctccttgaacaatggaacctagtaataggtttcctattccttacatggatttgtcttctacaatttgcctatgccaacaggaataggtttttgtatataattaagttaattttcctctggctgttatggccagtaactttagcttgttttgtgcttgctgctgtttacagaataaattggatcaccggtggaattgctatcgcaatggcttgtcttgtaggcttgatgtggctcagctacttcattgcttctttcagactgtttgcgcgtacgcgttccatgtggtcattcaatccagaaactaacattcttctcaacgtgccactccatggcactattctgaccagaccgcttctagaaagtgaactcgtaatcggagctgtgatccttcgtggacatcttcgtattgctggacaccatctaggacgctgtgacatcaaggacctgcctaaagaaatcactgttgctacatcacgaacgctttcttattacaaattgggagcttcgcagcgtgtagcaggtgactcaggttttgctgcatacagtcgctacaggattggcaactataaattaaacacagaccattccagtagcagtgacaatattgctttgcttgtacag------atgtttcatctcgttgactttcaggttactatagcagagatattactaattattatgaggacttttaaagtttccatttggaatcttgattacatcataaacctcataattaaaaatttatctaagtcactaactgagaataaatattctcaattagatgaagagcaaccaatggagattgat------atgaaaattattcttttcttggcactgataacactcgctacttgtgagctttatcactaccaagagtgtgttagaggtacaacagtacttttaaaagaaccttgctcttctggaacatacgagggcaattcaccatttcatcctctagctgataacaaatttgcactgacttgctttagcactcaatttgcttttgcttgtcctgacggcgtaaaacacgtctatcagttacgtgccagatcagtttcacctaaactgttcatcagacaagag---gaagttcaagaactttactctccaatttttcttattgttgcggcaatagtgtttataacactttgcttcacactcaaaagaaagacagaa------------------------------------------atgtctgataatggaccccaaaatcagcgaaatgcaccccgcattacgtttggtggaccctcagattcaactggcagtaaccagaatggagaacgcagtggggcgcgatcaaaacaacgtcggccccaaggtttacccaataatactgcgtcttggttcaccgctctcactcaacatggcaaggaagaccttaaattccctcgaggacaaggcgttccaattaacaccaatagcagtccagatgaccaaattggctactaccgaagagctaccagacgaattcgtggtggtgacggtaaaatgaaagatctcagtccaagatggtatttctactacctaggaactgggccagaagctggacttccctatggtgctaacaaagacggcatcatatgggttgcaactgagggagccttgaatacaccaaaagatcacattggcacccgcaatcctgctaacaatgctgcaatcgtgctacaacttcctcaaggaacaacattgccaaaaggcttctacgcagaagggagcagaggcggcagtcaagcctcttctcgttcctcatcacgtagtcgcaacagttcaagaaattcaactccaggcagcagtaggggaacttctcctgctagaatggctggcaatggcggtgatgctgctcttgctttgctgctgcttgacagattgaaccagcttgagagcaaaatgtctggtaaaggccaacaacaacaaggccaaactgtcactaagaaatctgctgctgaggcttctaagaagcctcggcaaaaacgtactgccactaaagcatacaatgtaacacaagctttcggcagacgtggtccagaacaaacccaaggaaattttggggaccaggaactaatcagacaaggaactgattacaaacattggccgcaaattgcacaatttgcccccagcgcttcagcgttcttcggaatgtcgcgcattggcatggaagtcacaccttcgggaacgtggttgacctacacaggtgccatcaaattggatgacaaagatccaaatttcaaagatcaagtcattttgctgaataagcatattgacgcatacaaaacattcccaccaacagagcctaaaaaggacaaaaagaagaaggctgatgaaactcaagccttaccgcagagacagaagaaacagcaaactgtgactcttcttcctgctgcagatttggatgatttctccaaacaattgcaacaatccatgagcagtgctgactcaactcaggcc
>MT040334.1
------------atggagagccttgtccctggtttcaacgagaaaacacacgtccaactcagtttgcctgttcttcaggttcgcgacgtgctagtacgtggctttggagactccgtggaggaggctctatcagaggcacgtcaacatcttcttgacggcacttgtggcataatcgatgttgaaaagggagtactcccccaactcgaacagccctatgtgtttgtcaaacgttctgatgcccgaactgctcctcacggccatgtaatggttgaattggtggcagaactcgatggtgttcagtacggtcgtagcggtgagactcttggtgttcttgtaccacatgttggtgaaacacctgttgcttatcgcaaaattcttctccgtaagaatggtaataagggagccggtggtcatagtttcggcatcgatctaaagtcttatgacttaggtgacgagcttggcactgatcccattgatgactttcaagtcaactggaacactaaacatggcagtggtgtaactcgtgagctcatgcgtgagcttaatgggggcgcatacactcgctatgtagacaataacttctgtggccctgacggctaccctcttgagtgcatcaaagacttattagctcgtgctggaaagtcttcttgctctttgtccgaacaactggactttattgacactaaaagaggtgtgtactgctgccgtgaacatgaacatgaaattgtttggtacacggaacgctccgacaagagctacgaattacagacaccttttgaaatcaaattggcaaagaaatttgacaatttcacaggggaatgtccaaactttgtcttcccactaaattctacaatcaagaccattcaaccacgtgttgaaaagaaaaagcttgagggttttatgggtagaattcgatctgtctatcctgttgcatcaccaaatgaatgcaacccaatgcacctttcgacgcttatgaagtgtgaacattgtagtgaaacttcatggcaaactggtgacttccttaaagccacttgtgaattttgtggtactgaaaatcaagtcaaagaaggacctaccacttgtggttaccttcctcaaaatgctgtagtaaaaattttttgtccagcatgtcataatccagaaatgggacctgagcacagtctcgcagaataccataatgaatctggtattaaaaccactcttcgtaaaggtggtcgtaccaaagcatttggaggatgtgtgttctcttatgtgggctgtcacaacaagtgtgcctattgggtgcctcgtgctgctgctaacgtaggatgtaaccacacaggagttgtgggagaaggttctgaaagtctcaatgataaccttcttgaaatacttactaaggagaaagtcaacattaacattgttggtgactttaaactgactgaagagatcgccataatcttggcatctttttctgcatccacgagtgctttcgtggaaactgtgaagggcttggattacaagtctttcaaacaaattgttgaatcctgtggtaactttaaagtaaccaagggaaaattcaagaagaatgcttggaatattggtgaaccaaagtccatactgagccctctgtatgcatttccctcagaagctgctcgtgtggtacgttccattttttcacgcactcttgaaactgctcaacactctgtgcgtgtcttgcaaaaggccgctattacaattctggacggaatttcacagtactcactcagattgattgatgctatgttgttcacgtctgaacttacaacagacagtatcgtagtgatggcatacgtcacaggtggtgttgtacaaatgactacacaatggcttaccaatatttttggtactgtgtatgaaaaattgaaacctattcttgactggcttgaagagaagttcaaggaagggatagagtttcttaaggacggttgggagattgtaaaattcatcacaacctgttcttgtgaaatcattggtggacagcttgtagcattcaccactgaacttaaagacagtgtgaagaaatttttcaaactggttaacaaatttcttgctctttgtgctgattccatcgtcattggtggtgcaaaacttaaagctttgaatttgggagaaacctttgtcgcacactccagaggactctacaaaaagtgtgtgaaatccagaggagactctggtttactcatgcctctaaaagcaccaaaagaagttatcttccttgatggagaaactttgcctacagaggtactttcagaagaagtaatactaaaaactggtgaattacaaccacttgaggaaccaactgcacaggcagttgaagtaccactcgtaggtacaccagtttgcattaatggattaatgctgcttgaaattaaagatactgaaaagtattgtgctcttgcacctaacatgatggtcactaataataccttcactctaaaaggtggtgcaccaaccaaagtcacatttggtgatgacacagtcattgaagtccaaggctacaagaatgtgaatatcacatttgaattggatgaacgagtagataaagtactcaacgaaaagtgctctaactacactgtagaacttggaaccaacatagatgaattggcttgtgttgtagctgaggcagtaataaagactttgcaacctgtttcagaattacttacaccgctaggcattgacttagacgagtggggtgttgcaacctattacttgtttgacgagtctggtgagtatactttgtcttcacgtatgtattgttcattctatcctccagatgaggattatgaagaagaatacagcgaagaggaacaacctgaacaaccaactcaatatgagtatggtactgaatctgattacaaaggtttgcctttggaatttggtgcatcttct------gtacaacaacaggaagaacaagaagaagattggttagaaactgaagctgaa------gtggtggaacaagaa---------------gttacaccaact---------------------gagcaagaggaagagctaccaatcactgaaattgttcctgcagtggaacaaactacaattgtagagctagaatgtgataatttcactggttatttaaaactcactgataatgtttccattaaaaatgtggatattgtaagtgaggctaaaaatgtaaaacctacaatagtggttaatgctgctaatgtacacctaaaacatggtggtggtgttgctggtgctcttaacaaagctactaacaacgctatgcaaattgagtctgatgactacattgccagaaatggaccactaaacgtgggtggtagttgtcttctaaatggacacaatttggctaaaaactgccttcatgttgttggtcctaatctcaacaagggtgaagacattcaattacttaaagttgcctatgaaaatttcaatcatcatgaaaaattacttgcaccacttctctcagcaggcatctttggtgcacaaccaatacagtctttgaaggtgtgtattgaaacagtacgcacacaagtctttttagctgtctttgacaaggacctctatgaagaacttgtagctagctttttagaaatgaaaagtgagactaaagtacaagatcactttgacgtcgtt------------------------------gagactaaggttgaaattacacct------------------gaagaatctgcttcaagtgagaaacctaccaaggaagagcctaaaaaggtgaaaccttgtattgaagaagttacaactactctagaagaaactaagtttcttacagaaaacttgttactgtatgcagacattaatggtaatctgtatccagattcaaccagtcttgtggaaaatgttgatgtcaccttccttaaaaaggatgctccttatatagtaggtgacataattactagtggtaatttaacaaccgttgtcataccaacaaagaaagcaggtggtactacagaaatgcttgcaaaggcattgcgtaaagtacctactgaccattatataaccacctaccccggacagggttgcgttggttatacaattgaggaagcaaaaacagctcttaagaagagtaagagtgcttattatgtattaccctctataattccaaataagaaagaagaaattcttggtactgtttcttggaacttgcgtgaaatgcttacgcatgctgaagaaacacgtaaattaatgcctatttgcatggatacaaaggctataatgtctactgtgcaaaggaagtataagggtattaagatacaggagggagtcgtggactacggtgtaaggttttacttctatactagtaaaacacctgtagctacacttattgcaactcttaattcattaggagaaaccttggtcacaatgcctttgggttatgtgacacatggtttaaatttagaagaggctgctaggtatatgagatcactcaaagtacccgcaaccgtttctgtttcttcaccagatgctgttacagcatataatggttaccttacttcctcttcaaagactcctgaagagcatttcatagaaaccatctcactagctggttcatataaagactggtcctattcaggacaggctactgaattaggtattgaatttcttaaaagaggtgacaaagttgtctaccacacaactagtaaaccaatcactttccacatggatggtgaggttatcaacattgacagtcttaagacactcctagctcttagggaagttaagaccattaaggtgtttaccacagttgacaacattaatcttcacactcaagttgtggacatgtctatgacttatggacaacagtttggtccaacctacttggacggagctgacgttacaaagattaaacctcatgcatctcatgacagcaagacattttatgtgttgcctaatgatgatacactacgcagtgaggcttttgagtactatcacacaactgatgaaagttttctaggtagatacatgtcagcattaaatcatactaagaaatggaaatttccacaggttaatggtttaacatccattaaatgggcagataacaattgttacctagccacagccttattaactcttcaacagatagaattgaagtttaatccaccagcattgcaagacgcctactacagggctagagttggtgatgctgcaaatttctgtgcacttatacttgcttactgtaataaaacagtgggtgagctaggtgatgtaagagaaacaatgagtcatttgtttcaacatgccaacttggattcttgtaaaagagtcctaaatgtggtgtgtaaaacttgtggacagcaacaaactaccttaaagggtgtagaggctgtaatgtatatgggtacactttcttatgaacaacttaagagaggtgtaactgtaccgtgtgtttgtggaagacaagctacacagtatttagtacaacaagagtcatcttttgttatgatgtctgcaccacctgctgaatataaactaaagcatggtactttcttgtgtgctagtgagtatactggtaattaccagtgtggtcattataaacacatcacttcaaaggaaaccttgtatgtcatagatggtgcattgctcagcaaaacctcagagtacaaaggccctgttacagatgttttctataaagaaaacagctacacaacaaccataaaaccaattgtttataaactagacggtgttgtgtgtacagaaattgatcctaaattggatggttactataaaaaggataatgcctattttactgaacagccaattgatttagtgccaactcaaccttacccaaactcaaactttgacaatttcaagtttgtttgtgac---aacaccaaatttgctgatgacttaaaccagatgtctggttataagaagcctgcttctcgtgagcttaagattactttttttcctgacttgaatggtgatgtagtggctattgattataaacattacacaccttcattcaagaaaggtgctaagttgttgcacaagcctattgtatggcatgtgaataacacaattaacaaagcaacgtttaaaccaaatacttggtgcttacgttgtctttggagtactaaaccagttgaaacgtcaaatatttttgatgttctgcaatcagaggacacacagggaatggaaactcttgcctgtgaggacactaaacttgtcactgaagaagtagtggaaactcctaccatacagaaagacatagtagagtgtgatgtgaaaactaccgaagttgtaggtgacgtcatacttaaaccagcacaagacggtgtaaaaataacagaagaagttggtcatgaagatctaatggctgcttatgtagacaatactagtctaacaattaagaaacccaatgaattatcagtaatgttgggtctaaaaactttaaaaactcacggtttggctgctgttaatagtgtcccttgggatactattgttacttatgccaaaccgtttcttaataaggtaactagtgttgctgcaagtggagttgcgcgttgtttaaaccgcatctgtgttaactatatgccttatgttttaactttgttgctgcaattctgtacttttactagaagtactaattctagaatcaaagcatctatgccaactactatagctaaaaatacggttaagagtgttggtaagttctgtttagaagcctcatttaattatttgaagtctcctaatttttctaaactcataactattatagtatggtttcttttgttaagtgtttgtctaggttctttaatctattcaagtgctgctttaggtgttttgatgtctaatctaggtatgccgtcatactgtacaagttacagagatggttatctaaactctactaatgtcacaacaacagcttactgtacgggttctataccgtgtagtgtctgtcttagtggtatggattctttagatgcttatcctgctctagaaactattcaagttaccatttcttcttttaaatgggatttaactgcttttggcattattgcagagtggtgtttggcatatattctctttactaggttcttttatgtactaggtttagccgcaattatgcaattgttctttggctatttcgctgtacattttattagtaattcttggcttatgtggctcataattaatcttgtacaaatggcccctatttcagctatggttagaatgtatatctttttcgcatcattttattatgtgtggaagagctatatacatgttgttgacggttgtacctcatctacttgtatgatgtgttacaaacgtaatagagctacaagggttgaatgcacaaccattgtaaatggtgtaagaagatcattttatgtctatgctaatggaggtaaaggattttgtaaactacataactggaattgtgtcaattgtgatactttctgtgcaggtagtacttttattagtgatgaagtcgcaagagacttgtccctacaatttaagagacccattaatcctacagaccagtcatcttatgtagtggatagtgtagctgtgaaaaatggttcgctgcacctctactttgacaaggctggccagaaaacctatgaaagacattctctttctcactttgtcaatttagacaacttgagagctaataacactaaaggatcaatacccattaatgtcattgtgtttgatggtaagtctaagtgtgatgaatcatcagctagagcagcttctgtttattacagtcagcttatgtgtcaacctatattgttacttgaccaggcgttagtgtctgatgttggtgacagtgcagaagtagctgttaaaatgtttgatgcttatgttaatacattctcatcaacttttaacgtgcctatggataagttaaaaactctcattgcaacagctgagactgaacttgctaagaatgtgtctttagataatgtcctttcaacatttatctcagcagctcgtcaagggtttgttgattctgatgttgatactaaggacgttgtggaatgtctaaaaatttctcatcaatcagacattgaagttacaggtgacagttgtaataactatatgctcacctataacaaagtggaaaacatgacgcctagagatctaggtgcttgtattgattgcagtgcacgtcatattaatgcacaagtagcaaaaagtcacaacatttctttgatttggaacattaaagatttcatgtcgctgtctgaacaactgcgtaaacaaatacgtagtgctgctaagaagaataacttgccttttaagttgacatgtgcaactactagacaagttgttaatgtagtaacaacaaagatagcacttaaaggtggtaaatttgttacaaattggtttaagtacttgcttaaagccacattagtttgtgttgttatagcttgtgtcttttactttattacacctgtacacgtgcttactaagcatggtgattttgcagatgaaatcattggttacaaagctattgaagatggtgtcacacgtgacatttcatctaacgacaattgctttgctaataaacacgttggatttgactcatggtttagtcaacgtggtggttcttatactaatgataagacttgtccaattgtggctgccgtcataactcgtgatgtaggatttgtagttcctggtttaccaggaacaattttccgtacattaagtggtgactttttacatttcttacctagagtgtttagtgctgttggcaatatttgctacacaccatccaaacttatagagtacactgacttcgcaacatcagcctgtgttttagcagctgaatgtaccatattcaaagatgcagctggaaagcctgtgccatattgttatgacactaatgtgctcgaaggttctgtaccttatgaatcactccgtccagacacacgttatgtcttgatggatggttctattatacaattccctaacacgtaccttgaaggttctgttagagttgttacaacttttgactctgagtactgtagacatggtacttgtgaaaaatctgaagctggcatctgtgtttccactagtggtagatgggtgcttaataatgattattatagatcattacctggtgtgttttgtggtgttgattctgtaaatctcttaacaaatatgtttacacctttgattcaacctattggtgctttagacatatcagcttcaattgttgcaggtggtttagttgctatatttgtaacttgtcttgcatactattttatgaggttcaggagagcttttggcgaatacagtcatgtagttgcctttaatactctcttgtttttgatgtcctttactgtactctgtcttacgcctgtgtatagtttcttaccaggtgtttattcagttttttatttgtacttgacattttatcttactaatgatgtttcatttttagctcatgttcaatggatggtcatgttcactcctttagtacctttctggattacaattgtttatgtcatttgtatatctactaagcattgttactggttctttagtaattaccttagacgtagagttgtctttaatggtacttcctttagcacttttgaagaagcagctttgtgtacattcttgcttaacaaggaaatgtatcttaaattgcgtagtgaaactttacttccactgacgcaatataatagatacttagcgctttacaacaagtacaaatactttagtggagccatggacacaactagctacagagaagcagcatgctgtcatcttgctaaggctctaaatgatttcagtaactcaggttctgatgtgctctaccaaccaccacagacatccattacatcggctgtccttcaaagtggatttagaaaaatggcttttccatctggtaaggtagaaggttgtatggtgcaagttacttgtggaacaactacacttaatggtctttggcttgatgatgtggtctattgtccaagacatgtgatctgcacagctgaagatatgcttaatccaaattatgaggatttgcttattcgtaaatctaaccataattttctggtacaagctggtaatgttcatttgagagttatcggacattctatgcaaaattgtgttcttaagttgaaagttgacgctgccaaccctaagacaccaaaatataagtttgttcgaattcaacccggacagactttttcagtattagcttgttacaatggttcaccatcaggtgtttaccagtgtgctatgagacctaattttactattaaaggatcattccttaatggttcttgtggtagtgttggttttaacatagactatgactgtgtctctttttgctacatgcatcacatggaacttccaacaggagtacatgcgggcacagatttagaaggtaccttctacggaccttttgttgacagacagacagctcaagcagctggtacagacacagtcattactataaatgttttggcttggttgtatgcagctgttattaatggagatagatggtttcttaacagatacacaactactcttaatgatttcaacttagttgctatgaagttcaactatgaacctctcacacaagatcatgttgatattctaggaccactatcagctcaaactggtgttgctgtcttagatatgtgtgcttcattaaaggaattgctccaaaatggtatgaacggtcgcactatcttaggtagtgccatattagaagatgagtttacaccatttgacgttgttagacaatgttcaggtgtaacttttcaaagtgctattaaaagaactgtcaaaggtactcaccattggttgttgttaacaatcttgacatctcttcttgtattggttcaaagtactcaatggtctttgttcttctttgtttatgaaaatgccttcttgcctttcgctttaggtataattgctatgtctgcttttgctatgatgtttgttaagcataagcatgcattcttgtgtctattcctgttaccttccttagctactgtagcttactttaatatggtctacatgcctgctagttgggtgatgcgtatcatgacttggttggacatggttgataccagcttgtctggttataaacttaaggactgtatcatgtatgcatcagctattatcttactcatacttatgacagcaagaactgtttatgatgatggtgctaggcgtgtatggacactaatgaatgttcttacacttgtttataaagtctattatggtaatgctttagatcaagcaatttctatgtgggctcttattatctctgtcacctctaactattcaggcgttgttacaaccgtcatgttcttggctagaggtattgtctttatgtgcgttgagtattgtccaattctctttattacaggtaacaccttacagtgtataatgttggtgtactgctttttaggctatttttgtacttgttattttggcctcttttgtttactcaatcgttactttagacttacccttggtgtttacgattatctcgtttccacacaagagtttagatatatgaattcacaaggtcttttaccacctaagaacagcatagatgccttcaaactaaatgttaagcttttaggtattggtggcaaaccctgtatcaaagtagcaactgttcaatcaaagatgtcagatgtgaaatgtacttctgtagtccttctctcagttttacaacaacttagagttgaatcatcttcaaagttgtgggcacagtgtgtgcaattgcacaatgatatacttcttgcaaaggacaccactgaagcatttgaaaaaatggtttcattactgtctgtgttgctatccatgcaaggtgctgtagacataaacaaactctgtgaagaaatgttggacaacagagcaacattacaggctattgcttcagaatttagttctttaccatcctatgctgcctttgctacagctcaagaagcttatgagcaagcggtggctaacggtgattctgaagtggttcttaaaaagttaaagaaatctctgaatgtggcaaagtctgaatttgaccgtgatgcggccatgcagcgtaagctagaaaagatggctgatcaagctatgacccaaatgtacaaacaggcacggtctgaagacaagagggcaaaagtcactagtgcaatgcaaactatgcttttcactatgcttagaaaacttgataatgatgctctaaacaacattatcaataatgccagagacggttgtgttccactgaacataatcccccttactactgcagccaaactaatggttgttgtacctgactataacacctataaaaatacttgtgaaggtagtacttttacttatgcctcagcactttgggaaattcaacaagttgttgatgcagatagcaaaatagtccaacttagtgaaattactatggacaattctcctaatattgcttggcctcttattgtaacagctttaagagccaattcagctgtcaaacttcagaataatgaactgagtcccgtagcacttcgacagatgtcatgtgctgcaggtactacacaaacagcttgtaatgaggataatgcattagcctactataacacatcaaagggaggtaggtttgttttggcattactatctgatcttcaagatctcaagtgggccagatttcctaaatctgatggtactggcaccatttatacagagctggaaccaccttgtaggtttgttacagacacaccaaaaggacctaaagtaaagtatttgtacttcattaagggtttgaataatttgaatagaggtatggtactgggcagcttagctgctactgtacgtttacaagctggtaatgcaacagaagtgcctgccaactcaactgttctttctttctgtgcatttgctgtagatgcatcaaaagcttacagagactacctagcaagtggaggacaaccaataacaaattgtgttaagatgttgtgtacacatacaggtactggtcaggcaataactgtaacaccggaagccaatatggatcaagaatcctttggtggtgcttcttgttgcttgtactgtagatgccacatagatcatcctaaccctaaaggttactgtgagcttaaaggtaagtatgtacaaatacctaccacttgtgctaatgacccagtgggttttacacttaaaaacacagtctgtaccgtctgcggcatgtggaaaggttatggctgtagttgtgatcaactccgcgaacctatgcttcagtctgctgatgcacagtcgtttttaaac------------------------------cgggtttgcggtgtaagtgcagcccgtcttacaccgtgcggcacaggcacaagcactgatgtcgtgtatagggcttttgacatctacaatgaaaaagtagctggttttgctaagttccttaaaacaaattgttgccgttttcaagaaaaagacgaagatggtaacctgatagattcctacttcatagttaagagacatactttctctaactatcaacatgaagaagctatttataacttgcttaaagattgtccggctgttgctgttcatgattttttcaagtttagagtagatggtgacatggtaccacacatatcacgtcaacgtctaactaaatacacaatggcagacttagtctatgccttacgtcactttgacgaaggtaattgtgacactcttaaagaaatacttgtcacatacaattgttgtactgatgactattttaataagaaggattggtatgattttgtagagaatcctgacattttacgcgtatatgctaacttaggtgagcgtgtacgtcaagcattattaaagactgtacagttttgcgatgctatgcgtgatgcaggtattgtaggtgtactaactctagataatcaagatctcaatgggaactggtatgatttcggagatttcatacagactacaccaggtagtggggttcctattgttgattcttattattcattgctaatgcctattctcacacttacgagggcattagctgctgagtctcatctagacgctgatttgacaaaaccttatgtaaaatgggatttgttaaaatatgatttcacggaagaaaggttaaacctttttaaccgttatttcaagtattgggatcaaacctaccacccaaattgtgttaactgtttggatgacagatgcattctgcattgcgcaaactttaatgtgttattctctactgtttttccaccaacaagttttggtccattagtgagaaaaatttttgttgatggtgtaccttttgtagtttcaacaggttaccacttcagagagctaggtgttgtacataatcaagatgtaaacatacatagctcgagacttagttttaaggaactattagtgtatgctgctgatcctgctatgcatgcagcttctggtaatcttttgctagacaaacgcactacatgcttttcagtagcagcactaacgaacaatgttgcttttcaaactgtcaaaccaggtaattttaacaaagacttttatgactttgctgtctctaaaggcttctttaaagaagggagttctgttgaactcaaacatttcttctttgcccaagatggtaatgctgctattagcgattacgactattatcggtacaatttaccaactatgtgtgatatccgacagctactatttgtagtagaagttgttgataaatattttgattgttatgacggtggttgtattaatgcaaaccaagtcatagtaaacaatttagataaatctgccggatttccatttaacaaatggggaaaagccagactttattatgattctatgagctatgaggatcaagatgcactcttcgcttatactaagcgtaatgtcatccctactataacccaaatgaatcttaagtatgccattagtgctaaaaatagagctcgcaccgttgcaggtgtttctatttgtagtactatgactaatagacagtttcatcaaaaacttttgaaatccatagccgccacaagaggtgccactgttgtcatcggaactagtaaattctatggtggctggaacaatatgttaaaaactgtttacagtgatgtagaaaatccacaccttatgggttgggattatccaaaatgtgatagagccatgcctaacatgcttaggataatggcttctcttgttcttgctcgcaaacatactacttgctgtagtttgtcacatcgtttctatagattagctaacgaatgtgcacaagttttaagtgaaatggtcatgtgtggcggttcactatatgtgaaaccaggtggtacatcttcaggagatgccacaactgcttatgctaatagtgtcttcaacatttgtcaggctgttactgccaatgtgaatgcacttctatcaactgatggcaacaagattggcgataagtatattcgcaatcttcaacacagactttatgaatgtctctataggaatagagatgttgatacagactttgtcaatgaattttacgcttacttgcgtaaacatttttcaatgatgatactttctgatgatgctgttgtttgctttaatagcacctacgcatcacagggtcttgtagctagcataaagaattttaaatcagttctttattatcaaaataatgtttttatgtctgaggcaaaatgctggactgagactgaccttacaaagggacctcatgaattttgctctcaacacactatgctagttaaacaaggtgatgattatgtgtacttgccctatcctgatccatcacgcattctaggcgcaggttgttttgtcgatgacattgtcaagacagatggtacactaatgattgaaagatttgtgtcattggctattgatgcttatccacttactaaacatcctaatcaggagtatgctgatgtctttcatttgtatttacaatacatacgaaagttacatgatgaactcacaggacacatgttagacatgtattctgttatgcttactaatgatagtacttcaaggtattgggagccagagttctatgaagcaatgtacacacctcatacagtcttacaggctgtgggagcttgtgttctctgcaattcacagacttccttaagatgtggtgcgtgtatacgtagacccttcttatgctgtaaatgttgttatgaccatgtcatatcaacatctcataaattggttttgtctgttaatccgtatgtttgcaatgccacaggttgtgacgtcacagacgttacacaactttatttaggaggtatgagctattattgcaaagcacataaaccgcctattagctttcctctttgtgctaatggacaggtttttggtttgtacaaaaacacatgtgttggtagcgataatgttaccgactttaatgctatagctacatgtgattggacaaatgctggtgattacattcttgcgaacacctgcacagaaagacttaaactttttgctgctgaaacacttaaagcaacagaggagaccttcaaactatcttatggtattgccactgtacgtgaagtactgtcagatagagaattatatctttcttgggaagtaggaaaacctagaccaactctcaatagaaattatgtgtttactggttacagagtaactaagaatagtaaaacacaaattggtgaatacacttttgaaaaaggtgattatggtgatgctgttgtttaccgtggtacaacaacttataaattaaacgtgggtgactattttgtgttaacatcacacacagtcatgccactgagtgcaccaacattagtgccacaggagcattatgttaggattactggcttgtaccctacactcaacatttcagatgagttttctagcaacgtagctaattaccagaaagttggtatgcaaaaatactcaactttacaaggaccaccaggtactggtaaaagtcattttgctataggattagcattgtactatccttcagcacgcattgtttatacagcatgttcacatgcagctgtagatgcactgtgtgaaaaagcattaaaatatctgcccattgataaatgtagcagaattataccagcacgtgctcgtgttgaatgctttgacaaattcaaagttaattcgacactagagcaatatgtgttctgtacagtgaatgcactaccagaaacaacagctgacattgtggtttttgatgagatatcaatggccactaattatgatttaagtgttgttaatgctaggttaagggcaaaacactatgtatatataggtgaccctgcacaattgccagcaccacgcacgttgctcactaagggtactctagaacctgagtactttaattctgtttgcagattaatgaaaactataggtcctgatatgtttttaggtacttgtagaagatgtcctgctgaaatagttgacactgtaagtgctctagtttatgataataaacttagagctcataaagataaatcacaacagtgctttaaaatgttttacaagggtgttataacacatgatgtctcatctgctattaacagacctcaaattggtgtagttagagaatttctaacacgcaaccctacttggagaaaggctgttttcatctctccttataattcacagaatgctgttgctgccaaaatattaggtttaccaacacaaactgtggattcatcacagggttctgagtatgactatgtcatattcacacaaacaactgaaactgcacactcttgtaatgttaaccgctttaatgtggccattactagagcaaaaattggtatactttgcataatgtctgatagagacctttatgacaaattacaatttacaagccttgaagttccacgtcgaaacgtggcaaccttacaagctgaaaatgtaacagggctttttaaggattgtagtaaggttattacaggattacaccctacacaagcaccaacttaccttagtgttgatacaaaattcaagactgaaggtttgtgtgtcgacataccaggaataccaaaagacatgacctataggagactcatctctatgatgggtttcaaaatgaattatcaagttaatggttaccctaacatgttcatcacccgcgaagaagccattaaacatgttcgtgcatgggttggttttgatgtcgaagggtgtcatgctacaagagaagctgttggtactaatttaccattacagctaggcttttcaacaggtgtcaatctagtagcagttcctacaggctacgttgatacatctaatgcaacagagttttctagggtgagtgctaaaccaccacctggtgaccaatttaaacatcttataccacttatgtacaaaggattaccttggaacattgtgcgtataaagatagttcagatgttaagtgacacacttaaaaacctttcagacagagtcgtttttgtcctttgggcacatggctttgagctgacatctatgaaatactttgtcaaaataggacctgaacgcacttgttgcttatgtgacaaacgtgctacctgtttttgcacagcatctgatacttatgcgtgttggcatcactcagttggatttgactatgtctacaaccctttcatgattgatgttcaacaatggggttttactggtaaccttcaaagtaaccatgaccaatactgtcaagtacacggtaatgcacatgttgctagttgtgatgctatcatgactagatgtttagcagtccatgaatgctttgttaagcgtgttgactggaccattgaatatcctattataggtgatgagctgaagataaatgcagcatgccgtaaagtacaacatatggtagtaaaggctgcattacttgctgataagtttccagttcttcatgatattggtaatccaaaagctataaaatgtgtacctcaagcagacacagattggaagttttatgatgctcaaccttgtagtgataaagcttataaaatagaggaattattctattcctatgctacccattctgataaattcaaggatggtgtttgtcttttctggaactgcaacgttgacagatacccagcaaatgcaatagtctgcagatttgacacaagagttctgtccaatctaaacttaccaggttgtgatggtggtagtttgtatgtaaataaacatgctttccacacaccagcttttgacaagagtgcttttgtaaatcttaagcaattaccattcttttactactcagatagcccttgtgagtctcatggcaaacaagtggtgtcagacatagattatgtacctttaaagtctgcaacgtgtattacacgttgtaacttaggtggggctgtttgcagacatcatgcgaatgaatacagattgtatttagacgcctataatatgatgatttctgctggttttagcctttggatttacaaacaatttgatacctacaatctctggaacacttttacaagactccagagtttagaaaatgtggctttcaatgttattaataagggacatttcgatggacagcaaggtgaaacacctgtttctatcgttaataacactgtctacacaaaagtagatggtgttgatgttgaattgtttgagaacaaaacaacactacctgttaatgtagcgtttgagctctgggctaagcgcaatatcaaacctgttccagaagtgaaaatactcaacaatttgggtgttgacattgctgctaatacggtgatttgggactacaaaagagaagcccctgcacatgtttctacaattggagtttgtactatgactgacatagcaaagaaatctactgaaactgcatgttcaccactcactatcttatttgatggtagagttgaaggacaagttgacttattcagaaatgcccgtaatggtgttttaataactgagggtaatgtaaaaggattacaaccatcagtaggtccaaaacaagctagtcttaatggagtcacattaattggtgaagcagtgaaaacacagtttaactattataagaaggttgatggtgtagtacaacaactacctgaaacttactttactcagagtagaaatttgcaagaattcaaacccaggagtcaaatggaaattgatttcttagaattagctatggatgagttcattgaacgatataaactagaaggctacgctttcgaacatatcgtttatggagattttagtcatggtcagttaggtggattacatctattgattggacttgctaagcgttctaaggattcaccactagaattagaggattttattcctatggacagtacagttaaaaattactttattacagatgcacaaacagggtcatctaagtgtgtgtgttctgttatagatttattacttgatgattttgttgaaataataaaatcacaggatttatcagtagtttctaaagtggttaaagtgactattgactatgcagaaattgcttttatgctttggtgtaaagatggccatgtagagacattttacccaaaattacaatctagtcaagcttggcaacctggtgttgctatgccgaacctttacaaaatgcagagaatgctacttgataaatgtgatcttcaaaattatggtgaagcagcaactctacctaaaggcataatgatgaatgttgcaaaatatactcaactgtgtcaatatttaaatactttgactttagctgtaccttataacatgagagtaatacactttggtgctggttctgataaaggagttgcacctggtacagcagttcttagacagtggttgcctacgggtacactacttgtcgattctgatcttaatgacttcgtctctgacgctgattctactttaataggtgactgtgcaaccgtacacactgctaataaatgggatctcattattagtgatatgtacgatcctaaaaccaaacatgtaacaagagaaaatgactctaaagaggggtttttcacttacatctgtggatttatacaacaaaagttagcccttggaggttctgtggccataaagataacagagcattcttggaatgctgatctttataaactcatgggacactttgcatggtggactgcttttgttactaatgtaaatgcctcttcttcagaggcatttttaattggatgtaattatcttggcaaaccacgtgaacaaatagatggttatgtcatgcatgcaaattacatattctggaggaatactaatccaattcaattatcttcctattcattatttgacatgagtaaatttcctcttaaattaagagggacagctgtcatgtccttaaaagaaggacaaatcaatgatatgatattgtctttacttagtaaaggcagacttattattagagaaaacaacaaggttgtggtttctagtgatgttttagttaataac------------------------------------------------------------atgtttgtttttctttttgtcttgcctttggtttccagtcaatgtgtcaatttgaccacaagaactggaatacagccaggttataccaattcatctactagaggtgtctattatccagacaaagtttttaggtcttcaattttacatcttacacaagaccttttcttacctttcttttctaatgttacttggtttaacaccataaattatcaagga------ggctttaagaagtttgacaatcctgttttaccatttaatgatggtgtttactttgcctccacggaaaagtccaatattatacgcggttggatttttggaacaacacttgatgccagaactcaatctcttctaatagttaacaacgcaaccaatgttgttatcaaagtatgtgagtttcagttttgcactgatccatttttaggtgtttactatcataacaacaataaaacatgggttgaaaatgagtttagagtttattcaagtgccaacaattgcactttcgaatacatttctcaaccttttcttatggaccttgaaggaaagcaaggtaattttaagaaccttagagagtttgtgtttaaaaatgttgatggttatttcaagatttactctaaacacaca------------cctattgatttagtgcgcgacctccccagaggttttgctgcattggaaccactggtggacctccctataggtattaatattaccagattccaaacattgcttgctttacatagaagttatcttacacctggtaagctagaaagtggctggacaactggagctgctgcttactatgtaggttacctacaacagaggacttttctcttaagttacaatcaaaatggaaccattacagatgctgttgattgttcactagaccctctttcagagacaaagtgcacattaaaatccctaacagttgaaaaaggaatttaccagacttctaacttcagagttcaaccaacaatcagtatagttagatttcctNNNNNNNNNNNNNNNNNNNNNNNNNNNNNNNNNNNNNNNNNNNNNNNNNNNNNNNNNNNNNNNNNNNNNNNNNNNNNNNNNNNNNNNNNNNNNNNNNNNNNNNNNNNNNNNNNNNNNNNNNNNNNNNNNNNNNNNNNNNNNNNNNNNNNNNNNNNNNNNNNNNNNNNNNNNNNNNNNNNNNNNNNNNNNNNNNNNNNNNNNNNNNNNNNNNNNNNNNNNNNNNNNNNNNNNNNNNNNNNNNNNNNNNNNNNNNNNNNNNNNNNNNNNNNNNNNNNNNNNNNNNNNNNNNNNNNNNNNNNNNNNNNNNNNNNNNNNNNNNNNNNNNNNNNNNNNNNNNNNNNNNNNNNNNNNNNNNNNNNNNNNNNNNNNNNNNNNNNNNNNNNNNNNNNNNNNNNNNNNNNNNNNNNNNNNNNNNNNNNNNNNNNNNNNNNNNNNNNNNNNNNNNNNNNNNNNNNNNNNNNNNNNNNNNNNNNNNNNNNNNNNNNNNNNNNNNNNNNNNNNNNNNNNNNNNNNNNNNNNNNNNNNNNNNNNNNNNNNNNNNNNNNNNNNNNNNNNNNNNNNNNNNNNNNNNNNNNNNNNNNNNNNNNNNNNNNNNNNNNNNNNNNNNNNNNNNNNNNNNNNNNNNNNNNNNNNNNNNNNNNNNNNNNNNNNNNNNNNNNNNNNNNNNNNNNNNNNNNNNNNNNNNNNNNNNNNNNNNNNNNNNNNNNNNNNNNNNNNNNNNNNNNNNNNNNNNNNNNNNNNNNNNNNNNNNNNNNNNNNNNNNNNNNNNNNNNNNNNNNNNNNNNNNNNNNNNNNNNNNNNNNNNNNNNNNNNNNNNNNNNNNNNNNNNNNNNNNNNNNNNNNNNNNNNNNNNNNNNNNNNNNNNNNNNNNNNNNNNNNNNNNNNNNNNNNNNNNNNNNNNNNNNNNNNNNNNNNNNNNNNNNNNNNNNNNNNNNNNNNNNNNNNNNNNNNNNNNNNNNNNNNNNNNNNNNNNNNNNNNNNNNNNNNNNNNNNNNNNNNNNNNNNNNNNNNNNNNNNNNNNNNNNNNNNNNNNNNNNNNNNNNNNNNNNNNNNNNNNNNNNNNNNNNNNNNNNNNNNNNNNNNNNNNNNNNNNNNNNNNNNNNNNNNNNNNNNNNNNNNNNNNNNNNNNNNNNNNNNNNNNNNNNNNNNNNNNNNNNNNNNNNNNNNNNNNNNNNNNNNNNNNNNNNNNNNNNNNNNNNNNNNNNNNNNNNNNNNNNNNNNNNNNNNNNNNNNNNNNNNNNNNNNNNNNNNNNNNNNNNNNNNNNNNNNNNNNNNNNNNNNNNNNNNNNNNNNNNNNNNNNNNNNNNNNNNNNNNNNNNNNNNgctgttgaacaagacaaaaacacacaagaagtttttgcccaggttaaacaaatctacaaaacaccacctattaaagattttggtggctttaacttttcacaaatattgccagatccatcaaaaccaagcaagaggtcatttattgaggatttactcttcaacaaagtgacacttgctgatgctggcttcatcaaacaatatggtgattgccttggtgatattgctgctagagatctcatctgtgcacaaaagttcaatggactcacggttctaccgcctttgctcacagatgaaatgattgctcaatacacttctgcactacttgctggaacaatcacctcaggttggacctttggtgcaggagctgctttacaaataccctttgcaatgcaaatggcttacaggtttaatggcattggagtcactcagaatgttctatatgagaatcagaaattaattgccaatcagttcaacagtgctattggcaaaatacaggattcactttcatctacggctagtgcacttggtaaacttcaagacgtcgtaaatcaaaatgcacaggctttaaacacacttgtcaaacaacttagttccaattttggagctatttcgagtgtgcttaatgatattctttcacgtcttgacaaagttgaggctgaagtgcaaattgataggttaatcacaggaagactacagagtcttcaaacttatgtgacacaacaattaatcagagcagcagaaatcagagcttctgctaatcttgctgcaacaaaaatgtctgagtgcgtactcggacaatctaaaagagttgatttttgtggaaaaggctaccatttaatgtctttccctcaatcagcaccgcatggtgttgttttcttgcatgttacttatgtacctgcacaagaaaagaactttactactgctcctgctatttgtcatgaaggaaaagcacacttccctcgtgaaggtgtcttcgtttcaaatggcactcattggtttattacacaaaggaatttttatgaacctcaaattattaccactgacaacacattcgtctctggtagctgtgatgttgtaattggaatagtcaacaacacagtttatgatcctttgcaacccgagcttgactcatttaaggaggagttagacaaatacttcaaaaatcacacatcaccagatgttgatcttggcgacatatctggcataaatgcttcggtcgtcaacatacaaaaagaaattgaccgcctcaatgaggttgccaaaaatttgaatgaatcactcattgacctacaagagcttggaaaatatgagcaatacatcaaatggccttggtacatttggcttggttttatagctgggctaattgctatcattatggtcacaatcatgctatgttgtatgactagttgctgtagttgcctcaagggttgttgctcttgcggttcctgctgcaaatttgatgaagacgattcagaacctgttctgaaaggagtcaaattacattacaca---------------------------------------------atggatttgtttatgagaatttttactcttggatctgtaacattcaaaccaggaaaaattgaagatgctactccttcagattctattcgcgctactgcaacgataccgatacaagcctcactccctttcggatggcttattgttggcgttgcacttcttgctgtttttcagagcgcttccaaaataattacactcaaaaagaggtggcaatttgctctctccaagggtgttcattttgcttgcaacttgcttctactatttgttacagtctactctcaccttttgcttgttgctgctggccttgaagcccaatttctctatctttacgctttagtttattttctgcaaagtgttaatgcttgcagaattattatgaggctttggctgtgctggaagtgcagatccaaaaatccattactttatgatgccaattactttctttgctggcatactaattgctatgactattgtataccatataatagcataacttcttcaattgtcattacatcaggtgatggcactacaagtcctattacagaccatgactaccaaattggtggttatacggaaaagtgggaatctggtgttaaagactgtgttacattacatggttactttacatcagaatgctaccagctgtactctacacaacttagtacagatactggtgttgaacatactaccttcttcatttacagtagaattgtggatgaaccagaa---gaccatgttcaaattcacacaatcgacggctcatcaggagttgtaaatccagcaatggatcctatctatgatgagccgacgacgactactagcgtgcctttg------------------------atgtactcattcgtttcggaagagacaggtacgttaatagttaatagcgtacttctttttcttgctttcgtggtattcttgctagtcacactagccatccttactgcgcttcgattgtgtgcgtactgctgcaatattgttaacgtgagtttagttaaaccttctttttacgtctactcacgtgttaaaaatctgaattcttctagagttcctgatcttctggtc---------------------------------------------------------------atgtcagctgacaacggtactattaccgttgaagagcttaaaaagctcttagaacaatggaacctagtaataggtttcctatttctaacatggatttgtcttttacagttcgcctatgctaacaggaataggtttctgtacataattaagttaattttcctctggctactttggccagtaactttagcttgctttgtgcttgctgctgtttacagaatcaattggatcaccggtggaatcgcgattgcaatggcttgtcttgtgggcttgatgtggcttagctacttcattgcttcattcaggctttttgcgcgtacgcgttccatgtggtccttcaatccagaaacaaacatactgctgaatgtgccattgcatggtacaattttgaccagaccactcctagaaagtgaacttgtcatcggtgctgtgatcctcagaggacaccttcgcattgctggacatcatctaggacgctgtgacatcaaggacctgccaaaagaaatcactgtagctacatcacgaacgctttcttattacaaattgggagcttcgcagcgtgtagccggtgactcaggttttgctgcatacagtcgctatcggattggcaactacaaactaaacacagaccattccaatagcagtgacaatattgctttgcttgtacag------atgtttcatctcgttgactttcaggttactatagcagagatacttattattattatgagaactttcaagatttccatttggaaccttgattacatcattaatctcataattaaaaatttatctaagcctttaactgaaaataaatattctcagttagacgaagagcaaccaatggagattgat------atgaaaattattcttctcttggcattagttacttttgctacatgcgaacgttaccactaccaagagtgtgttagaggtacaactgtactaataaaggaaccttgctcttctggaacttacgagggcaattcaccatttcatcctcttgctgataataaatttgcacttgcttgctcaagccaacaatttgcttttgcttgccctgacggtactaaacatacctttcagttacgtgcgagatcagtttcaccaaaacttttcatcagacaagag---gaagttcaagaactttactcaccactctttctcataattgctgcattagtgtttataacactttgcttcacacttaagagaaagacagaa------------------------------------------atgtctgataatggaccccaaaatcgt------gcaccccgcattacatttggtggaccctcagattcgactgacaataaccagaatggagaccgcagtggagcaaggccaaaacaacgaaggccccagggattacccaataatactgcgtcttggttcaccgctctcactcaacatggtaaggaagaccttagattccctcgaggacaaggtgttccgattaacaccaatagtaccaaagatgaccaaattggctactaccgaagagctaccagacgagttcgtggtggtgacggtaaaatgaaagatctcagtccacgatggtacttctattaccttggaactgggccagaagctggacttccctatggtgctaacaaagaaggcatcatatgggttgcaactgagggagccttgaatacaccaaaagatcacattggcacccgcaatccaaacaacaatgctgcaatcgtgctacaacttcctcaaggaacagctttgcctaaaggtttctacgcagaagggagcagaggcggcagtcaagcttcttcacgctcttcatcacgtagtcgcaatagttccagaaactcaactccaggcagtagtaggggaacttctcctgctcgaattgctggcaatggtggtgatgctgcccttgctttgctactgcttgatcggttgaatgcacttgagagcaaaatgtctggtaaaggctcacaacaacagagccaaacagtcactaagaaatctgctgctgaggcttccaagaaacctcgccaaaaacgtactgccactaaacaatacaatgtcactcaggcatttggcagacgtggtcctgaacaaacccaaggaaattttggggaccaagaattaatcagacaaggaactgagtacaaacattggccgcaaattgcacaatttgcacctagcgcttctgcattcttcggaatgtcgcgcattggcatggaagtcacaccttcgggaacatggctgacttacacaggtgccatcaagcttgatgacaaagatccaagcttcaaagacaacgtcatactgctgaacaagcacattgacgcatacaaaacattcccaccaacagagcctaaaaaggacaaaaagaaaaagactgacgaaagccagcctttaccgcagagacagaagaaacaacaaactgtgactcttcttcctgctgcagatttggatgatttctccaaacaattgcaacaatccatgagcagtgctgattcaactcaggct
>MZ937000
ccgaaaggtaagatggagagccttgtccctggtttcaacgagaaaacacacgtccaactcagtttgcctgttttacaggttcgcgacgtgcttgtacgtggctttggagactccgtggaggaggctttatcagaggcacgtcaacatctcaaagatggcacttgtggcttagtagaagttgaaaaaggcgttttgcctcaacttgaacagccctatgtgttcatcaaacgttctgatgctcgaactgcacctcatggccatgttatggttgaactggtagcagaactcgatggcattcagtacggtcgtagtggtgagacacttggtgtccttgttcctcatgtgggcgaaataccagtggcttaccgcaaggttcttcttcgtaagaacggtaataaaggagctggtggccatagttacggcgccgatctaaagtcatttgacttaggcgacgatcttggcactgatccttatgaagattttcaagaaaactggaacactaaacatagcagtggtgttattcgtgaactcatgcgtgagcttaacggaggagcatacactcgctatgtcgataacaacttctgtggccctgatggctaccctcttgagtgcattaaagaccttctagcacgtgctggtaaaacttcatgcactttgtccgaacaactggactttattgacactaagagaggtgtatactgctgccgtgaacatgagcatgaaattgcttggtacacggaacgttctgaaaagagctatgaattgcagacaccttttgaaattaaattggcaaagaaatttgacacctttaatggggaatgtccaaattttgtatttcccttaaattctacaatcaagactattcaaccaagggttgaaaagaaaaagcttgatggctttatgggtagaattcgatctgtctatccagttgcttcaccaaatgaatgcaaccaaatgttcctttcaactctcatgaagtgtgatcattgtggtgaaacttcatggcagacgggcgattttattaaagccacttgtgaattttgtggcactgagaatttgactaaagaaggtgccactacttgtggttacctaccccaaaatgctgttgtaaaaatttattgtccagcatgtcacaatccagaagtaggacctgagcatagtcttgctgaataccataatgaatctggcttgaaaaccactctccgtaagggtggtcgcactattgcttttggaggctgtgtgttctcttatgttggttgctataacaagtgtgcctattgggttccacgtgctagcgctaacataggttgtaaccatacaggtgttgttggagagggttctgaaggtcttaatgataaccttcttgaaatacttcaaaaagagaaagtcaacatcaacattgttggtgactttaaacttaatgaagagatcgccattattttggcatctttttctgcttccacaagttcttttgtggaaactgtgaaaggtttggattataaagtattcaaacacattgttgaatcctgtggtaattttaaagttacaaaaggaaaagctaaaaaaggtgcctggaatattggtgaacagaaatcaatactgagtcctctttatgcatttgcatcagaggcagctcgtgttgtacgatctattttctcccgcactcttgaaactgctcaaaattctgtgcgtgtcttacagaaggccgccataacaatactagatggaatttcacagtattcactgagactcattgatgctatgatgttcacatcggatttgactactaacaatctagttgtaatggcctacattacgggtggtgttgttcagttgacttcacagtggctaaccaatatctttggcactgtttatgaaaaactcaaacccgtccttgagtggctcgaagggaaatttaaggaaggtgtagagtttcttagagacggttgggaaattgttaaatttatctcaacttgtgcttgtgaaattgtcggtggacaaattgtcacctgtgcaaaggaaattaaagagagtgttcagacattctttaagcttgtaaacaaatttttggctttgtgtgctgactctatcattattggtggagctaaacttaaagccttgaatttaggtgaaacatttgtcacacactcaaagggcttatacagaaagtgtgttaaacccagagaagaaactggcttactcatgcctctgaaagctccaaaagaagttattttcttagagggagaaacacttccgactgaagtgttaacagaggaagtcatcttgaaaactggtgatttacaaccattagaacaacctactagtgaagctgttgaagctccgttggttggtacaccagtctgtattaacgggctcatgttgctcgaaattaaagacacagaaaagtactgtgtccttgcacctaacatgatggtaacaaataataccttcacacttaaaggcggtgcaccaacgaaagttacttttggcgatgacactgtgattgaagtgcaaggttacaagagtgtgaatatcacttttgaacttgatgaaaggattgataaggtacttaatgagaagtgctctacctatacagtcgaactcggtacagaagtaaatgagttcgcttgtgttgtggcagatgctgtcataaaaactttgcaaccagtatctgaattacttacaccactgggcattgacttagatgagtggggtatggctacatactacttatttgatgagtctggtgagtttaaattggcttcacatatgtattgttctttctaccctccagacgaagatgaagaagaaggtgattgtgaagaagaagagtttgagccatcaactcaatatgagtatggtactgaagatgattaccaaggtaaacctttggaatttggtgctacttctgctgctcttcaatctgaagaagagcaagaagaagattggttagatggtgatagtcaacaaactgttggtcaacaagacggcagtgaggacaatcagacaact------------------------caacctcaattagagatggaacttacaccaattgttcagactatt------------------------gaagtgaatagctttagtggttatttaaaacttactgacaatgtatacattaaaaatgcagacattgtggaagaagctaaaaaggtaaaaccaacagtagttgttaatgcagccaatgtttaccttaaacatggaggaggtgttgcaggagccttaaataaggctactaacaatgccatgcaagttgaatctgatgattacatagctactaatggaccacttaaagtgggtggtagttgtgttttaagcggacacaatcttgctaaacactgtcttcatgttgtcggcccaaatgttaacaaaggtgaagacattcaacttcttaagagtgcttatgaaaattttaatcagcacgaagttctacttgcaccattattatcagctggtatttttggtgctgaccctgtatattctttaagagtttgtgtagacactgttcgcacaaatgtctacttagctgtctttgataaaaatctctatgacaaacttgtttcaagctttttggaaatgaagagtgaaaagcaagttgaacaaaagatcgctgagatt---------------------cctaaagaggaagttaagtcatttataact---------------------gaaagtaaaccttcaggtgaacaaagaaaacaa------gatgataaaattaaagcttgtgttgaagaagttacaacaactttggaagaaactaagtttctcacagaaaacttgttactttatattgacattaatggtaatcttcatccagattctgccactcttgttagtgacattgacatcactttcttaaagaaagatgctccttatatagtgggtgatgttgttcaagagggtgttttaactgctgtggttatacctactaaaaaggctggtggcactactgaaatgctagcgaaagctttgagaaaagtgccaacagacaattatataaccacttacccgggtcagggtttaaatggttatactgtagaggaggcaaagacagtgcttaaaaagtgtaaaagtgccttttacattctaccatctattatctctaatgagaagcaagaaattcttggaactgtttcttggaatttgcgagaaatgcttgcacatgcagaagaaacacgcaaattaatgcctatctgtatggaaactaaagctatagtttcaactatacagcgtaaatataagggtattaaaatacaagagggtgtggttgattatggtgctagattttacttttacaccagtaaaacaactgtagcgtcacttatcaacacactcaacgatctgaatgagattcttgttacaatgccacttggctatgtaacacatggcttaaatttggaagaagctgctcggtatatgagatctctcaaagtgccagctacagtttctgtttcttcacctgatgctgttacagcgtataatggttatcttacttcttcttctaaaacacctgaagaacattttattgaaaccatctcacttgctggttcctataaagattggtcctattctggacaatctacacaactaggtatagaatttcttaagagaggtgataaaagtgtatattacactagtaat---cctactacattccacctagatggtgaagttatcacctttgacaatcttaagacacttctttctttgagagaagtgaggactattaaggtgtttacaacagtagacaacattaacctccacacgcaagttgtggacatgtcaatgacatatggacaacagtttggtccaacttacttggatggagctgatgttactaaaataaaacctcataattcacacgaaggtaaaacattttatgttttgcctaatgatgacactttacgtgctgaggcttttgagtactaccacacaactgatcctagttttctgggtaggtacatgtcagcattaaatcacactaaaaagtggaaatacccacaagttaatggtttaacctctattaaatgggcagataacaactgttatcttgctaccgcattattaacactccagcaaatagagttgaaatttaacccacctgctttacaagatgcctattatagggcaagagctggtgaagctgctaacttttgtgcacttatcttagcctactgtaataagacagtaggtgagttaggtgatgtcagagaaacaatgaatcatttgtttcaacatgccaatttagattcttgcaaaagagtcttgaatgtggtgtgtaaaacttgtggacaacagcagacaactcttaagggtgtagaagctgttatgtatatgggcacactttcttatgaacaacttaagaaaggtgttcagataccttgtacgtgtggtaaacaagctacacaatatctagtacaacaagagtcaccttttgttatgatgtcggcaccacctgctcagtatgaacttaagcatggtacatttatttgtgctagtgagtacactggtaattaccagtgtggtcactacaaacatataacttctaaagaaactttgtattgcatagacggtgctttactcacaaagtcttctgagtacaaaggtcctattacggatgttttctacaaagaaaacagctatacaacaaccataaaaccagttacttataaactggatggtgttgtttgtacagaaattgaccctaagttggacaattattataagaaagataatgcctattttacagagcagccaattgatcttgtaccgaaccaaccatacccaaatgcaagctttgataattttaagtttgtgtgtgat---aacatcaaatttgctgatgacttaaaccagttaactggttataagaagcctgcttcaagagagcttaaagtcacattttttcctgacttaaatggtgatgtggtggctattgattatagacactacacaccctcgtttaagaaaggagctaaattgttacataaacctattgtttggcatgttaacaatgcaactaataaagccacgtataaaccaaacacttggtgtatacgttgcctttggagcacaaaaccagttgaaacatcaaactcgtttgatgtactgaagtcagaggacacgcagggaatggataatcttgcctgcgaagatctaaaatcagtctctgaagaagtagtggaaaatcctaccatacagaaagacattcttgagtgtaatgtgaaaactaccgaagttgtaggagacattatacttaaaccagcaaatgatggtttaaaaattacaaaagaggttggccacacagatctaatggcagcttatgtagacaattctagtcttactattaagaaacctaatgaattatctagagtattaggtttgaaaacccttgctactcatggtttagcagctgttaatagtgttccgtgggatactatagctaattatgctaagccttttcttaataaagttgttaacacaactactaacatagtcacacggtgtttaaaccgtgtttgtactaattatatgccttatttctttactctattgctacaattgtgtacttttactaaaagtacaaattctagaattaaagcatctatgcctactactatagcaaagaatactgttaagagtgttggtaaattttgtctagaggcttcatttaattacttgaagtcacctaatttttctaaattgataaatattataatttggtttttactattaagtgtttgcctaggttcgttaatctactcaaccgctgctttaggtgttttaatgtctaatttaggcatgccttcttactgtactggttacagagaaggctatttgaactctactaatgtcaccattgcaacctactgtactggttctataccttgtagtgtttgtcttagtggtttagattctttagacacctatccttctttagaaactatacaaattaccatttcatcttttaaatgggatttaactgcttttggcttagttgcagagtggtttttggcatatattctttttactaggtttttctatgtactcggattggctgcaatcatgcaattgtttttcagctattttgcagtacattttattagtaattcttggcttatgtggttaataattaatcttatacaaatggccccaatttcagctatggttagaatgtacattttctttgcatcattctattatgtatggaaaagttatgtgcatgttgtagacggttgtacttcatcaacttgtatgatgtgttacaaacgtaatagagcaacaagagttgaatgtacaactattgttaatggtgttagaaggtccttttatgtctatgctaatggaggtaaaggtttttgcaaactacacaattggaattgtgttaattgtgacacattctgtgctggtagtacatttattagtgatgaagttgcaagagacttgtcactacagtttaaaagaccaataaatcctactgaccagtcttcttacatcgttgatagtgttacagtgaagaatggttccatacatctttactttgataaagctggtcaaaagacttatgaaagacattctctctctcattttgttaacttagataacctgagagctaacaacactaaaggttcattgcctattaatgttatagtttttgatggtaaatcaaaatgtgaagaatcatctgcaaaatcagcttctgtttactacagtcagcttatgtgtcaacctatactgttactagatcaggcattggtgtctgatgttggtgacagtgcagaagttgcagttaaaatgtttgatgcttacgttaatacgttttcatcaacttttaacgtaccaatggaaaaactcaaaacactagttgcaactgcagaagctgaacttgcaaagaatgtgtccttagacaatgtcttatctacttttatttcagcagctcggcaagggtttgttgattcagatgtagaaaccaaagatgttgttgaatgtcttaaattgtcacaccaatctgacatagaagttactggtgatagttgtaacaactatatgctcacctataacaaagttgaaaacatgacacctcgtgatcttggtgcttgtattgactgtagtgcgcgtcatattaatgcgcaggtagcaaaaagtcacaacattgctttgatatggaacgttaaagatttcatgtcactgtctgaacaactacgaaaacaaatacgtagtgctgccaaaaagaacaacttgccttttaagttgacatgtgcaactactagacaagttgttaatgttgtaacaacaaagatagcactcaagggtggtaaaattgttaataactggttgaagcagttaattaaggttacatttctgttccttttagttgctgctatcttttatttaataacacctgttcatgtcatgtctaaacacaatgacttttcaagtgaaatcataggatacaaggctatcgatggtggtgtcactcgtgacatagcatccacagatacttgttttgctaacaaacatgctgattttgacacatggtttagtcagcgtggtggtagttatactaatgacaaagcttgcccattgattgttgcagtcataacaagagaagtgggttttgtcgtgcctggtttgcctggcacgatattacgtacaaccaacggtgactttttgcatttcttacctagagtttttagtgcagttggtaacatctgctacacaccatcaaaacttatagagtacactgactttgcgacatcagcttgtgttttggctgctgaatgtacaatttttaaagatgcttctggtaagccagtaccatattgttatgataccaatgtactagaaggttctgttgcttatgaaagtttacgcccggacacacgttatgtgctcatggatggctctattattcaatttcctaacacctaccttgaaggttctgttagagtggtaacaacttttgattctgagtattgtagacacggcacttgtgaaagatcagaagccggtgtttgtgtatctactagtggtagatgggtacttaacaatgattattacagatctttaccaggagttttctgtggtgtagatgctgtaaatttacttactaatatgttcacaccactaattcaacctattggtgctttggacatatcagcatctatagtagctggtggtattgttgctattgtagtaacgtgccttgcctactactttatgaggtttagaagagcttttggtgaatacagtcatgtagttgcctttaatactttactattccttatgtcattcactgtactctgtttaacaccagtttattcattcttacctggtgtttattctgttatttacttgtacttgacattttatcttactaatgatgtttcattcttagcacatatccagtggatggttatgtttacacctttagtacctttctggataacaattgtttatatcatttgtatttccacaaagcatttttattggttcttcagcaactacctaaagagacgtgtagtctttaatggtgtttcctttagtacttttgaagaagctgcgctgtgcacctttttgttaaataaagaaatgtacctaaagttgcgtagtgatgtgttattacctcttacgcaatataatagatacttagctctttataataagtacaagtattttagtggagccatggacacaactagctacagagaagctgcttgttgtcatcttgcaaaggctctcaacgacttcagtaactcaggctctgatgttctttaccaaccaccacaaacttctatcacctcagctgttttgcagagtggttttagaaaaatggcattcccatctggtaaagttgagggttgtatggtacaagttacttgtggtacaactacacttaatggtctttggcttgatgatgtagtttactgtccaagacatgtgatctgcacctctgaagacatgcttaatcccaattatgaagacttacttatccgtaagtctaatcataatttcttggtacaggctggtaatgttcaacttagagttattggacattctatgcaaaattgtgtgcttaagcttaaggtagacactgctaatcctaagacacctaagtataagtttgttcgcattcaacctggacagactttttcagttttagcttgttacaatggttcaccatctggtgtttatcaatgtgctatgagacctaactttacaattaagggttcattccttaatggttcatgtggtagtgttggttttaacatagattatgactgtgtctctttttgttacatgcatcatatggaattaccaactggagttcatgctggcacagacttagaaggtgcattttatggaccttttgtagacagacaaacagcacaagcagctggtactgacacaactattacagttaatgttttagcttggttgtacgctgctgttataaatggagataggtggtttcttaatcgatttaccacaactcttaatgatttcaatcttgtggctatgaagtacaattatgaacctttaacacaagaccatgttgacatactaggacctctttctgctcaaaccggaattgccgttttagatatgtgtgcttcgttaaaagaattactgcaaaatggtatgaatggacgtaccatattgggtagtgctttattagaagatgaatttacaccttttgatgttgttagacaatgctcaggtgttactttccaaagtgcagtaaaaagaacaatcaagggtacacaccactggttgttacttacaattttaacttcacttttagttttagttcagagcactcaatggtctttgttcttctttgtgtatgaaaatgcctttttgccttttgctatgggtattattgctatgtctgcttttgcaatgatgtttgtcaaacataagcatgcatttctctgtttgtttctgttaccttctcttgctactgtagcttattttaatatggtctacatgcctgctagttgggtgatgcgcattatgacatggttggatatggttgatactagtttgtctggtttcaagctaaaagactgtgttatgtatgcatcagctgtagtgttactaatccttatgacagcaagaactgtgtatgatgatggtgctagaagagtgtggacacttatgaatgtcttgacactcgtttataaagtttattatggtaatgctttagatcaagccatttccatgtgggctcttataatctctgttacttctaactactcaggtgtagttacaactgtcatgtttttggccagaggtattgtttttatgtgtgttgagtattgccctattttcttcataactggtaatacacttcagtgtataatgctagtttattgtttcttaggctatttctgtacttgttactttggtctcttttgtttactcaaccgctattttaggctgactcttggtgtttatgattatttagtttctacacaggagtttagatatatgaattcacagggattacttccacccaagaatagcatagatgccttcaaactcaacattaaattgttgggtgttggtggtaaaccttgtatcaaagtagccactgtacagtctaaaatgtcagatgtaaagtgcacatcagtagtcttactctcagttttgcaacaactcagagtagaatcatcatctaaattgtgggctcaatgtgttcagttacacaatgatattcttttagctaaagatactactgaagcctttgaaaaaatggtttcactactttctgttttgctttccatgcagggtgctgtagacataagcaagctttgtgaagaaatgcttgacaacagggcaactctacaagctatagcttcagagttcagttcccttccatcatatgcagcttttgctaccgctcaagaagcttatgagcaggctgttgctaatggtgactctgaagttgttcttaaaaagttgaaaaagtctttgaatgtggctaaatctgaatttgaccgtgatgcagccatgcaacgtaagttggaaaagatggctgatcaagctatgactcaaatgtacaaacaggctagatctgaggacaagagggcaaaagttactagtgctatgcagacaatgcttttcactatgcttagaaagttggataatgatgcacttaacaacattatcaacaatgcaagagatggttgtgttccattgaacataatacctcttacaacagcagccaaattaatggttgtcataccggactataacacatataaaaatacatgtgatggtacaacatttacttatgcatcagcattgtgggaaatccaacaggttgtagatgcagatagtaaaattgttcaacttagtgaaattagcatggacaattcacctaatttagcatggcctcttattgtaacagctttaagggccaattctgctgtcaaattacagaataatgagcttagtcctgttgcactacgccagatgtcttgtgcagctggtactacacaaactgcttgcactgatgacaatgcgttagcctactataacacaacaaagggaggtaggtttgtacttgcattgttatccgatttacaggatttgaaatgggctaggttccctaagagtgatggaactggtactatttatacagaactggaaccaccttgtaggtttgttacagacacacctaaaggtcctaaagtgaagtatttatactttattaaaggattaaacaacctaaatagaggtatggtacttggtagtttagctgctacagtacgtttacaagctggtaatgcaacagaagtgcctgccaattcaactgtattatctttctgtgcttttgctgtagatgctgctaaagcttacaaagattatctagctagtgggggacaaccaatcactaattgtgttaagatgttgtgtacacacactggtactggtcaggcaataacagttacaccggaagccaatatggatcaagaatcctttggtggtgcatcgtgttgtctgtactgccgttgccacatagatcatccaaatcctaaaggattttgtgacttaaaaggtaagtatgtacaaatacctacgacttgtgctaatgaccctgtgggttttacactcaaaaacacagtctgtaccgtctgcggtatgtggaaaggttatggctgtagttgtgatcaactccgcgaacccatgcttcagtcagctgatgcacaatcgtttttaaacgggtttgcggtgtgcacaatcgtttttaaacgggtttgcggtgtaagtgcagcccgtcttacaccgtgcggcacaggcactagtactgatgtcgtatacagggcttttgacatctacaatgataaagtagctggttttgctaaattcctaaaaactaattgttgtcgcttccaagaaaaagacgaagatgacaatttaattgattcttactttgtagttaagagacacactttctctaactaccaacatgaagaaacaatttataatttacttaaggattgtccagctgttgctaaacatgacttctttaagtttagaatagacggtgacatggtaccacatatatcacgtcaacgtcttactaaatacacaatggcagacctcgtctatgctttaaggcattttgacgaaggtaattgtgatacattaaaagaaatacttgtcacatacaattgttgtgatgatgattatttcaataaaaaggactggtatgattttgtagaaaacccagacatattacgcgtatacgccaacttaggtgaacgtgtacgccaagctttgttaaaaacagtacaattctgtgatgccatgcgggacgctggtattgttggtgtactgacattagacaatcaagatctcaatggtaactggtatgatttcggtgacttcatacaaaccacgccaggtagtggagttcctgttgtagattcttattattcattgttaatgcctatactaaccttgaccagggctttaactgcagagtcacatgttgacactgatttaacaaagccttatattaaatgggatttgttaaaatatgatttcacggaagagaggttaaaactctttgaccgttattttaaatattgggatcagacataccacccaaattgtgttaactgtttggatgacagatgcattctgcattgtgcaaactttaatgttttattctctacagtgttcccacctacaagttttggacctctagtgagaaaaatatttgttgatggtgttccatttgtagtttcgactggataccacttcagagagctaggtgttgtacacaatcaggatgtaaacttacatagctctagacttagttttaaggaattacttgtgtatgctgctgaccctgctatgcacgctgcttctggtaatctattactagataaacgcactacgtgcttttcagtagctgcacttactaacaatgttgcttttcaaactgtcaaacccggtaattttaacaaagacttctatgactttgctgtgtctaagggtttctttaaggaaggaagttctgttgaattaaaacacttcttctttgctcaggatggtaatgctgctatcagcgattatgactactatcgttataatctaccaacaatgtgtgatatcagacaactcctatttgtagttgaagttgttgataagtactttgattgttacgatggtggctgtattaatgctaaccaagttatcgtcaacaatctagacaaatcagctggttttccatttaataaatggggtaaggctagactttattacgattcaatgagttacgaggatcaagatgcacttttcgcatatacaaaacgtaatgtcatccctactataactcaaatgaatcttaagtatgccattagtgcaaagaatagagctcgcaccgtagctggtgtctctatctgtagtactatgaccaatagacagtttcatcaaaaattattgaaatcaatagccgccactagaggagctactgtagtaattggaacaagtaaattctatggtggttggcacaacatgttaaaaactgtttacagtgatgtagaaaatcctcaccttatgggttgggattatcctaaatgtgatagagccatgcctaacatgcttagaattatggcctcacttgttcttgctcgcaaacatacaacgtgctgtagcttgtcacaccgtttctatagattagctaatgagtgtgctcaagtattgagtgaaatggtcatgtgtggcggttcactatatgttaaaccaggtggaacctcatcaggagatgccacaactgcttatgctaatagtgtttttaacatttgtcaagctgttacggccaatgttaatgcacttttatctactgatggtaacaaaattgccgataaatatgtccgcaatttacaacacagactctatgagtgtctctatagaaatagagatgttgacacagactttgtgaatgagttttacgcatacttgcgtaaacatttctcaatgatgatactctctgatgatgctgttgtgtgtttcaatagcacttatgcatctcaaggtcttgtagctagcataaagaactttaagtcagttctttattatcaaaacaatgtttttatgtctgaagcaaaatgttggactgagactgaccttaccaaaggacctcatgaattttgctctcagcacacaatgctagttaaacagggtgatgattatgtgtaccttccttacccagatccatcacgaatcttaggggctggttgttttgtagatgatatcgtaaaaacagatggtacactgatgattgagcggttcgtgtctttagctatagatgcttacccacttactaaacatcctaatcaggagtatgctgatgtctttcatttgtacttacaatacataagaaagctacatgatgagttaacaggacatatgttagacatgtattctgttatgcttactaatgataacacttcaaggtattgggaacctgagttttatgaggctatgtacacaccccatacagtcttacaggctgttggggcttgtgttctttgcaattcacagacttcattaagatgtggtgcttgcatacgtagaccatttttatgttgtaaatgctgttatgaccacgtcatatcaacatcacataaattagttttgtctgttaacccgtatgtttgcaatgctccaggttgtgatgtcacagatgtgactcaactttacttaggaggtatgagctattattgtaaatcacataaaccacccattagtttcccattgtgtgctaatggacaagtttttggtctatataaaaatacatgtgttggtagcgacaacgttactgacttcaatgcaatagctacatgtgactggacaaatgctggtgattacattttagctaacacctgtactgaaagactcaagcttttcgcagcagaaacgctcaaagccactgaggagacatttaaactgtcttatggtattgccactgtacgtgaagtgctgtctgacagagaattacacctttcatgggaagttggtaaacctagaccaccacttaacagaaattatgtctttactggttatcgtgtaactaaaaacagtaaagtacaaataggagagtacacctttgaaaaaggtgactatggtgatgctgttgtctatcgaggtacaacaacttacaagctaaatgttggtgactattttgtgctgacatcacatacagtaatgccattaagtgcacctacactagtgccacaagagcactatgttagaattactggcttatacccaacactcaacatctcagatgagttttctagcaatgttgcaaattatcaaaaggttggtatgcaaaagtattctacactccaaggaccacctggtactggtaagagtcattttgctattggcttagctctctactacccctctgctcgcatagtgtatacggcttgctctcatgccgctgtagatgcactatgtgagaaggcattaaaatatttgcctatagataaatgtagtagaattatacctgcacgtgcgcgtgttgagtgttttgataaattcaaagtgaattcaacattagaacagtacgtcttttgtactgtaaatgcattgcctgagacaactgcagatatagttgtctttgatgaaatttcaatggctacaaattatgacttgagtgttgtcaatgctagattacgtgctaagcactatgtgtacattggcgaccctgctcaattacctgcaccacgcacattgctaaccaagggcacactagaaccagaatacttcaattcagtgtgtagactcatgaaaactataggtccagacatgttccttggaacttgtcggcgttgtcctgctgaaattgttgacactgtgagtgctttggtttatgacaataagctgaaagcacataaagacaaatcagctcaatgctttaaaatgttttataagggtgttattacgcacgatgtttcatctgcaattaacaggccacagataggcgtggtaagagaattccttacacgtaaccctgcttggagaaaagctgttttcatttcaccttataattcacagaatgctgtagcctcaaagattttgggactaccaactcaaactgttgattcatcacagggttcagaatatgactatgtcatattcacccaaaccactgaaacagctcactcttgtaatgtaaacagatttaatgttgctattaccagagcaaaagtaggcatactttgcataatgtctgatagagatctttatgacaagttgcaatttacaagtcttgagattccacgtaggaatgtggcaactttacaagctgaaaatgtaacaggactttttaaggattgtagtaaggtaatcaccgggttacatcctacacaggcacctacacaccttagtgttgacactaaattcaaaactgaaggtttatgtgttgacatacctggcatacctaaggacatgacctatagaagactcatctctatgatgggttttaaaatgaattaccaagttaatggttaccctaatatgtttatcacccgtgaggaagccataagacatgtacgtgcatggattggctttgatgtcgaggggtgtcatgctactagagaagctgttggtaccaatttacctttacagctaggcttttctacaggtgttaacctagttgctgtacctacaggttatgttgatacacctaataatacagatttttctagagttagtgctaaaccaccaccaggagatcagtttaaacatcttataccacttatgtataaaggacttccttggaacgtagtgcgtataaagattgtacaaatgttaagtgatacacttaaaaatctctctgacagagttgtgtttgtcttatgggcacatggctttgaattgacatctatgaagtattttgtgaaaataggacttgaacgcacttgttgtctatgtgatagacgtgccacatgtttttccactgcttcagacacttatgcctgctggcatcattctattggatttgattatgtctacaacccatttatgattgatgttcaacaatggggttttacaggtaacctacaaagtaaccatgacttgtattgtcaagttcatggtaatgcacatgtagctagttgtgatgcaatcatgactaggtgtctagctgttcacgagtgctttgtcaagcgtgttgactggactattgaataccctataattggtgatgaactgaagattaatgcggcttgtagaaaggttcaacatatggttgttaaagctgcattattagcagacaaatttccagttcttcatgacataggtaaccctaaagctattaagtgtgtacctcaagctgatgtagaatgtaagttctatgatgcacagccttgtagtgacaaagcttataaaatagaagaattattctactcttatgccacacattctgataaatttacagatggtgtatgtctattttggaactgcaatgttgatagatatcctgctaattccattgtttgtagatttgatactagagtgttatctaatcttaacttgcctggttgtgatggaggcagtttatacgtaaataaacatgcattccacacaccagcttttgacaaaagtgcttttgttaatttaaaacaattaccatttttctattattccgacagtccttgtgaatctcatggaaaacaagtagtgtcagatatagattatgtaccactaaagtctgctacgtgtataacacgttgcaatttaggtggtgctgtctgtagacatcatgctaatgagtacagattgtatcttgatgcttataacatgatgatctcagctggctttagcttgtgggtttacaaacaatttgatacttacaacctctggaacacttttacaagacttcagagtttagaaaatgtggcttttaatgttgtaaacaaaggacattttgatggacagcagggtgaagtaccagtttccatcattaataacactgtttacacaaaagttgatggtgtagatgtagaattgtttgaaaataaaacaacattacctgttaatgtagcatttgagctttgggctaaacgcaacattaaaccagtaccagaggtgaaaatactcaataatttgggtgtggacattgctgctaatactgtgatttgggactataaaagagatgctccaacacatatatctactattggtgtttgttctatgactgacatagccaagaaaccaactgaaacgatttgtgcaccactcactgtctttttcgatggtagagttgatggtcaagtagacttatttagaaatgcccgtaatggtgttcttattacagaaggtagtgttaaaggtttacaaccatctgtaggtcccaaacaagctagtctcaatggagtcacattaattggagaagtcgtaaaaacacagttcaattattataagaaagttaatggtgttgtccaacaattacctgaaacttactttactcagagtagaaatttacaagaattcaaacccaggagtcaaatggaaattgatttcttagaattagctatggatgaattcattgaacggtataaattagaaggctatgccttcgaacatatcgtttatggagactttagtcatagtcagttaggtggtttacatctactgattggactagctaaacgttctaaggaatcacctcttgaattagaagattttattcctatggacagtacagtcaaaaattatttcataacagatgcgcaaacaggttcatctaagtgtgtgtgttctgttattgatttattacttgatgattttattgaaataataaaatcccaagatttatctgtagtttctaaggttgtcaaagtgactattgactatacagaaatttcatttatgctttggtgtaaagatggtcatgtagaaacattttacccaaaattacaatctagtcaagcgtggcaaccgggtgttgctatgcctaatctttacaaaatgcaaagaatgctactagaaaagtgtgaccttcaaaattatggagatagtgcaacattacctaaaggcataatgatgaatgtcgcaaaatatactcaactgtgtcaatatttaaacacattaacactagctgtgccctacaatatgagagttatacattttggtgctggttctgataaaggagttgcacctggtacagctgttttaagacagtggttacctactggtacgctacttgtcgattcagatcttaatgactttgtctctgatgcagactcaactttgattggtgattgtgcaactgtacatacagctaataaatgggatctcattattagtgatatgtacgatcctaagaccaaaaatgttacaaaagaaaatgattccaaagagggatttttcacttacatttgtgggtttatacaacaaaagctagctcttggaggttccgtggctataaagataacagaacattcttggaatgctgatctttataagctcatgggacacttcgcatggtggactgcttttgttactaatgtaaatgcatcttcatctgaggcatttttaattggatgtaattaccttggcaaaccacgtgaacagatagatggttatgtcatgcatgcaaattacatattttggaggaacacaaacccaattcagttgtcttcctattctttatttgacatgagtaaattcccacttaaattaaggggtactgcagttatgtctgtgaaagaaggtcaaatcaacgatatgattttatctcttcttagtaaaggtagacttataattagagaaaacaacagagttgttatttctagtgatgttcttgttaacaacttagagaaaacaacagagttgttatttctagtgatgttcttgttaacaactaaacgaacaatgtttgtttttcttgttttattgccactagtttctagtcagtgtgttaacttaacaactagaactcagttaccccctgcatacaccaattcttccacacgtggtgtttattatcctgacaaagtttttagatcctcagttctacatttaactcaggacttgtttctacctttcttttctaatgttacttggttccatgctatacatgtctctggaaccaatggtatcaaaaggtttgataaccctgtcttaccatttaatgatggtgtttactttgcttccactgagaagtctaatataataagaggctggatttttggcaccactttagattctaaaacccagtccctacttattgttaataacgctactaatgttgttattaaagtctgtgaatttcaattttgtaatgatccatttttgggtgtttattatcacagaaacaacaaaagttggatggaaagtgagttcagagtttactctagtgcgaataattgcacttttgaatatgtctctcagccttttcttatggaccttgaaggaaaacagggtaattttaaaaatcttagggaatttgtgtttaagaatattgatggttatttcaaaatatattctaagcacacg------------cctattaatttagtgcgtgatctcccccctggtttttcagctttagaaccattggtagatttgccaataggtattaacatcactaggtttcaaactctactcgccttgcatagaagttatttgactcctggtgactcttcttcaggctggacagctggtgctgcagcttattatgtgggttatcttcaaccaagaacttttctactaaaatataatgaaaatggaaccattacagatgctgtagattgttcacttgaccctctctcagaaacaaagtgtacccttaaatcttttacagttgaaaaaggtatctatcaaacttctaactttagagtccaaccaacagaatctattgttagatttcctNNNNNNNNNNNNNNNNNNNNNNNNNNNNNNNNNNNNNNNNNNNNNNNNNNNNNNNNNNNNNNNNNNNNNNNNNNNNNNNNNNNNNNNNNNNNNNNNNNNNNNNNNNNNNNNNNNNNNNNNNNNNNNNNNNNNNNNNNNNNNNNNNNNNNNNNNNNNNNNNNNNNNNNNNNNNNNNNNNNNNNNNNNNNNNNNNNNNNNNNNNNNNNNNNNNNNNNNNNNNNNNNNNNNNNNNNNNNNNNNNNNNNNNNNNNNNNNNNNNNNNNNNNNNNNNNNNNNNNNNNNNNNNNNNNNNNNNNNNNNNNNNNNNNNNNNNNNNNNNNNNNNNNNNNNNNNNNNNNNNNNNNNNNNNNNNNNNNNNNNNNNNNNNNNNNNNNNNNNNNNNNNNNNNNNNNNNNNNNNNNNNNNNNNNNNNNNNNNNNNNNNNNNNNNNNNNNNNNNNNNNNNNNNNNNNNNNNNNNNNNNNNNNNNNNNNNNNNNNNNNNNNNNNNNNNNNNNNNNNNNNNNNNNNNNNNNNNNNNNNNNNNNNNNNNNNNNNNNNNNNNNNNNNNNNNNNNNNNNNNNNNNNNNNNNNNNNNNNNNNNNNNNNNNNNNNNNNNNNNNNNNNNNNNNNNNNNNNNNNNNNNNNNNNNNNNNNNNNNNNNNNNNNNNNNNNNNNNNNNNNNNNNNNNNNNNNNNNNNNNNNNNNNNNNNNNNNNNNNNNNNNNNNNNNNNNNNNNNNNNNNNNNNNNNNNNNNNNNNNNNNNNNNNNNNNNNNNNNNNNNNNNNNNNNNNNNNNNNNNNNNNNNNNNNNNNNNNNNNNNNNNNNNNNNNNNNNNNNNNNNNNNNNNNNNNNNNNNNNNNNNNNNNNNNNNNNNNNNNNNNNNNNNNNNNNNNNNNNNNNNNNNNNNNNNNNNNNNNNNNNNNNNNNNNNNNNNNNNNNNNNNNNNNNNNNNNNNNNNNNNNNNNNNNNNNNNNNNNNNNNNNNNNNNNNNNNNNNNNNNNNNNNNNNNNNNNNNNNNNNNNNNNNNNNNNNNNNNNNNNNNNNNNNNNNNNNNNNNNNNNNNNNNNNNNNNNNNNNNNNNNNNNNNNNNNNNNNNNNNNNNNNNNNNNNNNNNNNNNNNNNNNNNNNNNNNNNNNNNNNNNNNNNNNNNNNNNNNNNNNNNNNNNNNNNNNNNNNNNNNNNNNNNNNNNNNNNNNNNNNNNNNNNNNNNNNNNNNNNNNNNNNNNNNNNNNNNNNNNNNNNNNNNNNNNNNNNNNNNNNNNNNNNNNNNNNNNNNNNNNNNNNNNNNNNNNNNNNNNNNNNNNNNNNNNNNNNNNNNNNNNNNNNNNNNNNNNNNNNNNNNNgctgttgaacaagacaaaaacacacaagaagtttttgctcaagtcaaacaaatttacaagacaccacaaattaaagattttggtggtttcaatttttcacaaatattaccagatccatcaaaaccaagcaagaggtcatttattgaggacttgctcttcaacaaagtgacacttgctgatgctggcttcatcaaacaatatggtgattgccttggtgatattgctgctagagatcttatttgtgctcaaaagtttaatggccttactgttctgccacctttgctcacagatgaaatgattgctcaatacacttctgcactattagcgggtacaatcacttctggttggacctttggtgcaggtgctgcattacaaataccatttgctatgcaaatggcttataggtttaatggtattggagttacacagaatgttctctatgagaaccaaaaattgattgccaaccaatttaatagtgctattggcaaaatccaagattcactttcttctacagcaagtgcacttggaaaactccaagatgttgtcaaccaaaatgcacaagctttaaacacgcttgtcaaacaacttagctccaactttggtgcaatttcaagtgtgttaaatgacatcctttcacgtcttgacaaagttgaggctgaagtgcagattgataggttgatcacaggcagacttcaaagcttgcagacatatgtgactcaacaactaattagagctgcagaaatcagagcttctgctaatcttgctgctactaaaatgtcagagtgtgtactcggacaatcaaaaagagttgatttttgtggaaaaggctatcacctcatgtccttccctcagtcagcacctcatggtgtagttttcttgcacgtgacatatgtccctgcacaagaaaagaacttcacaactgcccctgccatttgtcatgatggaaaagcacactttcctcgcgagggtgtttttgtttcaaatggcacacattggtttgtaacacaaaggaatttttatgaaccacaaattattactacagataacacatttgtatctggtaactgtgatgttgtaataggaattgtcaacaacacagtttatgatcctttgcaaccagaacttgattcattcaaggaggagttggataaatactttaaaaatcatacatcaccagatgtagatttaagtgacatctctggcattaatgcttcagttgtcaatattcaaaaggaaattgaccgcctcaatgaggttgccaaaaatctaaatgaatctctcattgatctccaagaacttggaaagtatgagcagtatataaaatggccatggtacatttggctaggttttatagctggcttgattgccatagtaatggtgacaattatgctttgttgtatgaccagttgctgcagttgtctcaagggctgttgttcttgtgggtcctgctgcaaatttgatgaagacgactctgagccagtgctcaaaggagtcaaattacattacacagccagtgctcaaaggagtcaaattacattacacataaacgaacttatggatttgtttatgagaatcttcacacttggaactgtaactttgaaacaaggtgaaattaaggatgctactcctccagattctgttcgcgctaccgcaacgataccgatacaagcctcactccctttcggatggcttattgttggcgttgcacttcttgctgtttttcagagcgcttccaaaatcataacccttaaaaagagatggcaactagctctctctaagggtattcactttacttgcaacttgctgctgctgtttgtaatagtttattcacaccttttgcttgttgctgctggccttgaagccccttttctctatctttacgctttagtctacttcttacagagtgtaaactttgtaagaataatattgaggctttggctttgctggaaatgccgttccaaaaacccactactctatgacgccaactactttctttgctggcatactaattgttatgactattgtataccttacaatagtgtaacttcttcaattgtcattacttctggtgatggcacaacaagtcctatttctgaacatgactaccaaattggtggttatactgaaaaatgggaatctggagtaaaagactgtgttgcattacacagctacttcacttcagattattaccagctttactcaactctattgagtacagacactggtgttgaacatgttaccttcttcatctacaataaaattgtggatgagcgagaa---gaacatgtccaaattcacacaatcgacggttcatccggagttgttaatccagcaatggaaccaatttatgatgaaccgacgacgactactagcgtgcctttggcacaagctgatgagtacgaacttatgtactcattcgtttcggaagagacaggtacgttaatagttaatagcgtacttctttttcttgctttcgtggtattcttgctagtcacactagccatccttactgcgcttcgattgtgtgcgtactgctgcaatattgttaacgtgagtcttgtaaaaccttctttttacgtttactctcgtgttaaaaatctgaattcttctagagttcctgatcttctggtctcttctggtctaaacgaactaaatattatattagtttttctgtttggaactttaattttagccatgtcaggtgacaacggtactattaccgttgaagagcttaaaaagctccttgaacaatggaacctagtaataggtttcctatttcttacatggatttgtctcctacaatttgcctacgccaataggaataggttcttgtacataataaagttaattttcctctggctgctttggccagtaactttagcttgcttcgtgcttgctgctgtttacagaataaattggatcactggaggaattgctatcgcaatggcttgtcttgtaggcttgatgtggcttagctacttcattgcttctttcaggctgtttgcgcgtacgcgttccatgtggtcattcaatccagaaaccaacattcttctcaatgtgccactccatggcactattctgaccagaccgcttctagagagtgaactcgtaatcggagctgtgatccttcgtggacaccttcgcattgctggacaccacctaggacgctgtgacattaaggacctgcctaaagaaatcactgttgctacatcacgaacgctttcttattacaaattaggagcttcgcagcgcgtagcaggtgattcaggttttgctgcatacagtcgctacaggattggaaactataagttaaatacagaccattccagtagcagtgacaatattgctttgcttgtacagcaacagatgtttcatctcgttgactttcaggttactatagcagagatattactaattattatgaggacttttaaagtttccatctggaacttggattacatcataaaccttataattaaaaatttatctaagccactaactgagaataaatattctcaattagatgaagagcaaccaatggagattgatacgaacatgaaaattactcttttcttggcactgataacacttgctacttgtgaactttatcactaccaagagtgtgttagaggtacaacagtacttttaaaagaaccttgctcttctggaacatacgagggcaactcaccatttcatcctctagctgataacaaatttgcactgacttgctttagcactcaatttgcttttgcttgtcctgatggcgtaaaacacgtctatcaattacgtgctagatcagtttcacctaaactgttcattaggcaagag---gaagttcaagaactttactcacctgtttttcttattattgtggcaatagtgtttataacactttgcttcacactcaaaagaaagacagaacgttcgtgttgttttagatttcatctaaacgaacaaactaaaatgtctgataatggaccccaaaatcagcgaaatgcaccccgcattacgtttggtggaccctcagattcaactggcagtaaccagaatggagaacgcagtggggcgcgaccaaaacaacgtcggcctcaaggtttacccaataatactgcgtcttggttcaccgctctcactcaacatggcaaggaagaccttaaattccctcgaggacaaggcgttccaattaacaccaatagcagtccagacgaccaaattggctactaccgaagagctaccagacgaattcgtggtggtgacggtaaaatgaaagatctcagtccaagatggtatttctactacctaggaactgggccagaagctggacttccctatggtgctaacaaagatggcatcatatgggttgcaactgagggagccttgaatacaccaaaagaccacattggcacccgcaatcctgctaacaatgctgcaattgtgctacaacttcctcaaggaacaacattgccaaaaggcttctacgcagaggggagcaggggcggcagtcaagcttcttctcgctcctcatcacgtagtcgcaacagttcaagaaattcaactccaggcagcagtaggggaacttctcctgctaggatggctggcaatggcggtgatgctgctcttgctttgctgctgcttgacagattgaaccagcttgagagcaaaatgtctggtaaaggccaacaacaacaaggccaaactgtcactaagaaatctgctgcagaggcttctaagaaacctcggcaaaaacgtactgccactaaacaatacaatgtaatacaagcttttggcagacgtggtccagaacaaacccaaggaaactttggggaccaggaactaatcagacaaggaactgattacaaacattggccgcaaattgcacaatttgctcccagcgcttctgcattctttggaatgtcgcgcattggcatggaagtcacaccttcgggaacgtggttgacctacacaggtgccattaaattggatgacaaagatccaaatttcaaagatcaagtcattttgctgaataagcacattgacgcatacaaaacattcccaccaacagagcctaaaaaggacaaaaagaaaaaggctgatgaaactcaagccttaccgcagagacagaagaaacagcaaactgtgactcttcttcctgctgcagatttggatgatttctccaaacaattgcaacaatccatgagcagtgctgattcaactcaggcc
