# Supplementary material for: Mutation signatures inform the natural host of SARS-CoV-2
Source: Natl Sci Rev. 2021 Dec 4;9(2):nwab220. doi: 10.1093/nsr/nwab220 (PMC8690307; doi:10.1093/nsr/nwab220)
Supplement: nwab220_Supplemental_Files [file nwab220_supplemental_files.zip › Dataset_VII MSA.SARS2_BANAL-52_ZC45_ZXC21_o319.fasta]

>LC556375.1
------------atggagagccttgtccctggattcaacgagaaaacacacgtccaactcagtttgcctattctaaaggttagcgacgtgctagtgcgtggctttggagactctgtggaagaggctctatcagaggcacgtcaacatatcaaagatggcacttgtggcatagtagaagttgaaaaaggcgtactgcctcaactcgaacagccctatgtgttcatcaaacgtgctgactctcaaactgctcaccatggccgtatcatggtcgagttggtggcagaacttgatggagttcagtacggacgtaacggctatacacttggtgttcttgtccctcacgtgggtgagactccaattggataccgtaaagttcttcttcgtaagaacggtaacaaaggagctggtggccattcctacggcatcgatctaaagtcttatgacttaggtgacgagcttggcaccgatcctcttgatgattatcatttcaactggaacactaaatatggcggtggtgttacccgtgagctcatgcgtgagcttaacgggggtgcatacactcgctatatagacaataactactgtggccctgatggctatcctctggagtgtatcaaggatttactggcccgtgctggtaaagcatccttgccactagctgaacaactggattttctagacactaagagaggtgtttactgctgccgtgaccacgagcatgaaattgcttggtacacagagcgctctggtaagagctatgagaaccaaacaccttttgatataacagtggcaaagaaatttgacacttttacaggagagtgcccaaacttcgtgtttccactcaattctaaagtgaagactcttcaaccacgagttgaaaagaagaaacttgaggggttcatgggtagaattcgttctgtgtacccagtttcatccccaaatgagtgtaatcctatgcacttgtccactttaatgaagtgtgaccattgtggtgaaacttcatggcagacaggtgactttctgaaagccatttgcgaatgctgtggcaccgaaaacaaagttaaaactggaccaacttcttgtgggtatctgccaacaaatcctgtggtcaaaatttcatgcccggcttgtcacaacccacaaacgggaccggaacatagcattgctgaatatcacaatgaatcaggcattaaaactacacttcgtaagggtggtaggacctttgccgttggaggctgtgtattcgcctatgtgggttgtcacaataagacagcttactgggtacctcgtgcaagtgctgacattggatcaaaccacacaggggttgtaggagacggttccgaaggtttaaatgaaaatcttctggaaatcctacacaaagaacgcattaacattaatattgttggtgaattcaaacttactgaagaagttgccattattttagcatccttctcagcttctactagtgcttttgttgagacagttaaaggattggactttaagtctttcaagcaaattgttgagtcttgtggtaactttaaggttaccaagggtaaatacaaggaaggtgcgtggaacattggtgaacgaaaatcgctccttaacccgctatatggtttttcatcagaagcggcaggagtggtacgcgctatgttttctcgtactttcgaaaacacagctcagtctgtaaaagctttgcaaaaagcggctatcaccgtgttggatgggatctctcaatattcacttcgtcttattgatgcaatgtttttcacatcccaactggtgacagagaacatggtcgttatggcatacataacaggtggccttgttcagataacaacacaatggttgcaaagtctttttggagccatgtatgacaaattaaaacctgtccttgattggatcgaaaccaaatttgaggaaggtgttgaattcatgaaagatggatgggaaattgtaaaatttctcacccaatctacatgtgaaatagttgcaggtcagcttacaacttttgctaaagaggtcaaagagtctgttagaacattctttgacttagttaacaagtttttagcactttgcgccgatacaatagtattaggaggtgctaaactcaaagctcttaacattggtgaactctttgtttcacattccaagggactttacagaaagtgtgtgaaatcccgagaagacactgatcttctcatgcctctcaaagcacctaaggaagttatcttcctagaaggtgaaacagtgtctacggatctcctaactgaagaagtaaccctgaagacaggtgatctagtaccatcacaggagtgctgtaacaag------gatgaaacccttgttggtactcctgtttgcattaatggtctaatgcttttggaggtaaaggagtcggagaaatactgcgcccttgctccaaatatgcaagccactcataatgtgtttactttgaaaggtggtgcgcctacaaaagttacttttggagatgacactgtgattgaagttcaaggttacaaaacagttaaaataacctttgagcttgatgagagagtggacaaagttcttaatgagaaatgtgccaactacactgtagagctaggaactgatgctgaagaactagcatgtgttgtagcagaggctgttgtaaagacattgcagccggttgctgagatcttaacaccattaggcatagatcttgatgagtggagtgttgctacttattacctgtttgatgaagcaggtgaaagtagattatcaacccatatgtactgctccttctaccctcctgatgaggatgaatac---------gtggaagaggatgagtacattgaagagaatcaagaacaagccagtgctgacttagactatgatggtcaatccttagaatttggtgcttcacag------------acacctcaggaagaggaagaagaagactggcttgaagaagcctatcaagaa---------------------gaagaggatgtcattgttgaa------------------------------------gaagtagtgacaacacca------acaccagaagttgagactgacatgtttaaaggttatctcaaacttactgataatgttgcaataaaatgttgcgacatagtccaagaatcacagagtgctaaacctaccgtggttgttaatgctgctaacattcatctcaaacatggtggtggtgtagcaggtgctttaaacaaagcaactaacaatgctatgcaagttgagtctgatgactacatttccagaaatggaccacttaaggtgggtggtagttgtttactatcaggtcacaacttggctaaaaattgtctgcatgttgttggtcctaacatcaacaagggtgaggatataaaactacttgcagaagcttataagaattttaatgagcaccaaatagtcttagcaccactcttgtcagctggcatttttggtgcagaaccattaacttcacttaaaatgtgcattgaaaatgtgcatactaatgtttatatagcagtctttgaccaaaagctctatgatagcttgattgctggttacctcgacatgaaaagtgttgacaaagtcatggaaaaaccacaagaaaccaagactgaaccagctaaagagcctcagcaagaagttaaaactgctgagacacctgaaactaaggtggag---------tcagaagatgttaaacctgtagagcaagctacacaa------ccacaaaaagttaaaccttgtgtagaagaagtaactacaacacttgaggaaacaaagtttctcactactaagttgttgctttatgctgatatcaatggtggtttacaccccgattcagcagctttagtacaggatgtagatgtatcatttctaaagaaggatgcaccttacatcgtgggtgatgtcattgttgaaggtgacttaacaatagtagtaataccagctaagaaagctggtggtacattatcaatgctcactagggcaatacgcaaggtagtacctgatcattatataacaacatttcctggtcaaggtaatgctggttatacactagaagaagccaagactgctcttaaaaagtgcaaatctgcgctctatgtacttccttccttaacacctaattcaaaatctgaaattttagggactgtctcatggaatttgcgtgaaatgttagcgcatgcagaagagacacgtaaattaatgccggtctgcatggacacgcgtgctatagtagccactatacagagaaagtacaagggcattaaaatacaagaaggaattgttgattatggagctaggttttacttctatacgagtaagacacctattgccaaattaatttcaacacttaattcattaggtgaaaccttggtgactatgccattaggttatgtcacgcatggcttaaacttggaagaggctgcacgatgcatgcgctcattgcaggtaccggctgtagtctctgtttcatcacctgaagctgttacagcctataatggctacttaacatcttcttccaaaacacctgaggaacactttgtagagacggtttccttagctggttcttacaaagactggatttactctggtcaacacacagaattaggtatagaatttctgaaaagaggtgacaaagtcatttactttacaaaagagccttttactttccactatgatggacaagttaaagatttaaaccaactaaagacacttctcgctttacgtgaggtgaaaactataaaagtgttcacaacagtggacaatgttaatctacacacacaaattgtagatatgtctatgacatatggtcaacaatttggtccaacttatttagatggttctgatgtgacaaaaattaaaccacatagttcacatgagaacaagacattttatgtcttgcccagtgatgacaccttacgcggtgaactttttgagtactaccatacaacagatgaaagttttcttggtagatacatgtcagcactaagccacactaagacttggaaatatccacaagtcggtgggttaacttcaataaagtgggctgataacaattgctacttgtccactacattattgacacttcaacaaattgatttgaagtttaatccacctgcactacaagacgcctactatcgtgcgcgtgctggagatgcggccaatttctgtgcaatcatacttgcttactgtaacaaaccagtgggtgagttgggtgatgttcgcgaaacgctgatgcatctgtttcagcacgccaatttagaatcatgtaaaagggttctaaatgtggtgtgtacaacttgtggccagaagtcaacaacctataaaggtgttgaagctgtcatgtatatgggcactctctcctatgaagaactcaagaagggtgtgaaaataccatgtgtgtgcggtaaagatgctacacagtatttagtacaacaagagtcaccttttgttatgatgtctaaaccaccaacgcaacacaagttgaagcaaggtggttttctgtgcgctagcgaatacactggtaactaccagtgtggtcattataggcacattacatctaaggaaacattgtaccaaattgacggtgctatgctaacaaagacttcagaatataaaggaccaattaccgatgtcttttataaggaatctgtctacaacacaacaatacaacctacagtctataaattagacggtgttgttcgtgtagaaattgaacctaaattagatgcatattataaaaaagacaatgcttactttactgaacagccaattgacttagtcccaaaccagccatatccaaacgccagttttgacaatttcaagctcgtttgtgatgtaaattctaaatttgctgatgacttaaaccaaataactggttttaaaaagcctgcctcaagagagcttaaggttacatttttccctgatttgaatggtgatgtagtggctattgattataaacattacacactcagcttcaaaaaaggagcaaaattggtacataaacctatagtctggcatgtgaaccaatctactactaaagcaacatacaaacccaatacatggtgtttgcgttgtctttatagtactaagccaatagacacttcaaatagttttgaggtgttacaaatagaggaaacacagggaatggatactcttgcctgtgaagaccaaaaagctgtcactgaggaagtagtggaaactcctaccatacagaaagacatactagagtgtgatgtaaaaactacggaaactgtaggagatgtcatactaaagccagcagcagagggtgttaaagtcacacctgagttgggacatgaggacatgatggctgcttatgtagagaacaaaagcattactattaaaaagcccaacgagttatcagagtgtttgggtttgaaaaccttaatgacacatggattgtctgctgttaacagcgtaccatggcaaactatagtggattatgctaaaccattcttgtctaaggctacaatacatgctgcaagtgtggttacaaggtgcgttagtcgcgtctttaacaattatgtgccatattttataactttgatgatgcagttgtgtacttttactaaaggtgctaactctagaatcaaagcgtcaatgcccaccacaatagcaaagaacacatttaagagtgttggtaagtgctgttgtgatgccactataaactatttgaagtctcctaagttttcaaaattagttactctcatagtatggtttttattactaagttgctgcctaggctctgttatttatataacagctgctttgggtgttttattgtctaattttggtttaccctcttactgtgatggtgttagagaaggttacctaaattctacaaatgttaccacagctacatattgtactggttctattccttgtagtgtgtgtcttagtggtttggattctctagatacctacccggctctagaaactatacagattaccatttcatcttttaagtgggatcttaccttatttggcatgatcgctgaatgggtcttggcatatattctctttactaagttcttttatgcattgagtttagctgcagttatgcaattgtttttcaattactttgctgctcattttgttagtaattcatggcttatgtggcttgtaattaatgttgtaaagcttgcacctgtgcctgctatggttagaatgtatattttcttcgcttctttctattacatttggaagagttatgtacatgttatgaatggttgcgcatcctctacttgtatgatgtgttataaacgtaacagagcaacaagagtggaatgcaccactattgttaatggcatgaagaaatccttctacgtctatgcaaatggtggtaaaggattttgcaaattacataattggaattgtgtcaattgtgatacattttgcgctggcagtacattcatcagtgatgaagtagcccgtgacctctctttgcaattcaaaagaccaattaatccaactgaccagtcagcttatgtagtagatagtgtgtgtgtgaagaatggatctctacacttgtactttgaaaaggatggtcagaaaacctatgaaagacacccactcaaccattttgtcaaccttgacaatttaagagctaacaacacaaaaggttcgctacctattaacgtgattgtctttgatggcaaatcaaagtgtgaggaagcagcggctaagtctgcatctgtttactattcccagcttatgtgccaacccatattgcttttagaccaatctatggtctcggatgtgggtaatagcacagaagttgcagtaaaaatgtttgatgcttatgttaatgcattttcatcaacctttaatgtaccaatggaaaagttgaagactcttgtagctacggctgaagctgaactggctaagaatgtggctctagataccgttttgtctacatttgtttctgcagcccgtcagggagttgtagacacggatgtcgatacaaaggatgtggtagagtgtcttaaattgtctcatcattctgatttagacattacaaatgagagctgtaataattacatgctcacatacaacaaagtagaaaacatgacacctagagatctaggtgcctgtattgactgtagtgcaagacacattaatgcacaagtggcaaagagtcacaatgtagccttaatttggaacgttaaggactttctttcattgtctgaacagttgcgtaaacaaatacgcagtgctgctaagaaaaataatttaccatttaaactcacttgtgcaacaacaaggcaagtggttaatgtagttactacaaaaatagcccttaagggtggcaaggtagttactagctttttgagaactatgcttaaggttacattggcactcatgatgttagcctttgtgttttacttgattacaccagtccatgttctaagtgagcatgctgatttctctacagaaatcattggctataaggccatagacggtggtgttactcgtgacatatcatctaaagatgattgtttctcaaataagcacacaggatttaaccagtggtttagtcagagaggcggcaattacagaaatgacaagaattgtcctatagttgctgctgttatcacaatagaagtaggttttctagtgcctggattgcctggtacagtctaccgtgcttttaatggtgactttttgcatttcctacccagagtttttagtgcagttggtaacatctgctatacaccttcaaaacttattgagtacacagactttgctacatctgcttgcgttctggctgcagaatgtaccatctttaaggatgctcaaggtaagcctgtaccgtattgttacgatacaaatgtccttgaaggttcattgccttatgaaagtcttagagcagatacacgttatgtgcttatggatggttctattatacaatttcctaacacctacctcgaaggttctgttagagttgtaactacctttgattcagaatactgcagacatggaacttgtgagaattctgaggccgggatctgtctttccactagtggcagatgggttctcaataatgagtattatagatcattacctggagttttctgtggtgttgattctgtaaatcttcttatgaacatgttcacacctctgatacaacctgtaggtgttatggacatatctgcttcagtagttgcaggtggtattgttgctttgatcgtaacatgcctagcttactattttatgagattcaggagagctttcggcgaatacagccatgtgattgctgctaatgcacttttgtttcttatgtcttttactgtactctgtttgacaccggcttactctttcttgccaggtctttattctgtaatttacttgtacttaacattctatcttactaatgatgtttcgtttttggcgcatatccaatggatggttatgttcacacctattgtacctttctggataacaatagtctatggcttttgtatttccattaagcattgttattggttctttagcaattaccttaagagacgtgttgtctttaacggtatttcctttagcacatttgaagaagctgcgctatgcactttcttgctcaacaaagaaatgtatcttaagttgcgcaatgaagttctgttgccactctctcagtataatagatttttagctctttataacaagtacaagtattatagtggagccatggacacaactagttaccgtgaggctgcttgctgtcaccttgccaaggctctgaatgatttcagtaattcaggatctgatgttctctaccaaccaccacaaacttccataacctctgctgtcttgcagagtggttttagaagaatggcattcccttcaggaaaagttgaagggtgcatggtacaagtcacttgtggaaacactaccttaaatggtctttggcttgatgacattgtatattgtcctaggcatgtgatttgcacacctgaagacatgcttaacccaaattatgaagatttgctcattcgtaagtctaatcataatttcttagttcaggctggtaatgttcaactcagagttattggacattctatgcaaaatagtattcttaagttgagggtagaaactgccaaccctaagacaccaaaatataagtttgttcgtattcaaccaggacagactttttcagttctagcatgctacaatggtgcaccatcaggtgtgtatcagtgtgccatgagacctaattacaccataaagggttccttccttaatgggtcatgtggaagtgttggtttcaacatagattatgactgtgtctctttctgttacatgcaccacatggaattacctacgggtgttcatgcaggcacagatttagatggtacattttatggaccttttgttgacagacaaacagctcagtctgcaggtacagacacaaccattacagttaatgttctggcttggttgtacgctgcactcataaatggagagcgttggttccttaatcggtatacaacaactcttaatgactttaaccttgttgcaatgaagtataactatgaaccattgacacaggatcatattgacatactaggacctctgtctgctcagacaggtgttgctgtacttgacatgtgtgcggcccttaaagagttgcttcaaaatggcctgagtggacgcactatcttgggtagtggtttactagaagatgaatttacaccttttgatgttgttagacaatgttcaggtgttacctttcagagtgctgtcaagagaacaatcaagggcacaaaccattggttgttgatgactgttttgacatcactacttatcttggtacagagcacacaatggtctctgttcttctttgtctatgaaaatgcctttttgccatttgctatgggtgttattgccatgtctgcctttgctatgctttttgtgaagcataggcatgcatttatctgtttgtttttactgccttctcttgctactgtagcttattttaatattgtctacatgcctgctagttgggttatgcgtattatgacatggttggatatggttgacaccagtatctctggttataaacttaaagactgtgccatgtacggaataactgccttaatgctcattctcatgacagcaagaactgtttatgatgatggtgctagaagagtctggacactcatgaatgttcttactttggtctataaagtctactatggtaatgcattggatcaagcaatttcaatgtgggctttgattatttctactacctctaactactctggtgttgtaacaaccatcatgtttatggctagaggtatagttttcatgtgtgttgagtattgccctattttctttatcacaggtaatacacttcagtgtatcatgctggtttactgtatcttaggctatttttgtacttgctacttcggcctattctgcttactcaatcgctatttcagactaactctgggtgtttacgattatctcgtgtctactcaggagttcagatacatgaattcccaaggtcttttgccacctaagaatagtattgacgctttcaaactcaacattaaattgttgggcattggaggcaaaccttgtattaaagttgctaatgtacagtctaaaatgtcagatgtaaaatgcacttctgtagtactactttctgttttacaacagcttagagtagagtcatcatcaaagttgtgggcacagtgcgtacaacttcacaatgacatattgcttgctaaagacacaactgaagcttttgaaaagatggtttcattattgtctgttttgctttctatgcagggtgctgtagacattaataaattgtgtgatgaattgctcgacaatagagcaacactgcaggctatagcttcagagttcagttcgttaccatcctatgctgcatatgctaccgctcaagaggcgtatgagcaggcagtatcaaatggtgactctgaagtagtacttaagaaattgaagaaatctttgaatgtggctaaatctgaatttgaccgtgatgcagctatgcaacgaaagttggaaaagatggctgatcaggctatgacccaaatgtacaaacaggcaagatctgaagacaagagggcaaaagtaactagtgcaatgcaaactatgcttttcactatgcttaggaaattggataatgatgcattgaacaacattatcaataatgcaagggatggttgtgtaccgttaaacatcatacctttaacaacagcagctaaattaatggttgttgtccctgattataacacttacaaaaatacttgtgagggtaacactttcacttatgcatctgcactttgggaaatccagcaagtggtagatgcagatagtagagcaatccaacttagtgaaattactttggacaactcaccaaatctggcttggcctcttattgtaacagcaatgaggtcgaattcagctgtcaaattacagaataatgagctgagtcccgtcacacttagacagatgtcgtgtgcggctggtactacacaaactgcttgcacagaggacaatgcactggcctactacaacaattcaaagggaggtaggtttgtgctagcacttttgtcggaccaacaagatctcaaatgggctagattcccaaagagtgatggtactggtactatctacacagagctggaaccaccatgtaggtttgttacagacacgcctaaaggtcctaaagtgaagtacttgtactttattaagggtcttaacaaccttaacaggggtatggtactgggcagtttagctgctacagtccgtcttcaagctggtaatgctacagaagtcccagctaattcaactgtactttccttctgtgctttcgctgtggatccagcaaaggcttacaaagactatctagcaagtggaggacaaccaattacaaattgtgtaaggatgttgtgtacacacacaggtacaggacaggcaattacggtaacacctgaagccaacatggaccaagagtcatttggcggtgcttcctgttgcttgtattgcagatgccacatagatcatccaaaccctaaagggtattgtgatttaaagggtaagtatgtgcaaatacctaccacttgtgctaatgacccagttgggtttactcttagaaacacagtctgtaccgtctgcggtatgtggaaaggttatggctgtagttgtgaccaactccgcgagcccatgatgcaggctggtgacgcctcgtcgtttttaaac------------------------------cgggttagcggtgtaagtgcagcccgtcttacaccgtgcggcactggtactagtactgatgtcgtctacagggcttttgatatctataatgaaaaagttgcaggttttgcaaagttccttaaaacaaattgctgtcgattccaagagaaggatgaagatggtaacttaatagattcctattttgtagttaagagacacaccttctctaactaccaacatgaggaaaccatttacaatttgattaaagactgtccagcagttgctgttcatgacttctttaaatttagagtagaaggtgacatggtaccacacatatcacgtcaacgtctaacaaaatacacaatggcagacctagtctatgcacttcgacattttgacgaaggtaattgtgacactttaaaagaaatactcgtgacttacaattgctgtgaggctgagtattttgataagaaagactggtatgactttgtagaaaatccagacatcttacgcgtatatgctaacttaggtgagcgtgtacgccaggcattgttaaagacagtacaattctgtgatgctatgcgcgatgcgggcatcgtaggtgtactgacattagataatcaggatctaaatggtaactggtatgatttcggtgatttcatccaagtagcaccaggctgcggtattcccattgtagattcctattattcattgcttatgcctatacttacactcactaaggctttggctgctgagtcgcacatagactctgatctagcaaaacccctacagaaatgggatttgctaaagtacgatttcacggaggagagactaagtctcttcaaccgttattttaagtattgggatcagacttaccacccaaattgtattaattgtttggatgacagatgtattctgcattgtgcaaactttaatgtgcttttctctacagttttcccacctacaagttttgggcctctagtgagaaaaatttttgtagatggtgttccttttgtagtttcaacaggataccattttcgtgagctaggtgttgtgcataatcaggatgtaaacattcatagctcgcgtctcagttttaaggaattacttgtgtatgcagctgatccagcaatgcatgcagcatctggcaatcttttgctagacaagcgtacaacatgcttttctgtagctgcattaacaaacaatgttgcttttcaaactgtcaaacccggcaattttaataaggacttttatgactttgcagtctctaaaggcttttttaaagaaggaagttctgtagagcttaaacacttcttctttgcccaagatggcaatgcagctattagtgactatgattactatcgctacaatttgccaacaatgtgtgatattagacagcttctctttgttgtagaggttgttgataaatattttgactgctatgatggtggctgtatcaatgccaatcaagtcattgtcaacaatttagataagtcagcaggtttcccatttaataaatggggtaaggctagactttattatgattcaatgagttacgaagatcaggatgcattgttcgcttacaccaagcgcaatgtcatacccacaataactcaaatgaatcttaaatatgccattagtgcaaagaatagagctcgcacagtagctggagtctctatatgcagcacaatgaccaatagacagtttcatcaaaagctattgaaatccatagctgctactagaggagccaccgttgtcattggaacaagtaagttctatggtggctggaataacatgttaaaaactgtttacagtgatgttgaatcaccacaccttatgggttgggattatcctaagtgtgacagagccatgcctaatatgcttcgcataatggcatccctagtccttgctcgcaaacatagtacatgctgtaacttgtcacatcgtttctatagattagctaacgaatgtgcccaggtattaagtgaaatggtcatgtgcggcggttcactatatgttaaaccaggtggaacatcatcaggtgatgccactactgcatatgctaatagtgtttttaacatctgccaagctgttacagcaaatgtgaatgcacttttatcaactgatgggaataaaattgccgacaagtatgtccgcaatttacaacacaagctttaccagaatctctatagaaatagagatgtggatcatgaatttgtaagtgaattttacgcttatttgcgtaaacacttttcaatgatgattttgtctgatgatgctgttgtttgctataatagcaactatgcatcacagggtttagtggctagcatcaagaacttcaaagcagttctttactatcaaaataatgtttttatgtctgaggcaaagtgctggactgagactgaccttactaaaggacctcatgaattttgctctcaacatacaatgctagtcaaacaaggagatgattacgtgtacctgccttacccagatccatcaagaatattaggtgcaggctgttttgtcgatgacatagtcaaaacagatggtacacttatgattgagagatttgtgtctttggctatagacgcctatcctcttacaaagcatcctaatcaggagtatgcagatgtttttcatttgtatttacaatacattagaaaattgcatgatgaactgactgggcacatgttagacatgtactcagttatgcttactaatgataatacttctaggtattgggaaccagagttttatgaggctatgtacacaccacacactgtcctacaggcagttggtgcttgtgtgttatgcaattcacagacatcacttagatgcggtgcttgcattagaagacctttcctatgttgcaaatgctgctatgatcatgtcatatcgacatcacataaattagtattgtctgttaatccctatgtttgcaatgctccaggttgtgacgtcactgacgtcactcaactctacttaggaggtatgagctattactgtaaaacacataaaccaccaataagcttcccactttgtgctaatggacaagtctttggtctttataaaaacacatgtgttggcagtgagaacgtaactgatttcaatgccatagcaacatgtgattggacaaatgctggtgattacattcttgctaacacctgcactgaaagacttaagctttttgcagctgaaactcttaaagctactgaagaaacatttaagctatcatatggcattgcaacagtccgtgaagtgctatctgatagagagttacacctttcttgggaggttggcaagcctagaccacctttgaaccgcaattatgtctttactggttaccgtgtaactaaaaacagtaaagtacaaataggagagtacacctttgaaaaaggtgactatggtgatgctgttgtgtacagaggtaccacaacttataaacttaatgttggcgattactttgtgttaacatctcacactgtaatgccattgagtgcacctacattagttccacaggaacattatgtaaggatcactggcttataccctactcttaatatctcagatgagttttccagcaatgttgcaaattaccagaaggtaggtatgcagaagtattccaccttacagggacctcctggaactggtaaaagtcacttcgctataggactggctttatattacccatctgcacgcatagtctatacagcttgctctcatgcagctgttgatgctttgtgtgagaaggcacttaaatacttacctattgataagtgtagcagaataataccagcacgtgcgcgtgttgagtgttttgacaagttcaaagtgaactccactctagaacagtacgtgttttgcactgttaatgctttgcctgaaacaactgcagatatagttgtttttgatgaaatatctatggctactaattatgatttgagtgttgtcaatgctagactgcgtgccaagcactatgtctatataggtgacccagctcaacttccagcaccacgcacattgctgactaaaggcacactagaaccagaatattttaactctgtgtgcaggcttatgaaaacaataggtcctgacatgttcttaggaacatgcagacgttgtcctgctgaaattgttgacactgtgagttctttagtttatgataataaactgaaagcacacaaagagaaatcagcacaatgtttcaaaatgtactacaagggtgttattacacatgatgtctcatctgctattaacagacctcaaataggtgttgtaagagagtttcttacacgcaatcctgcatggagaaaggctgtctttatctccccttacaattcacagaatgcagtagctgccaagttacttggattgcctacacagactgtagattcttcacagggttcggagtatgattacgtcatattcacgcaaactactgaaacagctcactcatgtaatgttaacagattcaatgttgccataactagagctaaagtaggcatcttgtgcataatgtccgacagagacctttatgacaagttgcaatttgtaagtcttgaagtaccgcgcagaacaactgctgctctacaggctgaaaatgtcacaggactttttaaggattgtagtaagatagtaactggtttacatcctacacaggcaactacgcacctcagtgtagacacaaagttcaaaactgagggtttgtgtgtcgacatacctggcataccaaaggacatgacctataggagactcatctctatgatggggttcaaaatgaattatcaagtcaatggttacccaaatatgttcattacccgagaagaagccattagacatgtgcgtgcatggattggctttgatgttgagggttgtcatgcaactagagatgcagtggggacaaacctaccactccagttaggattttcaacaggtgtcaatcttgtagccgtaccaacgggctacgtagacacagctaacaacacagaattcactagagtcaatgctaagccacctcctggtgaacaatttaaacaccttataccactcatgtacaagggattaccatggaatgtagtgcgtataaagattgttcagatgctcagtgatacgctgaagaatttgtcagacagagttgtgtttgtcctatgggctcatggctttgaacttacatcaatgaagtattttgtcaagattggaccagaaagaacgtgttgtctgtgtgacaaacgtgcaacttgtttctctacttcatcagatacttatgcttgctggaatcattcagtgggttttgactatgtctataacccatttatgattgatgtacagcaatggggtttcactggtaacctacagagtaatcatgatcaatattgtcaagttcatggcaatgcccatgtagctagttgtgatgctatcatgactaggtgtcttgcagtccacgagtgcttcgttaagcgcgttgactggtctgttgaatacccaattattggggatgaacttaagatcaatgcggcatgcagaaaagtacaacatatggttgtaaaagctgcattgctagctgacaagttccccatcttgcatgacattggcaatcctaaagctattaagtgtgtaccgcatgcagacgtagagtggaagttctacgatgcacagccatgtagtgacaaggcctataaaatagaggaattgttctattcttatgccacacaccatgacaaatttactgatggtgtgtgtttgttttggaactgtaatgttgaccgttacccggccaatgctatagtctgcaggtttgacacaagagtactttcaaacttaaacttacctggctgtgacggcggtagtttgtatgttaacaaacatgcattccacactcctgcttttgataagagtgccttttcaaacttgaaacagctacccttcttctattactctgacagtccttgtgaatcacacggtaagcaagttgtgtcagacattgattatgtaccacttaaatctgctacgtgtattacacgttgcaatttgggtggtgctgtttgtagacatcatgctaatgagtacagacaatacttagatgcttacaacatgatgatttcagcaggattcagcctttggatttacaaacaatttgacacatataacttgtggaatactttcacaagactccaaagtttagaaaatgtggcttacaatgtagttaacaaagggcattatgatggacagcagggtgagataccagtttccatcgtgaataacaccgtctatacaaaagtggatggtgctgatgttgaaatctttgagaacaagactacacttccagttaatgtagcatttgagctatgggctaaacgcaacattaaacctgtccctgagatcaaaatactcaacaatttgggtgttgacatcgcagccaatacagtcatctgggattacaagcgtaatgccccggcacatatgtctacaataggtgtctgctcaatgactgacattgcaaagaaacctactgagagctcttgtaccacattgaacattctgtttgatggtagagtggaaggacaagtagacctatttagaaatgccagaaatggtgtacttataactgagggtgctgtaaagggattaacaccatcaaaaggaccagcccaagctagcattaatggagtcacattaattggagaagcggtaaagacacagttcaattattttaagaaggttgatggtgtagtacaacaactaccagaaacttactttacacagagcagaaatttagaggatttcaaatctaggacacaaatggagagagatttcctcgaattagctatggatgagttcatacaacgctataagcttgaaggttatgcttttgagcacatagtgtatggagattttagtcatggacagcttggtggtctacatttgcttataggtcttaccaaacgttcacaagaatcaccactaaagttagaggatttcatccctactgatagtacagtgaaaaattatttcataacagatgctcaaacaggatcgtcaaaatgtgtatgctctgttattgatttgctccttgatgactttgtagaaattataaagtctcaagatttatcagtagtttcaaaagtagtcaaagttacaattgattatacagaaatttcttttatgctgtggtgtaaagatggtcatgtagaaacattttacccaaaattacaggcaagtcaagcatggcagccgggtgttgctatgccgaatttgtataaaatgcagagaatgcttattgaaaagtgtgaccttcaaaattatggagaatcagtggtattaccaaaaggcataatgatgaatgttgcaaaatacacccaactgtgtcaatatatgaacacattaacaatagcagtaccttataacatgagagttatacattttggtgctggatctgacaaaggagtagcacctggtactgcagtactaagacagtggttaccaacgggcacactacttgtcgattcagacttaaatgactttgtttctgatgcagattcaactttaataggtgattgtgcaaccgtacatacagctaacaagtgggatctcattattagcgacatgtacgatcctaaaaccaagagtgtaggaaaagagaatgactcaaaagaaggatttttcacctacatttgtggatttatcaaacaaaaactttcactaggaggttctgttgctataaagattacagagcactcttggagtgcagatctttacaagcttatgggacactttgcctggtggacagcttttgttaccaacgttaatgcatcatcatctgaagcattcttaataggtgttaattacatgggcaaactaaacgaacaaatagatggttatgtaatgcatgctaattatatcttctggaggaacacgaatcccattcagttatcttcctattccctatttgacatgagcaaatttcctcttaagttaagaggaactgcagtcatgtctttaaaagagagtcaaataaatgatatgatttactcactgttacaaaaaggtaggcttattattagagaaaacaatagaattgttgtctctagtgatgttcttgtaacgaac------------------------------------------------------------atgtttatattagtgctgttgaatgtgttatcagtgtatggttgtgtgaatattacttatggatcacat------catttatatgtgtcgtctcgcacacggggtgtttactacccagacgatgctttcagatcatctactaacgtgttacatgaagggttctttttaccttttgattccaatgttacatggtatagcttttgg---------------------aaccagaagtattctgtagccacatcgccttttggtgatggtgtttacttttccactattgacaagtccaatgtcgttaggggatgggtttttggaactacattagacaatgatactcagtctgtgttgctatacaatgatggcacccatgtcagggtggaggtttgtacttttcatttctgtcctacccccgttttctctgca---------------------------------tctagcccccatttatattctagtgcatttaattgcacacttaattatactttggctagtgttagagcggattttaccgaagtggatggctcttttaagaccattagagaattcgtttttaaattacaggacggttctcttaatgtctattatgcatctacgtcctatgtgttggccataggtgccacctctcagctgccttctggtgttacacctcttgtaccattatggaaaatacccataggcttaaatataaccaactttaaaaccttggtgtacctt---cgatctgataatacccca---------------------------ctacaggccgcttatgtagtgggccacctaaaacgaagaactatgatgtttaagtatgatgaaaatggcacaattgtcgacgctatcgactgtgctcttgatcctctctcagagacaaaatgtacattaaggtcctttatagtagaaaaaggaatttaccaaacctcaaatttcagagttcaaccacaagatacggttgtgaggttccctNNNNNNNNNNNNNNNNNNNNNNNNNNNNNNNNNNNNNNNNNNNNNNNNNNNNNNNNNNNNNNNNNNNNNNNNNNNNNNNNNNNNNNNNNNNNNNNNNNNNNNNNNNNNNNNNNNNNNNNNNNNNNNNNNNNNNNNNNNNNNNNNNNNNNNNNNNNNNNNNNNNNNNNNNNNNNNNNNNNNNNNNNNNNNNNNNNNNNNNNNNNNNNNNNNNNNNNNNNNNNNNNNNNNNNNNNNNNNNNNNNNNNNNNNNNNNNNNNNNNNNNNNNNNNNNNNNNNNNNNNNNNNNNNNNNNNNNNNNNNNNNNNNNNNNNNNNNNNNNNNNNNNNNNNNNNNNNNNNNNNNNNNNNNNNNNNNNNNNNNNNNNNNNNNNNNNNNNNNNNNNNNNNNNNNNNNNNNNNNNNNNNNNNNNNNNNNNNNNNNNNNNNNNNNNNNNNNNNNNNNNNNNNNNNNNNNNNNNNNNNNNNNNNNNNNNNNNNNNNNNNNNNNNNNNNNNNNNNNNNNNNNNNNNNNNNNNNNNNNNNNNNNNNNNNNNNNNNNNNNNNNNNNNNNNNNNNNNNNNNNNNNNNNNNNNNNNNNNNNNNNNNNNNNNNNNNNNNNNNNNNNNNNNNNNNNNNNNNNNNNNNNNNNNNNNNNNNNNNNNNNNNNNNNNNNNNNNNNNNNNNNNNNNNNNNNNNNNNNNNNNNNNNNNNNNNNNNNNNNNNNNNNNNNNNNNNNNNNNNNNNNNNNNNNNNNNNNNNNNNNNNNNNNNNNNNNNNNNNNNNNNNNNNNNNNNNNNNNNNNNNNNNNNNNNNNNNNNNNNNNNNNNNNNNNNNNNNNNNNNNNNNNNNNNNNNNNNNNNNNNNNNNNNNNNNNNNNNNNNNNNNNNNNNNNNNNNNNNNNNNNNNNNNNNNNNNNNNNNNNNNNNNNNNNNNNNNNNNNNNNNNNNNNNNNNNNNNNNNNNNNNNNNNNNNNNNNNNNNNNNNNNNNNNNNNNNNNNNNNNNNNNNNNNNNNNNNNNNNNNNNNNNNNNNNNNNNNNNNNNNNNNNNNNNNNNNNNNNNNNNNNNNNNNNNNNNNNNNNNNNNNNNNNNNNNNNNNNNNNNNNNNNNNNNNNNNNNNNNNNNNNNNNNNNNNNNNNNNNNNNNNNNNNNNNNNNNNNNNNNNNNNNNNNNNNNNNNNNNNNNNNNNNNNNNNNNNNNNNNNNNNNNNNNNNNNNNNNNNNNNNNNNNNNNNNNNNNNNNNNNNNNNNNNNNNNNNNNNNNNNNNNNNNNNNNNNNNNNNNNNNNNNNNNNNNNNNNNNNNNNNNNNNNNNNNNNNNNNNNNNNNNNNNNNNNNNNNNNNNNNNNgctgtggagcaggataagaacacgcaagaagtgttcgctcaggttaaacaaatttacaaaacaccagatatcaaagatttcggtggttttaatttttcccaaatattaccagacccatcaaaacccagcaaacgttcctttattgaggacttgctcttcaataaggttacgttagctgatgctggattcgtcaaacagtatggcgactgtcttggtgatattcaagctcgtgatttgatttgtgcacaaaagtttaatggactcacagtcctaccacctttgctcacggatgaaatgattgctgcctacacagctgcacttattagtggcactgcaacagctggatggacctttggtgcgggagccgccctccaaataccatttgctatgcaaatggcttacagatttaatggaattggagttactcaaaatgttctctatgagaaccaaaaattaattgccaatcagttcaacagtgctattggaaaaattcaagaatctctcacaagtacagctagtgcactaggtaaattacaggatgtggtcaaccaaaatgcacaggctctcaacacattggtaaaacaacttagctcaaacttcggtgctatctccagtgtgcttaatgacatcatttcaagactggacaaagtcgaggctgaagtgcaaattgataggttgatcacgggcagacttcagagtttgcaaacatatgtgacacaacaactcattagagctgctgaaatcagagcttctgctaatttggctgcaactaaaatgtctgaatgtgttcttggacaatctaagagagttgacttctgtggaaaaggctatcaccttatgtcattcccacaggccgcaccccatggtgttgtattcttacatgttacttacattccttcacaggagagaaacttcaccactgcaccagccatttgtcatgaaggaaaagcacactttccacgagaaggtgtattcgtctctaatggcacccattggtttatcacacagaggaatttctatgaaccacaaatcatcacaacggacaatacatttgtgtctggtacttgtgacgttgtcataggcattgttaacaacactgtatatgaccccctgcaaccagagcttgaatcctttaaggatgagctcgacaaatactttaaaaatcatacgtcacctgacattgatttaggagacatctcaggcattaatgcttcagttgtcgatatacaaaaggaaattgatatcctcaaggatgttgcaaagaacttaaatgaatctctcatcaacctacaagaactaggtaagtatgagcagtatattaaatggccttggtatgtctggcttggctttattgcaggcctgattgccataataatggtcactattatgttatgttgcatgactagctgctgcagttgtcttaagggatgctgctcatgcggttcttgctgcaaatttgatgaagacgactctgagccagtgctcaaaggagtcaaactacattacaca---------------------------------------------atggatttgtttatgagaattttcactcttggttctgttagttttcaaaagggaactatacaggatgattctgctccagatactgttcgcgctacagcaaaaataccgatacaagcctcactccctttcggatggcttattgttggtgttgcacttcttgctgtttttcaaagcgcttccaaaattataacacttaaaaagcggtggcaccatgctatctacaaaggagttcaacttgtttgcaatttgctcctactcttcgtcaccgtttactcacatcttttgcttgtcgctgcaggtctagaagctcaatttctttacctctatgctcttgtttactttctgcagtgtgtcaatgcttgcagagtgattatgagactgtggctgtgctggaaatgcagatccaagaacccactgctttatgatgctaactacttcctgtgttggcatactaattgttacgactattgtataccttacaatagcgtgacttcctcaattgtcattacttcaggtgatggcactgctgttcctatctctcaacatgactaccagatcggtggttatactgagaaatgggaatcaggagttaaagactgtgttgttctgcacggttactttacttctgactactaccagctgtactctactcaattgagtacagacactggagttgaccatgttaccttcttcatctacaacaagattgttgatgaaagagaacacgaacatgttcaaatacacacaatcgacggctctcatggagttgtaaatccagcaatggacccaatctatgatgagccgacgacgactactagcgtgcctttg------------------------atgtactcattcgtttcggaagagacaggtacgttaatagttaatagcgtacttctttttcttgctttcgtggtattcttactagttacactagccatccttactgcgcttcgattgtgtgcgtactgctgcaatattgttaacgtgagtttagtgaaaccttctttttacgtttactcacgtgttaaaagtctgaattcttctagagttcctgatcttctggtc---------------------------------------------------------------atgtcacaagcaaacggaactatttccgttgaagagcttaaaaagctcctcgaacaatggaacctagtaataggtttcctactgctagcttggattatgctgctgcaattcgcttattccaacaggaataggtttttgtacattattaagcttgtttttctgtggcttctttggcccattacacttgcttgctttgtgcttgctgctgtttacagaattaattggatcacaggtggcattgcgattgcaatggcttgtattgtaggcttgatgtggctaagctacttcattgcttctttcaggctgttcgcacgcacccgttccatgtggtcattcaacccagaaacaaacatactgctcaatgtgccgcttcgtggcacaattctgaccaggccgcttcttgagagtgaactcgtcatcggcgctgtgatcattcgtggtcacctccgcatggctggacattctctagggcgctgtgacatcaaggacctgccaaaagaaatcactgttgctacatcacgaacgctttctttttacaaattgggagcttcgcagcgtgtaggaactgattcaggttttgctgcatacaaccgctacaggattggcaattataaactcaatactgaccattccagtagcaacgacaatattgctttgctagtacag------atgtttcatcttgttgattttcagattactatagcagagatattaatgatgattatgagaactttcaaggtttcaattttaaaccttgattacataataagtgtcatagtcagacatttatctaagtcactaactgagaataaatattcacagttagatgaagagcaacctatggagactgat------atgaaattattcattttcttggcactgataacattagtaattgctgagcattatcactaccaagagtgtgtcagaggtacaactgtacttttacaggaaccttgctcttctggatcttacgaaggcaattcaccataccaccctcttgctgataacaaatttgcactgacttgtacgagcagcttgtttgcttttacttgtccaggtggtgaaaaacacatttaccagctgcgtgcacgaagtgtctcacctagactcttcatcaagcaagaaaaccatattcaagaaccatacacaccaattttcctgctcattgcgggcactgtatttttaatactttgcttcgctttgaaaaggaaggtggaa------------------------------------------atgtctgataatggaccc------caaagaagtgccccccgcattacatttggtggacccgcagatcaaactgacaataaccaggatgcaagacgcactggagccagaccaaaacaacttcggccccaaggtcctcccaataatactgcgtcttggttcaccgctctcactcagcatggcaaggaggaacttaaattccctcgaggtcagggtgttccagtcaacaccaatagcggtccggatgaccaaattggctactaccgaagagctaccagaagaattcgtggtggtgacggtaaaatgaaagaactcagtccgcgctggtacttctactaccttggaactggtccagaagctgcacttccctatggtactaacaaagaaggtatcatttgggttgcaactgagggtgccttaaatacaccaaaacaacacattggcactcgcaatcctgcaaacaatgctgcaatcgtgctacaacttcctcaaggaacaacattgcctaaaggcttctacgcagaagggagcagaggcggcagtcaagcttcttctcgttcctcatcacgtagtcgtggtagttcaagaaatacaacacctggcagcagtagaggaaattctcctgcacgaagtgttggcaatggtggtgaagctgcccttgctttattgctgctagacagattgaaccagcttgagagcaaagtatctggcaaa------caacctcaaagccagacagtgtcaaagaaatctgctgctgaagcttccaagaaacctagacagaagcgtacagccactaaaagttacaacgtcacccaagcttttggaagacgtggtcctgaacaaactcaaggaaactttggtgaccaagagctactcagacttggaaccgagtacaaacattggccgcaaatagcacaatttgctcccagcgcatcagcattctttggaatgtcgcgcattggcatggaagtcacgccttcgggaacatggctgacttacacaggtgccataaaattggatgacaaagatcccaatttcaaagaccaagtcattttgctgaataagcatattgacgcatacaaaacattcccaccaacagagcctaaaaaggacaaaaagaagaagactgaggaaactcagcctttaccgcagagacagaagaaacagccaactgtgactcttcttcctgctgcagatttggatgacttctccaaacaattgcaaaaatccatgagtggagctgattcaacccaggcc
>MG772933.1
------------atggagagccttgtccctggtttcaacgagaaaacacacggtccactcagtttgcctgttttacaggttcgtgacgtgcttgtacgtggctttggagactccgtagaggaagctttatcagaggcacgtcaacatcttaaagatggcacttgtggcttagtagaagttgaaaaaggtgttttacctcaacttgaacagccctatgtgttcatcaaacgttctgatgcccgaactgcacctcacggccatgttatggtcgaattagtagcagaactcgatggcattcagtatggtcgtagtggtgagacacttggtgttcttgtccctcatgtaggagaggtaccagttgcttaccgtaaagttcttcttcgtaagaacggtaataaaggagctggtggccatagttacggcgccgatctaaagtcttttgacttaggcgacgagcttggtactgatcctattgaagattttcaagaaaattggaacactaaacatggcagtggtgttacccgtgaactcaagcgtgagcttaacggaggtgcatacactcgctatgtagacaacaacttttgtggcccagatggctaccctcttgagtgcattaaagaccttctggctcgtgctggtaaggcttcttatgctttgtctgaacaattggattttattgacactaagagaggtgtgtactgctgccgtgaacacgagcatgaaattgcttggtacacggaacgctctgaaaagagctatgaattgcagacaccttttgaaattaagttggcaaagaaatttgacaccttcaatggggaatgtccaaattttgtatttcctctaaattcaacaatcaagaccattcaaccaagggttgaaaagaaaaagcttgatggtttcatgggtagaattcgatctgtctatcctgttgcttcaccaaatgaatgcaaccaaatgtgcctctcaattctcatgaagtgtgaccattgtggtgaaacttcatggcagacgggtgattttgttagagccacttgcgaattctgtggtactgaaaatttgactaaagaaggtgccacaacttgtggttacttacctcaaaatgctgttgtaaaactttattgtccagcatgtcataatccagaagtaggacctgagcatagtcttgctgaatatcataatgagtctggtttgaaaaccgttcttcgtaagggtggtcgtaccattgcttatgggggctgtgtgtttgcttatgttggttgctacaacaagtgtgcctattgggttccacgtgctagtgctaacataggctgtaatcacacaggtgttgttggagaaggttctgaaagtctaaacgacaaccttcttgaaatattgcaaaaggagaaagtcaacatcaatattgttggtgactttaaacttaatgaagagattgccattattttggcatctttttctgcctctataagtgcttttgtagaaactgtaaaaggtttggattacaaaacattcaaacaaattgttgaatcctgtggtaactttaaagttacgaagggaaaagcaaagaaaggtgcctggaacataggtgaacaaagttcaatactgagtccgctctatgcgttcccttcagatgctgctcatgttgtacggtctatcttctcacgcacactagaaactgctcaccattctgtgcatgtcttacaaaaggctgctataattatcttagatggaatttcacagtattcattgagactcattgatgctatgatgttcacatctgatttggttactaacaatctagttgtaatggcttacattacgggtggtgttgtacaaatgacttcacagtggctaacaaatatctttggcactgtttatgaaaaacttaaaccggttcttgattggctcgaagagaaattcaaagaaggtatagagtttcttagagacggttgggaaattgttaaatttatctcaacttgtgcttgtgaaatagtcggtggacaaattgtcacctgtgcaaaggaaattaaggagagtgttcagacattctttaagctcgtaaataaatttttggctttgtgtgctgactccatcattattggtggagctaaacttaaagccttgaatttaggtgaaacatttgtcacacactcaaagggattgtacagaaagtgtgttagatccagagaagaaactggcttactcttgcctctgaaagctccaaaagaaattattttcttagagggagaaacacttcccacagaagtgttaacagaggaagttgtcttgaaaactggtgttttacaaccattagaacaacctactaatgaggctgttgaagctccattgattggtacaccagtctgtattaacgggctcatgttgctcgaaattaaagacacagaaaagtactgtgcccttgcacctaatatgatggtaacaaataataccttcacacttaaaggtggtgcaccaacaaaagtcacttttggtgatgacactgtgattgaagtgcagggttacaagagtgtaaacatcacttttgaacttgatgaaaggattgataaagtacttaatgagaagtgctctaattacacagttgaactcggtacagaggtaaacgagttcgcttgtgttgttgctgatgctgtcataaaaactttacaaccagtatctgaactaatcataccactgggcattgatttagacgagtggagtatggctacatactacttgtttgatgagtccggtgaatttaaattgtcttcacatatgtactgttctttctaccctcct---gaagatgaaggggaagatgattgtgaagaaggacagtgtgaaccatcaactcaatatgagtatggtactgaggatgactaccaaggtaaacctttggagtttggtgctacttctttttcttcttcttcacaggaagaagaacaagaagaggattggttagaatctgatagtcag------------------gacggccaagagactgcagttgaagaaaataaaataccgagtgttgaagttccacctgttttgcaggtggaatcaacaccagttgttactgaaactagtgaacaaaataatttcacaggttatttaaaattaactgacaatgtcttcattaaaaatgctgacattgtagaagaagctaaaaaggtaaagcctacagtagttgttaatgcagctaatgtttaccttaaacatggaggaggtgttgctggagctttaaataaggcaactaacaacgccatgcaggttgaatctgataagtacataactaccaatgggccactaattgtgggtggtggttgtgttttgagtggacataaccttgctaaaaattgtcttcatgttgttggccctaatgtcaacagaggtgaagacattcaattgcttaaaaatgcttatgaaaatttcaatcaacatgagattttactcgcaccattattatcagctggtatttttggtgctgatcctgtacattctttaagagtttgtgtagaaactgttcacacaaatgtctatctagttgtctttgacaaaaatctctatgacaaacttgtttcaagctttttagagatgaagagt---------------------------------------------------gaaaaacaagtagaacaaaaagttgctgaaaatcctaaagaggaagttaagccattttttactgaaaataaaccttcagttgaacaaagacaacaagctgaagagaagaaaatcaaagccagtattgaagaagttacaactactctagaggagaccaagttccttacagaaaacttgttactttatattgacatcaatggcaatcttcacccagattctgccactcttgttaaagatattgacaccactttcttgaagaaagatgttccatatatagtgggtgatgttattaaagaaggcgctttaactgctgtagttatacctactaaaaaggctggtggcactaccgaaatgcttgctaaagctttaagaaaagtgccaacagataattatataaccacctaccctggtcagggtttaaatggttacactgtagaagaagcaaagacagtgcttaaaaagtgtaaaagtgctttttacattttaccatctattatctctaatgcgaagcaagaaattctaggaactgtttcttggaacttgcgagagatgctcgcacatgcagaagaaacacgtaagttaatgcctgtttgtatggagactaaagctatagtttcaactatacaacgtaagtacaaaggcattaaaatacaggagggtgtggttgattatggtgctagattttacttttacactagtaaaactactgtagcatcacttattaacacacttaacaatctaaatgagactcttgtcacaatgccattaggatatgtgacgcacggtctaaatttagaagaagctgctcggtacatgaggtctctcaaagtaccggctacagtctctgtttcttcaccagatgctgttacagcatataatggttatcttacttcttcttcaaaaacacctgaagaacactttattgaaaccgtttcacttgctggttcctataaagattggtcttattctggacagtctacacaactaggcatagaatttcttaagagaggtgataagagtgtatattacaccagtaatcccactacatttcacctagatggtgaaactatcacctttgataatcttaagacacttctctctttgagagaagtgaggaatattaaagtgtttacaacagtagacaacattaacctccacacgcaagttgtggatatgtctatgacatatggacaacagttcggtccaatttatttggatggagctgatgttactaaaataaaacctcacaattcacatgaaggtaaaacattttatgttttgcctaatgatgataccttacgtgcagaggcttttgagtactaccatacaactgatcctagttttctgggtaggtacatgtcagctttaaaccacactaaaaagtggaaatacccacaagtaaatggtttaacttctataaaatgggcagataacaattgttatcttgctactgcattgttaacaatccaacaaatagagttgaaatttaatccaccagctttacaagacgcctattatagggcaagagctggtgaggctgctaatttttgtgcacttatcctggcctattgtaataagacagtaggtgagttaggtgatgtcagagaaacaatgaattatttgtttcaacatgccaatttagattcttgtaaaagagtcttgaatgtggtgtgtaaaacttgtggacaacagcaaacaactctcaagggtgtagaagctgttatgtatatgggcacactttcttatgaacaacttaagaagggtgtgcagataccttgtatgtgtggtaaacaagctacacaatatctggtacaacaagagtcaccttttgttatgatgtctgcaccgcccgcccaatatgaacttaagcatggtacatttgtttgtgctagtgagtatactggtaattaccagtgtggtcactacaaacatataacttctaaagaaaccttgtattgcatagatggcgctttacttacaaagtcctctgagtataaaggttctattacagatgttttctataaagaaaacagttatacaacaaccataaaaccagttacatacaagttggatggtgttgtttgtacagaaattgatcctaagttggatggttattataagaaagataattcttatttcacagagcaaccaattgatcttgtaccaaaccaaccttacccgaatgcaagctttgacaattttaagtttgtatgtgat---aataccaaatttgccgatgatttaaatcaattgtctggttataagaaacctgcctcgagagagcttaaggttacattctttcctgacttaaatggtgatgtagtggctattgattataagcactacacaccttcttttaagaaaggagctaaattgctgcataagccaattgtttggcatgttaacaatgcaactaacaaagcaacgtacaaaccaaatatttggtgcatacgttgtctttggagtacaaaaccggttgaaacatcaaattcttttgatgcactggaattaggggacacacagggaatggataatcttgcctgtgaagttctaaaaccagtctctgaagaagtagtggaaaatcctaccatacagaaagacattcttgagtgtaatgtgaaaactaccgaagttgtaggagacattatacttaaaccggcaagtgatggtctaaaaattacaaaagaggttggtcatacagacctaatggctgcttatgttgacaattcaagtcttactattaagaaacctaatgaattatccagagtattaggtttgaaaactttagccactcatggcttggctgctattaatagtgttccttgggacactatagctaattatgttaagcctttccttaataaggttgttagcacaactactaacatagttacacggtgtctaaaccgtgtttgtactaattatatgccttatttgtttactttattgctacaattgtgtacttttactaaaagtacaaattctagaataagagcatctatgccaaccactatagcaaagaatactgttaaaagtgttggtaaattttgtatagaggcttcatttaattatttgaagtcacctaatttttctaaattgataaatattgtaatttggtttttattattaagtgtttgcctaggttctttaatctattcaactgctgctttaggtgtcttaatgtctaatttaggcatgccttcttattgtactgtttacagagaaggttatttgaactctactaatgtcactactgcaacctactgcactggttctataccttgtagtgtttgtcttagtggtttagattctttggatacttacccatccttagaaactatacaaattaccatttcgtcttttaaatgggatttaactgcttttggtctagttgcagagtggtttttggcatatattctttttactaggttcttttatgtacttggattggctgcaatcatgcaattgtttttcagctattttgcagtacattttattagtaattcttggcttatgtggttaataattaatcttgtacaaatggccccaatttcagctatggttagaatgtatattttctttgcatcattttattatgtatggaaaagttatgtgcatgttgtagatggttgtacttcatcaacttgtatgatgtgttataaacgtaatagagcaacaagagttgaatgtacaactattgttaatggtgttagaaggtccttttatgtctatgctaatggaggtaaaggcttttgcaaactacataactggaattgtattaattgtgatacattctgtgctggtagtacatttattagtgacgaagttgctagagacttatcactacagtttaaaagaccaataaatcctactgaccagtcttcctatattgttgatagtgttacagtgaagaatggttccatccatctttactttgataaggctggtcaaaagacttatgaaagacattctctctctcattttgttaacttagacaatctgagagctaataacactaagggttcattgcctattaatgttatagtttttgatggtaaatcaaaatgtgaagaatcatctgctaaatcagcgtctgtttattatagtcagcttatgtgtcaacctatactgttactggaccaggcattagtgtctgatgttggtgacagtgcagaagttgcagttaagatgtttgatgcttatgttaatatattttcatcaactttcaatgttccaatggaaaaactcaaagcattagttgcgactgcagaagctgaacttgcaaagaatgtgtctttagacaacgtcttatctacttttatttcagcagctcgtcaagggtttgttgattcagatgtagaaactaaagatgttgttgaatgtcttaaattgtcacaccaatctgacatagaagttacaggtgacagttgtaacaattacatgctcacttataacaaagttgaaaacatgacacctcgggatcttggtgcttgtattgattgtagtgcacgtcatatcaatgcacaggtggcaaaaagtcataacatagctttgatttggaatgttaaagatttcatgtcattgtctgaacaactacgaaaacaaatacgcagtgctgctaagaagaataacttgccttttagattgacatgtgcaaccactagacaagttgttaatgttgttacaacaaaaatagcacttaagggtggtaaaattgttaacaactggttgaagcagctgattaaggttacacttgtgtttcttttcatcactgttatcttctatttaataacacctgttcatgtcatgtttaaacacaatgacttttcaagtgaaattataggatacaaggctattgatggtggtgtcactcgtgacatagcgtcaacagatacttgttttgctaacaaacatgctgactttgactcttggtttagtcagcgcggtggtagttatactaatgataaagcttgcccattggtagcagctgttatcacaagggaagttggctttgttgtgcccggtttgcctggcacaatattacgcacaattaatggtgattttttgcattttcttcctagagtgtttagtgcggtaggtaacatttgttacactccttctaaacttatagagtacactgactttgcaacatcggcatgcgttttagctgctgaatgtaccatttttaaagatgcttctggtaaaccagtaccttattgttatgatactaatgtactagaaggttctgttgcgtatgaaagtctccgccctgacacacgctatgtgctcatggacggttctataattcaattccctaacacttaccttgaaggttctgttagagtagtaacaacttttgattcagagtattgtagacatggtacttgcgaaagatcagaggctggcatttgtgtatctactagtggtagatgggtacttaataatgattattacagatccttgccaggagttttttgtggtgtagatgctgtgaatttacttactaatatgttcacgccattaattcaacctattggtgctttggacatatctgcatctattgtagcaggtggtgttgtagctattatagtaacttgtctagcctactacttcatgaggtttagaagagcttttggtgaatacagtcatgtagttgcctttaacactctactattctttatgtcattcactgtactctgtttaacaccagtctattcattcttacctggtgtttattctgttatttacttgtacttgacattttatcttactaatgatgtttctttcttagcacatatccaatggatggttatgttcacacccttagtgcctttctggatgacaattgtttatgtcatttgcatttccacaaagcatttttattggttctttagtaactacctaaagagacgtgtagtctttaatggtgtttcctttagtacatttgaggaggctgcattatgtacctttttgttaaataaagaaatgtatctgaaattgcgtagtgatgtacttctacctcttacgcaatacaatagatatttagctctttataataagtacaagtattttagtggggccatggacactaccagttatagagaagcagcttgctgtcatctggctaaggctataaatgatttcagtaattcaggttctgatgtcctctaccaaccaccacaaacttcaatcacatcagcggttttgcagagtggttttagaaaaatggcattcccatctggtaaagttgaaggttgcatggtacaagttacttgtggtaccactacacttaatggtctttggcttgatgatgtagtttactgtccacgacatgtgatctgcacttctgaagacatgctcaatcctaattatgaagatttacttatacgtaaatctaaccataattttttagttcaggctggtaatgttcaacttagagttgttggacattctatgcaaaattgtgttcttaagcttaaagtagatacagctaatcctaagacacctaagtataagtttgtgcgcattcaacccggacagactttttcagtattagcctgttacaatggttcaccatctggtgtttaccaatgtgccatgagacctaattttactattaagggttcattccttaatggttcatgtggtagtgttggttttaatatagactatgactgtgtctctttttgttatatgcatcatatggagttaccaacgggagttcatgctggcacagacttagaaggtaccttctacggaccttttgttgacagacagacagcacaagcggctggtactgacacaactattacagttaatgttctagcttggttgtatgcagctgttataaacggagatagatggttccttaataggtttaccacaactctaaacgattttaatcttgtggctatgaagtataattatgaacctctaacacaagaccatcttgacatactaggacctctttcagctcaaactggaattgcagtcctagatatgtgtgcttcattaaaagaattattacaaaatggtatgaatggacgtaccatattgggtagtgctttattagaagatgaatttacacctttcgatgttgttagacaatgttcaggtgtcacctttcaaagtgcagtgaaaaggacaatcaagggcacgcaccattggttgttgcttacagttttgacttcactcttagttttagttcagagtactcaatggtctttgttcttctttgtgtatgaaaatgcctttatgccttttgctatgggtattattgctatgtctgcttttgctatgatgtttgtcaaacataagcatgcattcctctgtttgttcctgttaccttctcttgctactgtagcttattttaatatggtctacatgcctgctagttgggtgatgcgtattatgacatggttggatatagttgatactagtttgtctggtttcaagctaaaggactgtgttatgtatgcatcagctgtagtgttattaatcctcatgacagcaagaaccgtatatgatgatggtgctagaagagtttggacacttatgaatgtcctgacactcgtttataaagtttattatggtaatgctttagaccaagctatttccatgtgggctcttataatctctgttacttctaactactcaggtgtagttacaactgtcatgtttttggccagaggtattgtttttatgtgtgttgagtattgtcctatcttctttataactggcaatacactccagtgtataatgctagtttattgtttcttaggttatttctgtacttgttattttggtctcttctgtttactcaaccgctattttaggcttactcttggtgtttatgactatttagtctctacacaagaatttaggtacatgaactctcaggggctcctgccacctaagagtagtattgacgctttcaagcttaacattaaattgttgggcattggaggtaaaccttgtattaaggttgctactgtacagtctaaaatgtctgacgtaaagtgcacatcagtagtgcttctctcagttcttcagcaacttagagtagagtcatcttctaaattgtgggcacagtgtgtacaacttcacaatgatattcttcttgccaaggacactactgaagcttttgagaagatggtttcacttttgtctgttttgctgtccatgcagggtgctgtagacattaacaagttgtgcgaggaaatgctcgacaaccgtgctacccttcaggctattgcttcagaattcagttctttaccttcatatgctgcttatgccactgctcaagaggcttatgagcaggctgtagcaaatggtgattctgaagttgttcttaaaaagttaaagaaatctttgaatgtggctaaatctgagtttgaccgtgatgctgccatgcaacgtaagttggaaaagatggcggatcaggctatgacccaaatgtacaagcaggcaagatctgaggacaagagggcaaaagtaactagtgcaatgcaaactatgcttttcactatgcttagaaaacttgataatgatgcacttaacaacattatcaacaatgcacgtgatggttgtgtaccactcaacatcataccactcacaacagcagcaaaactcatggttgttgtccctgactatggaacctacaagaatacttgtgatggtaacacttttacatatgcatcagcactctgggaaatccagcaagttgttgatgcagatagtaaaattgtgcagcttagtgaaatcaacatggacaactcaccaaatttggcttggcctcttattgttactgctttaagagccaattcagctgtcaaactacagaacaatgagctgagtccagtagcactacgacagatgtcctgtgcggctggtactacacagacagcttgtactgatgacaacgcacttgcctactataacaattctaagggaggtaggtttgtgcttgcattactatcagaccaccaggatctcaaatgggctagattccctaagagtgatggtacaggtactatctatacagaattggaaccaccttgcaggtttgttacagacacacctaaaggacctaaagtgaagtatttgtactttattaagggtcttaacaacctaaatagaggtatggtactgggtagtttggctgccacagtacgtcttcaggctggtaatgcgacagaagtgcctgccaattcaactgtgctttctttttgtgcttttgctgtagacccagctaaagcttacaaagattacctagcaagtggtggacaaccaatcacgaattgtgtgaagatgttgtgtacacacactggtacaggacaggcaatcacggtaacaccagaagccaatatggatcaagaatcctttggtggtgcttcatgctgtctgtattgtagatgccacattgatcatccaaatcctaagggattttgtgacttgaaaggtaagtatgttcaaatacctaccacttgtgttaatgaccctgtggggtttacactcagaaacacagtctgtaccgtctgcggaatgtggaaaggttatggctgtagttgtgatcaactccgcgaacccatgatgcagtctgcggatgcgtcaacgtttttaaac------------------------------cgggtttgcggtgtaagtgcggcccgtcttacaccgtgcggcacaggcactagcactgatgtcgtttatagggcttttgatatttacaacgagaaagttgctggttttgcaaagttcctaaaaactaattgctgtcgcttccaagaaaaggatgaggaaggcaatttattagactcttatttcgtagttaagaggcacacaatgtccaactaccaacatgaagagactatttacaacttggttaaagggtgtccagccgttgctgttcatgactttttcaagtttagagtagatggtgacatggtaccacatatatcacgtcaacgtctaactaaatacacaatggctgatttagtctatgctctacgtcattttgacgagggcaattgtgatacattaaaggaaatacttgtcacatacaaatgttgtgatgacaactatttcaataagaaggattggtatgactttgtagaaaatcctgatgttctacgcgtatacgcgaacctaggtgagcgtgtacgtcaagccttattgaaaactgtgcaattctgcgatgctatgcgcgatgcgggtatcgtaggtgtactgacactagacaatcaggatctgaatgggaattggtacgacttcggagatttcgtacaggtagcaccaggctgcggagtccctattgtggattcatactattctttgctgatgcctattctgacactcacaagggctttggctgctgagtcccatatggacgctgatctcgcgaagccacttattaagtgggatttgctgaaatatgatttcacggaagagagactatgtcttttcgaccgttattttaaatattgggaccagacgtaccatcctaattgtattaattgtttggatgacaggtgtatccttcattgtgcaaactttaatgtgttattttctactgtgtttccacctacgagttttggaccactagtaagaaagatatttgtagatggtgtaccttttgttgtttcaacgggataccatttccgtgagctaggggttgtacataatcaggatgtaaacttacataactcgcgtctcagttttaaggaacttttagtgtacgctgctgatccagctatgcatgctgcctctggcaatttgttgttagacaaacgcactacatgcttttcagtagctgcactaacaaacaatgttgcttttcaaactgtcaaacccggtaattttaataaagacttttatgactttgctgtgtctaaaggcttctttaaggaaggaagttctgttgaattaaaacacttcttctttgctcaggatggcaatgctgctatcagtgattatgactattaccgttataatctgccaacaatgtgtgatattagacaactcctattcgtagttgaggttgtcgataaatattttgattgttacgacggtggctgtatcaatgccaaccaagttatcgttaacaatctggacaaatcagccggtttcccatttaataagtggggtaaggctagactttattatgactcaatgagttatgaggatcaagatgcactgttcgcatacactaagcgtaacgtcatccctacaataactcaaatgaatcttaagtatgccattagtgcaaagaatagagctcgcactgttgctggtgtctctatctgtagtactatgaccaatagacagtttcatcagaaattattaaagtcaatagccgccactagaggagctactgtggtaattggaacaagcaaattttatggtggctggcataacatgttaaaaactgtttacagtgatgtagaaagtcctcaccttatgggttgggactacccaaaatgtgacagagccatgcctaatatgcttagaatcatggcttccctcgttcttgctcgcaaacatagcacttgttgtaacttgtcacaccgtttctatagattagctaatgagtgtgcacaagtattaagtgagatggtcatgtgtggcggctcattatatgtgaaaccaggtggaacatcatccggtgatgccacaactgcttatgctaatagtgtgtttaacatctgtcaagcagtaacagctaatgtaaatgcacttctttcaactgatggtaataagattgctgataagtatgtccgcaaccttcaacacagactttacgagtgtctctatagaaatagagacgtagatcaggaattcgtggatgaattttatgcatatttgcgtaagcatttctccatgatgattctttctgatgatgccgtcgtatgctataatagtaattacgcggcacagggtctagtagctagcattaagaactttaaagcagttctttattaccaaaataatgtattcatgtctgaggcaaaatgttggactgagactgaccttactaaaggacctcatgaattttgttctcagcataccatgctagttaaacagggagatgattatgtgtacctgccttatccagatccatccagaatattaggcgcaggctgttttgtcgatgacattgtcaaaacagatggtacacttatgattgaaaggtttgtgtcattagcaattgacgcctatccacttacaaagcaccctaatcaagagtatgctgatgttttccatttatacttacagtatattaggaaattacatgatgagcttactggtcacatgttggacatgtactctgtaatgctaactaatgacaacacctcgaggtactgggaacctgagttttatgaggcaatgtacacaccacacacagttttgcaagctgtaggtgcgtgtgtgttatgcaattcacagacttcacttcgttgcggtgcttgtattaggagacctttcctttgttgcaagtgctgctatgatcacgtcatctcaacatcacataaattagtgttgtctgttaatccctatgtttgcaatgcacccggttgtgatgtcacagacgtaacacaactctatttgggaggtatgagctattactgcaagtcacataaaccacccattagttttccgttgtgtgctaatggtcaggtttttggtttgtacaaaaacacatgtgtgggcagtgataacgtaactgacttcaatgcaatagcgacatgcgactggactaatgctggcgattacatacttgccaacacttgcacagagagactcaaactttttgcagcggaaacgctcaaagctactgaggaaacattcaaactatcttatggtattgccactgttcgtgaagtactgtcagatagagaacttcatctttcatgggaggtaggaaaacctagaccaccattgaatagaaattacgtctttactggttaccgtgtgaccaaaaatagtaaagtacagattggagagtatacctttgaaaaaggtgactatggtgatgctgttgtgtacagaggtactacaacttataaattgaatgttggtgattactttgtgttaacatcacacacagtaatgccactaagtgcaccaacactagtgccacaagagcactatgtgcgaataactggcttataccctacacttaatatctctgatgagttttctagcaatgttgcaaattaccaaaaggtcggcatgcagaagtactccacactccagggaccacctggtactggtaagagtcactttgctattggacttgccctctactacccatctgcccgcatagtgtatacagcttgctctcatgctgctgttgatgcgctatgtgagaaggcattaaaatacttgcctatagataagtgtagtagaattattcctgcacgtgcgcgtgtagagtgttttgacaaattcaaagtgaattcaaccttagaacagtatgttttctgcactgtcaatgcgctgcctgaaactactgctgatatagtggtctttgatgaaatttcaatggccactaattatgatttgagtgttgtcaatgccagactacgtgcaaaacactacgtttacattggtgatccggctcaattacctgcaccacgcacattgctaacaaaaggcacacttgaaccagaatatttcaattcagtgtgcagacttatgaaaacaataggtccagacatgttccttgggacttgtcgtcgttgtcccgctgaaattgttgacacagtgagtgctttagtttatgataataagctaaaagcacacaaagagaagtcagctcaatgcttcaagatgttttacaagggtgtgattacgcatgatgtgtcatccgcaatcaacagaccacaaataggtgtagtaagagaatttcttacgcgcaatccagcttggagaaaagctgtttttatttcaccatataattcacagaatgcagtggcatcaaagattttagggttgcctactcaaactgttgattcttcacagggttctgaatatgactatgtcatattcacacaaaccactgagactgcacactcttgtaatgtaaaccgctttaatgtggccattacaagagcaaagattggcattttgtgcataatgtctgatagagacctttatgacaagcttcaatttatgagtctagaagtaccgcgtcgaaatgtggctactttacaagcagaaaatgtgactggactctttaaggactgtagcaagatcattactggtcttcatccaacacaggcacctacgcatctcagtgttgatactaaattcaagactgaaggactttgtgtcgacataccaggaataccaaaggacatgacctatcgtagactcatctctatgatgggctttaaaatgaattaccaagttaatggttaccctaatatgtttatcacccgtgaagaagctattcgtcacgttcgtgcatggataggctttgatgttgagggttgtcatgcgactagagatgctgtaggaacaaatctaccactccagttagggttttcaacaggtgttaacctagtggctgtaccaactggctatgttgacactgagcacagcacagaatttaccagagttaatgcaaaacctcctccaggtgatcaatttaagcatcttataccacttatgtacaaaggcttgccctggaacgtggtgcgtattaagattgttcaaatgctcagtgatacactgaaaggattatcagacagagttgtgtttgtcctttgggcacatggctttgaacttacatcgatgaagtattttgttaagatcggaccagaaagaacgtgttgtctgtgtgacaaacgcgcgacttgcttctctacttcatctgacacttatgcctgttggaatcactctgtgggctttgactatgtctataacccgtttatgattgatgtccagcagtggggttttacaggtaaccttcaaagtaaccatgatcaacactgccaagtgcatggtaatgcccatgtagctagttgtgatgctatcatgactagatgtcttgcagtccatgagtgctttgttaagcgcgttgattggtctgttgaatacccgattattggagatgaactgaagattaatgccgcatgcagaaaagtacagcatatggttgttaaatctgcattgcttgctgataaattcccagttcttcatgatataggaaacccaaaggctattagatgtgtgccgcagtctgaagtggactggaaattctacgacgctcagccttgcagtgacaaagcttataaaatagaagaactcttctactcatatgccacacatcatgacaagttcacagatggtgtttgcttgttttggaactgtaacgttgatcgttacccggctaatgctattgtgtgtaggtttgatactagagtgctttctaatttaaacctaccaggttgtgatggtggtagtttgtatgttaataagcatgcgttccacactccagcttttgataagagtgcatttacacatttgaaacaactgcctttcttttattactctgacagtccgtgtgagtctcatggtaaacaggttgtgtcagatattgattatgtcccactaaagtctgctacgtgtattacacgatgcaacttaggtggtgccgtttgtagacatcatgcaaacgagtacagacagtacttggatgcatataatatgatgatttctgctggatttagcctttggatttataaacaatttgatacttacaacttgtggaacactttcaccaagttgcagagtttagaaaatgtggcttataatgttatcaacaagggacactttgatggacagaatggtgaagcacctgtgtctatcgttaataatgctgtttacactaagttagatggtgttgatgtggagatctttgaaaataagacaacacttcctgttaatgttgcatttgagctttgggctaaacgtaacattaaaccggtgccagagattaaaatactcaataatttgggtgttgatatcgctgctaatactgttatatgggactacaagagagaagcgccagcgcatgtttctacaataggtgtctgtacaatgactgacattgcaaagaaacctactgagagtgcttgttcatcacttactgtcttatttgatggtagagttgagggacaggtagacctttttagaaacgcccgtaatggtgttttaataacagaaggttcagttaagggcttaacaccttcgaaaggacctgcacaggctagtgtcaacggagtcacattaattggagaatcagtaaaaacacagttcaattactttaagaaagtggatggcattattcagcaattgccagaaacctactttactcaaagcagagacttagaggatttcaagcccagatcacaaatggaaactgatttccttgagctcgctatggatgaattcatagaacgatataagctagatggctatgctttcgagcacatcgtttatggagattttagtcatggacaattaggcggacttcatttattgataggactggccaaaaggtcacaggactcactgttaaagctagaggattttattcctatggatagcacagtgaaaaactacttcataacagatgcgcaaacgggttcatctaagtgtgtatgctctgttatcgaccttttacttgatgactttgttgaaataataaagtcacaagatctttcagtggtttcaaaagtagtcaaagttacgattgattatacagaaatttcatttatgctttggtgtaaagatgggcatgtggaaactttttacccaaaattacaatctagtcaagcatggcaaccaggtgttgctatgcctaatctctataaaatgcagagaatgttactggaaaagtgtgatcttcaaaattatggtgatagtgctatattgcctaaaggcataatgatgaatgtcgcaaagtacactcaactgtgtcagtatttaaatacacttactttagctgtgccctataatatgagagttatacattttggcgcgggctctgataaaggagtagcacctggcacagctgttcttagacagtggttgccaactggtacactacttgtcgattctgatttaaatgattttgtttctgatgcagactcaacattaattggtcattgtgcaaccgtacatacggctaataaatgggatctcattattagcgatatgtatgatcctaagactaaaaatgttacaaaagagaatgattccaaagaaggatttttcacttacatttgtggatttatacagcaaaaattagccctcggaggttccgtagctgtaaagataacagagcattcctggaatgctgatctttataagctcatgggacacttcgcatggtggacagcttttgttactaatgttaatgcttcatcttcagaggctttcttaattggttgtaattatcttggcaaaccacgtgagcagatagatggttatgtcatgcatgcaaattacatattttggaggaacacaaatccaatacaattgtcttcctactcattatttgacatgagtaagtttcctcttaaattaagaggtactgctgttatgtcattaaaagatggacaaatcaatgatatgattttgtctcttcttagtaaaggcagacttattgttagagagaataatagagttattatctctagtgatgttcttgttaacaac---------------------------------------------------------atgttgtttttcttgtttcttcagttcgccttagtaaactcccagtgtgttaacttgacaggcagaaccccactcaatcccaattatactaattcttcacaaagaggtgtttattaccctgacacaatttatagatcagacacacttgtgctcagccagggttattttcttccattttattctaatgttagctggtattactcatta---acaaccaacaatgctgccacaaagaggactgataatcctatattagatttcaaggacggcatatactttgctgccactgaacactcaaatattatcaggggctggatctttggaacaactcttgacaacacttctcaatctctcttgatagttaacaacgcaacgaatgttattatcaaggtttgtaattttgatttttgttatgatccctaccttagtggttactatcat---aacaacaaaacatggagcatcagagaatttgctgtctattcttcttatgctaattgtacttttgagtatgtttcgaaatcctttatgttgaacatttctggtaatggtggtctgttcaacactcttagagagtttgttttcagaaatgtcgatgggcatttcaagatttactcaaagtttaca------------ccagtaaatttaaatcgtggcttgcctactggtctctcagtgcttcagccattggttgaattaccagttagcataaatattactaaattcagaacactcctcactattcatagaggagaccctatgcct---------aataacggctggactgctttttcagctgcttatttcgtgggctatcttaaaccacgtacctttatgctgaaatataatgagaatggcaccattactgatgctgttgattgtgcacttgaccctctttcggagacaaagtgtacgttaaaatctcttactgtccaaaagggcatctatcagacttctaacttccgagtgcaacccactcagtctgtagttagatttcctNNNNNNNNNNNNNNNNNNNNNNNNNNNNNNNNNNNNNNNNNNNNNNNNNNNNNNNNNNNNNNNNNNNNNNNNNNNNNNNNNNNNNNNNNNNNNNNNNNNNNNNNNNNNNNNNNNNNNNNNNNNNNNNNNNNNNNNNNNNNNNNNNNNNNNNNNNNNNNNNNNNNNNNNNNNNNNNNNNNNNNNNNNNNNNNNNNNNNNNNNNNNNNNNNNNNNNNNNNNNNNNNNNNNNNNNNNNNNNNNNNNNNNNNNNNNNNNNNNNNNNNNNNNNNNNNNNNNNNNNNNNNNNNNNNNNNNNNNNNNNNNNNNNNNNNNNNNNNNNNNNNNNNNNNNNNNNNNNNNNNNNNNNNNNNNNNNNNNNNNNNNNNNNNNNNNNNNNNNNNNNNNNNNNNNNNNNNNNNNNNNNNNNNNNNNNNNNNNNNNNNNNNNNNNNNNNNNNNNNNNNNNNNNNNNNNNNNNNNNNNNNNNNNNNNNNNNNNNNNNNNNNNNNNNNNNNNNNNNNNNNNNNNNNNNNNNNNNNNNNNNNNNNNNNNNNNNNNNNNNNNNNNNNNNNNNNNNNNNNNNNNNNNNNNNNNNNNNNNNNNNNNNNNNNNNNNNNNNNNNNNNNNNNNNNNNNNNNNNNNNNNNNNNNNNNNNNNNNNNNNNNNNNNNNNNNNNNNNNNNNNNNNNNNNNNNNNNNNNNNNNNNNNNNNNNNNNNNNNNNNNNNNNNNNNNNNNNNNNNNNNNNNNNNNNNNNNNNNNNNNNNNNNNNNNNNNNNNNNNNNNNNNNNNNNNNNNNNNNNNNNNNNNNNNNNNNNNNNNNNNNNNNNNNNNNNNNNNNNNNNNNNNNNNNNNNNNNNNNNNNNNNNNNNNNNNNNNNNNNNNNNNNNNNNNNNNNNNNNNNNNNNNNNNNNNNNNNNNNNNNNNNNNNNNNNNNNNNNNNNNNNNNNNNNNNNNNNNNNNNNNNNNNNNNNNNNNNNNNNNNNNNNNNNNNNNNNNNNNNNNNNNNNNNNNNNNNNNNNNNNNNNNNNNNNNNNNNNNNNNNNNNNNNNNNNNNNNNNNNNNNNNNNNNNNNNNNNNNNNNNNNNNNNNNNNNNNNNNNNNNNNNNNNNNNNNNNNNNNNNNNNNNNNNNNNNNNNNNNNNNNNNNNNNNNNNNNNNNNNNNNNNNNNNNNNNNNNNNNNNNNNNNNNNNNNNNNNNNNNNNNNNNNNNNNNNNNNNNNNNNNNNNNNNNNNNNNNNNNNNNNNNNNNNNNNNNNNNNNNNNNNNNNNNNNNNNNNNNNNNNNNNNNNNNNNNNNNNNNNNNNNNNNNNNNNNNNNNNNNNNNNNNNNNNNNNNNNNNNNNNNNgctattgagcaagacaagaacacccaagaggtttttgctcaagttaagcaaatctataaaacaccacctattaaggattttggtggttttaatttttcacagatactacctgacccatctaaacccagcaagaggtcgtttattgaagacttactcttcaataaagtcactcttgctgatgccggttttatcaaacagtacggtgattgtttgggtggtatttctgctagagatttgatttgtgctcaaaagttcaatggacttactgtcttaccaccattgctcacagatgaaatgatcgctgcttatacagctgcattaattagcggcactgccactgctggatggacctttggtgctggtgctgctcttcaaataccatttgccatgcaaatggcttataggtttaatggaattggagttactcagaatgttctctatgagaatcagaaattaatagccaatcagtttaatagtgctattggaaaaatccaagagtctttgacatctacagctagtgcacttggaaaattgcaggatgttgttaaccaaaatgcacaagctttaaacacgcttgttaaacaacttagttccaattttggtgcaatttcaagcgtgttgaatgacattctttcacgccttgacaaagtcgaggctgaggttcagattgataggttgatcacaggtagacttcagagtttacagacgtatgtgactcaacaattaatcagagctgcagaaatcagagcttctgctaatcttgctgcgactaaaatgtccgagtgtgtactaggacaatctaaaagagttgatttttgtggaaaaggttatcacctaatgtcttttccccagtcagcgcctcatggtgttgtcttcttacatgtgacttacattccttcgcaagaaaagaacttcacaacagctcctgccatttgccatgaaggtaaagcacacttcccacgtgaaggtgttttcgtttcgaatggcacacactggtttgtaacacaaaggaacttttatgaacctaaaattataaccactgacaatacatttgtctctggtaactgtgatgttgtaattggaattatcaacaacacagtttatgatcctttacaaccagaacttgattcatttaaggaggagttagataaatattttaaaaatcatacatcacctgatattgatcttggtgatatttctggcattaatgcttctgttgtcaatattcaaaaggaaattgaccgcctcaatgaggttgccagaaatttaaatgaatcactcattgatctccaagaacttggaaaatatgagcaatatatcaaatggccatggtatgtttggctcggcttcattgctggactcattgctatagtcatggttacaatcctgctttgttgcatgacaagttgttgcagttgtctcaagggctgttgttcttgcggatcttgctgtaaatttgatgaagacgactctgagcctgtgctcaaaggagtcaaattacattacaca---------------------------------------------atggatttgtttatgagaattttcactcttggaactgttactcttaaacaaggtgaaatcaaaggtgctactcctacaaattctgttcgcactactgcaacaataccgatacaagccacactccctttcggatggcttgttgttggcgttgcaattcttgctgtttttcaaagcgcttcaaaaataattacactcaaaaagagatggcagttagccctctctaaaggtgttcattttgtttgcaacttgcttctgctgtttttaacagtttattctcacttgttgcttcttgctggtggcttggaagccacttttctctttctttatgcattagcttattgcttgcaaactgtaaattttgtgagaataataatgcgattctggttgtgctggaagtgccgttccaagaatcctttactctatgatgccaactactttctttgttggcatactaattgttatgactattgtataccatacaatagtgtaacctcttcaattgtcatcacatgtggtgatggtactacgaatcccatttctgaggacgactaccaaattggtggttacacggaaaagtgggagtctggtgttaaggactgtgttgtattacatagttatttcacctcagattactaccagctgtactcaacacaagtgagtacagacactggtgttgaacatgttactttcttcatctacaataaaattgttgatgagcctgaa---gaacatgttcaaattcacacaatcgacggtacatctggagttgttaatccagcaatggaaccaatttatgatgaaccgacgacgactactagcgtgcctttg------------------------atgtactcattcgtttcggaagagacaggtacgttaatagttaatagcgtacttctttttcttgcttttgtggtattcttgctagtcacactagccatccttactgcgcttcgattgtgtgcgtactgctgcaatattgttaacgtgagtcttgtaaaaccttctttttacgtttactctcgtgttaaaaatctgaattcttctagagttcctgatcttttggtc---------------------------------------------------------------atgtcaggtgacaacggtaccattaccgttgaagagcttaaaaagctcttagaacaatggaacctagtaataggattcttgtttcttacatggatttgtttgttacaatttgcctatgccaacaggaataggtttttgtacataattaagttaattttcctctggctgctttggccagtaactttagcttgctttgtgcttgctgctgtttacagaataaactggatcactggtggaattgccattgcaatggcctgtcttgtaggcttgatgtggcttagctacttcattgcttctttcaggctgtttgctcgtacgcgttccatgtggtcatttaacccagaaactaacattcttttgaacgtgcctcttcatggcacaattctgaccaggccgcttctagagagtgaactcgtaattggagctgtgatccttcgtggacatcttcgtattgcaggacaccatctgggacgctgtgacatcaaggacctgcccaaagaaatcactgtagctacatcacgaacgctttcttattacaaattgggagcttcgcagcgtgtagcaggtgactcaggttttgctgcatacagtcgctacaggattggtaattacaaattaaatacagaccattccagtagcagtgacaatattgctttgcttgtacag------atgtttcatctcgttgactttcaggttactatagcagagatattattaattattatgaggacttttaaagtttccatttggaatcttgattatatcataaatctcataattaaaaatctatctaagcctccaactgagaataactgttctcaattagatgaagagcaaccaatggagattgat------atgaaaattattttcttcttggtactgataacacttgttactggcgagctttaccactaccaagagtgtataaaaggtacaactgtacttttaaaagaaccttgctcttcaggaacatatgaaggcaattcaccatttcatcctctagctgataataaatttgcactggcttgctttagcactcaatttgcttttgcttgtcctgacggtgttagacacacctttcagttacgtgcgagatcagtttcacccaaactgtttaccagacaagag---gaagttcaagaattatactcacctgttttccttatcgttgcagctatagtgttcataatactttgcttcacattcaaaagaaaaatagaa------------------------------------------atgtctgataatggaccccaaaaccaacgtagtgcaccccgcattacatttggtggaccctcagattcaagtgacaatagcaaaaacggagagcgcaatggtgcacgacctaaacaacgtcgaccccaaggcttacccaataatactgcatcttggttcaccgctctcactcaacatggcaaggaaaaccttacgttccctcgagggcaaggtgttccaatcaacaccaatagctctaaagatgaccaaattggctactaccgtagagctaccagacgaattcgtggtggtgacggtaaaatgaaagagctcagccccagatggtatttttactatctaggaactggaccagaagctggacttccctatggtgctaacaaagaaggcatcatatgggttgcaactgagggagccttaaacacaccgaaagaccacattggcacccgcaatcctgctaacaatgctgcaatcgtgctacaacttcctcaaggaacaacattgccaaaaggcttctacgcagaagggagcagaggcggcagtcaagcttcttcacgctcctcatcacgtagtcgcaacagttcaagaaactcaactccaggcagcagtaggggaacttctcctgctagaatggctggcaatggcggtgacactgctcttgctttgctgctgctagataggttgaaccagcttgagaacaaagtatctggcaaaggccaacaacaacagggccaaactgtcactaagaaatctgctgctgaggcatctaaaaagcctcgccaaaaacgtactgctacaaaacagtacaacgtcactcaagcatttgggagacgtggtccagaacaaacccaaggaaattttggggaccaagaattaatcagacaaggaactgattacaaacattggccgcaaattgcacaatttgctccaagtgcctctgcattctttggaatgtcacgcattggcatggaagtcacaccttcgggaacatggctgacttatcatggagccattaaattggatgacaaagatccacaattcaaagataacgtcatactgctgaataagcacattgacgcatacaaaacattcccaccaacagagcctaaaaaggacaaaaagaaaaaggctgatgaacttcaggctttaccgcagagacagaagaaacaacaaactgtgacccttcttcctgctgcagatttggatgaattctccaaacagttgcaacaatccatgagtggtactgattcaacccaggct
>MG772934.1
------------atggagagccttgtccctggtttcaacgagaaaacacacgtccaactcagtttgcctgttttacaggtttgtgacgtgcttgtacgtggctttggagactccgtagaggaggctttatcagaggcacgtcaacatcttaaagatggcacttgtggcttagtagaagttgaaaaaggtgttttacctcaacttgaacagccctatgtgttcatcaaacgttctgatgcccgaactgcacatcatggccatgttatggtcgaattagtagcagaactcgatggcattcagtacggtcgtagtggtgagacacttggtgttcttgtccctcatgtgggagaggtaccagttgcttaccgtaaagttcttcttcgtaagaacggtaataaaggagctggtggccatagttacggcgccgatctaaagtcttttgacttaggcgacgagcttggtactgatcctattgaagattttcaagaaaattggaacactaaacatggcagtggtgttacccgtgaactcaagcgtgagcttaacgggggtgcatacactcgctatgtagacaacaacttttgtggcccagatggctaccctcttgagtgcattaaaaactttttagctcgtgctggtaaggcttcatgcactttatctgaacaactggattttattgacactaaaagaggtgtatactgctgccgtgaacatgagcatgaaattgcttggtacacggaacgctccgaaaagagctatgaatcgcagacaccttttgaaattaagttggcaaagaaatttgacaccttcaatggagaatgtccaaattttgtatttcctctaaattcaacaatcaagaccattcaaccaagggttgaaaagaaaaagcttgatggtttcatgggtagaattcgatctgtctatcctgttgcttcaccaaatgaatgcaaccaaatgtgcctctcaactctcatgaagtgtgaccattgtggtgaaacttcatggcagacgggtgattttgttagagccacttgcgaattctgtggtactgaaaatttgactaaagaaggcgccacaacttgtggttacttacctcaaaatgctgttgtaaaaatttattgtccagcatgtcataatccagaagtgggacctgagcatagtcttgctgaatatcataacgagtctggtttgaaaaccgttcttcgtaagggtggtcgtaccattgcttatgggggctgtgtgtttgcttatgttggttgctacaacaagtgtgcctattgggttccacgtgctagtgctaacataggctgtaatcacacaggtgttgttggagaaggttctgaaagtctaaacgacaaccttcttgaaatattgcaaaaggagaaagtcaacatcaatattgttggtgacttcaaacttaatgaagagattgccattattttggcatctttttctgcttctacaagtgcttttgtagaaactgtaaaaggtttggattacaaaacattcaaacaaattgttgaatcctgtggtaactttaaagttactaaaggaaaggctaagaagggtgcctggaacattggggaacagaaatcaatactgagtcctctttatgcatttgcatcagaggctgctcgtgttgtgcgctccattttttctcgtactcttgaaactgctcaatactctgtgcgtgtcttacaacaggccgccataacaatcttagatggaatttcacagtattccctgagactcattgatgctatgatgttcacatctgacttggttactaacaatctagttgtaatggcttacattacgggtggtgttgtacaaatgacttcacagtggctaacaaatatctttggcactgtttatgaaaaacttaaaccggttcttgattggctcgaagagaaattcaaggaaggtgtagagtttcttagagacggttgggaaattgttaaatttatctctacttgtgcttgtgaaattgtcggtggacaaattgtcacccgtgcaaaggaagttaaggagagtgttcagacattctttaagcttgtaaataaatttttggctttgtgtgctgactccatcattattggtggagctaaacttaaagccttgaatttaggtgaaacatttgtcacacactcaaagggattgtacagaaagtgtgttagatccagagaagaaactggcttactcttgcctctgaaagccccaaaagaaattattttcttagagggagaaacacttcccacagaagtgttaacagaggaagttgtcttgaaaactggtgttttacaaccattagaacaacctactaatgaggctgttgaagccccattgattggtacaccagtctgtattaacgggctcatgttgctcgaaattaaagacacagaaaagtactgtgcccttgcacctaatatgatggtaacaaataatacctttacacttaaaggcggtgcaccaacaaaagtcacttttggtgatgacactgtgattgaagtgcagggttacaagagtgtaaacatcacttttgaacttgatgaaaggattgataaagtacttaatgagaagtgctctagttatacagttgaactcggtacagatgtaaacgagttcgcttgtgttgttgctgatgctgtcataaaaactttacaaccagtatctgaactactcacaccactgggcattgatttagacgagtggagtatggctacatactacttgtttgatgagtccggtgaatttaaattgtcttcacatatgtactgttctttttaccctcct---gaagatgaaggggaagatgattgtgaagaaggacagtttgaaccatcaactcaatatgagtatggtactgaggatgactaccaaggtaaacctttggagtttggtgctacttctttttcttcttcttcacaggaagaagaacaagaagaggattggttagaatctgatagtcag------------------gacggccaagagactgct------------------------------------------------------------------gttactaaaactagtgaacaaaataatttcacaggttatttaaaattaactgacaatgttttcattaaaaatgctgacattgtagaagaagctaaaaaggtaaagcctacagtagttgttaatgcagctaatatttaccttaaacatggaggaggtgttgctggagctttaaataaagcaactaacaacgccatgcagttgaatctgattagtaacataactaccaatgggccactaattgtgggtggtagttgtgttttgagtggacataaccttgctaaaaattgtcttcatgttgttggccctaatgtcaatagaggtgaagacattcaattgcttaaaaatgcttatgaaaatttcaatcaacatgagattttactcgcaccattattatcggctggtatttttggtgttgatcctgtacattctttaagagtttgtgtagaaactgttcacacaaatgtctatctagttgtctttgacaaaaatctttatgacaaacttgtttcaagctttttagagatgaagagt---------------------------------------------------ggaaaacaagtagaacaaaaagttgctgaaaatcctaaagaggaagttaagccattttttactgaaaataaaccttcagttgaacaaagacaacaagctgaagagaagaaaatcaaagctagtattgaagaagttacaactactctagaggagaccaagttccttacagaaaacttgttactttatattgacatcaatggcaatcttcacccagattctgccactcttgttaaagatattgacatcactttcttgaagaaagatgttccctatatagtgggtgatgttattaaagaaggtgctttaactgctgtagttatacctactaaaaaggctggtggcactactgaaatgcttgctaaagctttaagaaaagtgccaacagataatcacataaccacctaccctggtcagggtttaaatggttacactgtagaagaagcaaagacagtgcttaaaaagtgtaaaagtgttttttacattttaccatctattctccctaatgagaagcaagaaattctaggaactgtttcttggaacttgcgagagatgctcgcacatgcagaagaaacacgtaagttaatgcctgtttgtatggagactaaagctatagtttcaactatacaacgtaagtacaaaggcattaaaatacaggagggtgtggttgactatggtgctagattttacttttatactagtaaaactactgtagcatcacttattaacacacttaacaatctaaatgagactcttgtcacaatgccattaggatatgtgacgcacggtctaaatttagaagaagctgcgcggtacatgaggtctctcaaagtaccggctacagtctctgtttcttcaccagatgctgttacagcatataatggttatcttacttcttcttcaaaaacacctgaagaacactttatcgaaaccgtctcacttgctggttcctataaagattggtcttattctggacagtctacagaactaggtatagaatttcttaagagaggtgataagagtgtatattacaccagtaatcctatcacattctatctagatggtgaagttatcacctttgataatcttaagacaattctctctttgagggaagtgaggtctattaaagtgtttacaacagtagataacattaatctccacactcaaattgtggatatgtctatgacatatgggcaacagttcggcccaacttatttggatggagctgatgttactaaaataaaacctcataattcacatgaaggtaaaacattttatgttttgcctaatgatgacactttacgtgtggaggcttttgagtactaccatacaactgactctagttttcttggtaggtacatgtcagcattaaaccacactaaaaagtggaaatacccacaagtaaatggtttaacttctataagatgggcagacaacaattgttatcttgctactgcattattaacacttcaacaaatagagttgaaatttaatccaccagctttacaagatgcctattatagggcaagagctggtgaggctgctaatttttgtgcacttatcctagcctattgtaataagacagtaggtgagttaggtgatgtcagagaaacaatgaattatttgtttcaacatgccaatttagattcttgtaaaagagtcttgaatgtggtgtgtaaaacttgtggacaacagcaaacaactcttaagggtgtagaagctgttatgtatatgggcacactttcttatgaacaacttaagaagggtgtgcagataccttgtatgtgtggtaaacaagctacacaatatctagtacaacaagagtcaccttttgttatgatgtctgcaccacccgcccaatatgaacttaagcatggtacatttgtttgtgctagtgagtatactggtaattaccagtgtggtcactacaaacatataacttctaaagaaaccttgtattgtatagatggtgctttactcacaaagtcctctgagtacaaaggttctattacagatgttttctataaggaaaacagttatacaacaaccataaaaccagttacatacaagttggatggtgttgtttgtacagaaattgatcctaagttggatggttattataagaaagacaattcttatttcacagagcaaccaattgatcttgtaccaaaccaaccttacccgaatgcaagctttgacaattttaggtttgtatgtgat---aatatcaaatttgccgatgatttaaatcaattgtctggttataagaaacctgctttgagagagcttaaggttacattctttcctgacttaaatggtgatgtagtggctattgattataagcactacacaccttcttttaagaaaggagctaaattgttgcataagccaattgtttggcatgttaacaatgcaactaacaaagcaacgtataaaccaaatatttggtgcatacgttgtctttggagtacaaaaccggttgaaacatcaaattcttttgatgcactgaaattaggggacacacagggaatggataatcttgcctgtgaagttctaaaaccagtctctgaagaagtagtggaaaatcctaccatacagaaagacattcttgagtgtaatgtgaaaactaccgaagttgtaggagacattatacttaaaccggcaattgatggtctaaaaattacagaagaggttggtcatacagacctaatggctgcttatgttgacaattcaagtcttactattaagaaacctagtgaattatccagagtattaggtttgaaaactttagccactcatggcttggctgctattaatagtgttccttgggacactatagctaattatgctaagcctttccttaataaggttgttagcacaactactaacatagtcacacggtgtctaaaccgtgtttgtactaattatatgccttatttgtttactttattgctacaattgtgtacttttactaaaagtacaacttctagaataagagcatctatgccaaccactatagcaaagaatactgttaaaagtgttggtaaattttgtatagaggcttcatttaattatttgaagtcacctaatttttctaaattgataaatattgtaatttggtttttattattaagtgtttgcctaggttctttaatctattcaactgctgctttaggtgtcttaatgtctaatttaggcatgccttcttattgtactgtttacagagaaggttacttgaactctactaacgtcactattgcaacctactgcactggttctataccttgtagtgtttgtcttagtggtttagattctttggatacttacccatccttagaaactatacaaattaccatttcgtcttttaaatgggatttaactgcttttggtctagttgcagagtggtttttggcatatattctttttactaggttcttttatgtacttggattggctgcaatcatgcaattgtttttcagctattttgcagtacattttattagtaattcttggcttatgtggttaataattaatcttgtacaaatggccccaatttcagctatggttagaatgtatattttctttgcatcattttattatgtatggaaaagttatgtgcatgttgtagatggttgtacttcatcaacttgtatgatgtgttataaacgtaatagagcaacaagagttgaatgtacaactattgttaatggtgttagaaggtccttttatgtctatgctaatggaggtaaaggcttttgcaaactacacaactggaattgtatcaattgtgatacattctgtgctggtagtacatttattagtgacgaagttgctagagacttatcactacagtttaaaagaccaataaatcctactgaccagtcttcctatattgttgatagtgttacagtgaagaatggttccatccacctttactttgataaggctggtcaaaagacttatgaaagacattctctctctcattttgttaacttagacaatctgagagctaataacactaagggttcattgcctattaatgttatagtttttgatggtaaatcaaaatgtgaagaatcatctgctaaatcagcgtctgtttattatagtcagcttatgtgccaacctatactgttactggaccaggcattagtgtctgatgttggtgacagtgcagaagttgcagttaagatgtttgatgcttatgttaatatattttcatcaactttcaatgttccaatggaaaaactcaaagcattagttgcgactgcagaagctgaacttgcaaagaatgtgtctttagacaacgtcttatctacttttatttcagcagctcgccaagggtttgttgattcagatgtagaaaccaaagatgttgttgaatgtcttaaattgtcacaccaatctgacatagaagttacaggtgacagttgtaacaattacatgctcacttataacaaagttgaaaacatgacacctcgggacctcggtgcttgtattgattgtagtgcacgtcatattaatgcacatgtggcaaagagtcataacatagctttgatttggaatgttaaagatttcatgtcattgtctgaacaactacgaaaacaaatacgcagtgctgctaagaagaataacttgccttttagattgacatgtgcaaccactagacaagttgttaatgttgttacaacaaaaatagcacttaggggtggtaaaattgttaacaactggttgaagcagttgattaaggttacacttgtgtttcttttcatcactgttatcttctatttaataacacctgctcatgtcatgtttaagcacaatgacttttcaagtgaaattataggatacaaggctattgatggtggtgtcactcgtgacatagcgccaacagatacttgttttgctaacaaacatgctgactttgactcttggtttagtcagcgtggtggtagctatactaatgataaagcttgcccattgatagcagctgttatcacaagagaagttggctttgttgtgcccggtttacctggcacaatattacgcacaattaatggtgacttcttacattttcttcctagagtgtttagtgcggtaggtaacatttgttacactccttctaaacttatagagtacactgactttgcaacatcggcatgtgttttagctgctgaatgtaccatctttaaagattcttctggtaaaccagtgccttattgttatgacactaatgtactagaaggttctgttgcgtatgaaagtctccgccctgacatacgctatgtgctcatggacggttctataattcaattccctaacacctaccttgaaggttctgttagagtagtaacaacttttgattcagagtattgtagacatggtacttgcgaaagatcagaggctggcatttgtgtatctactagtggtagatgggtacttaataatgattattacagatccttgccaggagttttttgtggtgtagatgctgtgaatttacttactaatatgttcacgccattaattcaacctattggtgctttggacatatctgcatctattgtagcaggtggtgttgtagctattatagtaacttgtctagcctactacttcatgaggtttagaagagcttttggtgaatacagtcatgtagttgcctttaacactctactattctttatgtcattcactgtactctgtttaacaccagtctattcattcttacctggtgtttattctgttatttacttgtacttgacattttatcttactaatgatgtttctttcttagcacatatccaatggatggttatgttcacacccttagtgcctttctggatgacaattgtttatgtcatttgcatttccacaaagcatttttattggttctttagtaactacctaaagagacgtgtagtctttaatggtgtttcctttagtacatttgaggaggctgcattatgtacctttttgttaaataaagaaatgtatctgaaattgcgtagtgatgtacttctacctcttacgcaatataatagatatttagctctttataataagtacaagtattttagtggggccatggacactaccagttatagagaagcagcttgctgtcatctggctaaggctctaaatgatttcagtaattcaggttctgatgtcctctaccaaccaccacaaacttcaatcacatcagcgattttgcagagtggttttagaaaaatggcattcccatctggtaaagttgaaggttgcatggtacaagttacttgtggtaccactacacttaatggtctttggcttgatgatgtagtttactgtccacgacatgtgatctgcacttctgaagacatgctcaatcctaattatgaagatttacttatacgtaaatctaaccataattttttagttcaggctggtaatgttcaacttagggttgttggacattctatgcaaaattgtgttcttaagcttaaagtagatacagctaaccctaagacacctaagtataagtttgtgcgcattcaacccggacagactttttcagtattagcctgttacaatggttcaccatctggtgtttaccaatgtgccatgagacctaattttactattaagggttcattccttaatggttcatgtggtagtgttggttttaatatagactatgactgtgtctctttttgttatatgcatcatatggagttaccaacgggagttcatgctggcacagacttagaaggtaccttctacggaccttttgttgacagacagacagcacaagcggctggtactgacacaactattacagttaatgttctagcttggttgtatgcagctgttataaacggagatagatggttccttaacaggtttaccacgactctaaacgattttaatcttgtggctatgaagtataattatgaacctctaacacaagaccatcttgacatactaggacctctttcagctcaaactggaattgcagtcctagatatgtgtgcttcattaaaagaattattacaaaatggtatgaatggacgtaccatattgggtagtgctttattagaagatgaatttacacctttcgatgttgttagacaatgttcaggtgtcacctttcaaagtgcagtgaaaaggacaatcaagggcacgcaccattggttgttgcttacagttttgacttcactcttagttttagttcagagtactcaatggtctttgttcttctttgtgtatgaaaatgcctttatgccttttgctatgggtattattgctatgtctgcttttgctatgatgtttgtcaaacataagcatgcattcctctgtttgttcctattaccttctcttgctactgtagcttattttaatatggtctacatgcctgctagttgggtgatgcgtattatgacatggttggatatagttgatactagtttgtctggtttcaagctaaaggactgtgttatgtatgcatcagctgtagtgttattaatcctcatgacagcaagaactgtatatgatgatagtgctagaagagtttggacacttatgaatgtcctgacactcgtttataaagtttattatggtaatgctttagaccaagctatttccatgtgggctcttataatctctgttacttctaactactcaggtgtagttacaactgtcatgtttttggccagaggtattgtttttatgtgtgttgagtattgtcctatcttctttataactggcaatacactccagtgtataatgctagtttattgtttcttaggttatttctgtacttgttattttggtctcttctgtttactcaaccgctattttaggcttactcttggtgtttatgactatttagtctctacacaagaatttaggtatatgaactctcagggacttctgcctcctaagagtagtattgatgctttcaagcttaatattaaattattgggtattggaggtaagccatgcattaaggttgctactgtacagtctaaaatgtctgacgtaaagtgcacatctgtggtactgctctctgtacttcaacaacttagagtagagtcatcttctaaattgtgggcacagtgtgtacaactccacaatgatatccttcttgctaaagacacaactgaagcttttgaaaagatggtttctcttctgtctgttttgctatccatgcaaggtgctgtagaccttaacaagttgtgcgaggaaatgctcgacaaccgtgctactcttcaagctattgcttcaaaatttagttctttaccatcatatgccgcttatgcaacagcccaagaggcttatgagcaggctgtagttaatggtgattctgaagttgttcttaaaaagttaaagaaatctttgaatgtggctaaatctgagtttgaccgtgatgctgccatgcaacgcaagttggaaaagatggcggatcagactatgacccaaatgtacaagcaggcaagatctgaagacaagagggcaaaagtaactagtgcaatgcaaactatgcttttcactatgcttagaaaacttgataatgatgcacttaacaacattatcaacaatgcacgtgatggttgtgtaccactcaacatcataccactcacaacagcagccaaactcatggttgttgtgcctgactatggaacctacaagaatacttgtgatggtaacacttttacatatgcatcagcactctgggaaatccagcaagttgttgatgcagatagtaaaattgtgcagcttagtgaaatcaacatggacaactcaccaaatttggcttggcctcttattgtcactgctttaagagctaattcagctgtcaaactacagaacaatgagctgagtccagtagcactacggcagatgtcctgtgcggctggtactacacagacagcttgtactgatgacaacgcacttgcctactataacaattctaagggaggtaggtttgtgctggcattactatcagaccatcaagatctcaaatggtctagatttcctaagagtgatggcacaggtactatttacacagagctggaaccaccttgtaggtttgttacagacacaccaaaaggacctaaagtgaagtacttgtactttattaagggtcttaacaacctaaatagaggtatggtactgggtagtttagctgctacagtacgtcttcaggctggtaatgcgacagaagtgcctgccaactcaactgtgctttctttctgtgccttcgctgttgacccagctaaggcctacaaagattacttggcaagtggtggacaaccaatcacgaattgtgtgaagatgttgtgtacacacactggtactggacaggcaattacggtgacaccagaagccaatatggaccaggagtcctttggtggtgcttcgtgctgtctgtattgtagatgccacattgatcacccaaatcctaagggattctgtgatttgaaaggtaagtatgttcaaatacctaccacttgtgctaatgaccctgtgggttttacacttagaaacacagtctgtaccgtctgtggaatgtggaaaggttatggctgtagttgtgatcaactccgcgaacccatgatgcagtctgcggacgcgtcaacgtttttaaac------------------------------cgggtttgcggtgtaagtgcagcccgtcttacaccgtgcggctcaggcattagcactgatgtcgtttacagggcttttgatatttacaacgagaaagttgctggttttgcaaagttcctaaaaactaattgctgccgcttccaggaaaaggatgaggaaggcaatttattagactcttatttcgtagttaagaggcacacaatgtccaactaccaacatgaagagaatatttataacttggtcaaggagtgtccagctgttgctgttcatgactttttcaagtttagagtagatggtgacatggtaccacatatatcacgtcagcgtttaactaagtacacaatggctgatttagtctatgctctacgtcattttgatgagggcaattgtgacacattaaaagaaatacttgtcacatacaattgttgtgatggtgattatttcaataagaaggattggtacgacttcgtagagaatcctgacatcttacgcgtatacgctaacctaggtgagcgtgtacgtcaagcattattaaagactgtacaattctgcgatgctatgcgcgatgcgggcattgtaggtgtactcacactagataatcaggatcttaatgggaactggtacgatttcggtgatttcgtacaagtagcgccaggttgcggagttcctattgttgactcgtattattcattgttgatgcccattcttactctgacaagggcattagctgctgagtcccatatggatgctgatcttgcaaaaccacttattaagtgggatttgttgaaatatgattttacggaagagagactttgtctcttcgaccgttattttaaatattgggatcagacataccatcccaattgtattaactgtttggatgataggtgtatccttcattgtgcaaactttaatgtcttattttctactgtgtttccgcctacaagttttggaccactagttagaaagatatttgtagatggtgtaccttttgttgtttcaacgggataccattttcgtgagctaggggttgtacataatcaggatgtaaacctacatagctcgcgcctcagttttaaggaacttttagtgtacgctgctgatccagctatgcatgctgcctctggtaatttgttgttagataaacgcactacatgcttttcagtagctgcactaacaaataatgttgcttttcaaactgtcaaacccggtaattttaataaagacttttatgactttgctgtgtctaaaggcttctttaaggaaggaagttctgttgaattaaaacacttcttctttgctcaggatggcaatgctgctatcagtgattatgactattaccgttataatctgccaacaatgtgtgatattacacaactcctattcgtaattgaggttgtcgataaatactttgattgttacgatggtggctgtatcaatgccaaccaagttatcgttaacaatctagacaaatcagccggtttcccattcaacaaatggggtaaggctagactttattatgattcaatgagttatgaggaccaagatgcactgttcgcatacactaagcgtaacgtcatccctacaataactcaaatgaaccttaagtatgccattagtgcaaagaatagagctcgcaccgttgctggtgtctctatctgtagtactatgaccaatagacagtttcaccagaaattattaaagtcaatagccgccactagaggagctactgtagtaattggaacaagtaaattttatggtggctggcataacatgttaaaaactgtttacagtgatgtagaaagtcctcaccttatgggttgggactacccaaaatgtgacagagccatgcctaatatgcttagaatcatggcttccctcgttcttgctcgcaaacatagcacttgttgtaacttgtcacaccgtttttatagattagctaatgagtgtgcacaagtattaagtgagatggtcatgtgtggcggctcattatatgtgaaaccaagtggaacgtcatccggtgatgccacaactgcttatgctaatagtgtgtttaacatctgtcaagcagtaacagctaatgtgaatgcacttctctcaactgatggtaataagattgctgataagtacgtccgcaaccttcaacacagactttatgagtgtctctatagaaatagagacgtggatcatgaattcgtggatgaattttatgcatatttgcgtaaacatttctccatgatgatactctcagatgacgcagtcgtatgctataatagtaattatgcggcacagggtttagtagctagcattaagaactttaaagcagttctttactaccaaaacaatgtgtttatgtctgaggcaaaatgctggactgagactgatcttactaaaggacctcacgaattttgctctcagcatacgatgctagttaaacaaggagatgattatgtgtacctgccttatccagatccatctagaatattaggcgcaggctgttttgtcgatgacatcgtcaagacagatggtacacttatgattgaaaggtttgtgtcattagcaattgacgcctacccacttacaaagcaccctaatcaagagtatgctgatgttttccatttatacttacagtatattaggaaattacatgatgagcttaccggtcacatgttggacatgtactctgtaatgctaactaatgacaacacctcaaggtactgggaacctgagttttacgaagcaatgtacacaccacacacggttttacaagctgtgggtgcgtgtgtattatgtaattcacagacttcacttcgttgcggtgcttgcattaggagacctttcctttgttgtaagtgctgctatgatcatgtcatttcaacatcacataagttagtgttgtctgttaatccctatgtttgcaacgcactaggttgtgatgtcacagatgtgacacaactctacttaggaggtatgagctattattgcaagttacataaaccacccattagttttcctttgtgtgctaatggtcaggtctttggtttgtataaaaacacatgtgtgggcagtgataatgtaactgacttcaatgcaatagcgacatgtgactggactaatgctggcgattatatacttgccaacacttgcacagagagactcaaactttttgcagcggaaacgctcaaagctactgaggaaacatttaaactatcttatggtatagccactgttcgtgaagtactgtcagatagagagctttatctttcatgggaggttggaaaacctagaccaccattgaatagaaactacgtctttactggttaccgcgtgaccaaaaatagtaaagtacagattggagagtatacctttgaaaaaggtgactatggtgatgctgttgtgtacagaggtactacaacatacaaattgaatgttggcgattactttgtgttaacatcacacacagtaatgccactaagtgcaccaacactagtgccacaagagcactatgtgcgaataactggcttataccctacacttaacatctctgatgagttttctagcaatgttgcaaattaccaaaaggtcggtatgcagaagtactccacactccaaggaccacctggtactggtaagagtcactttgctattggacttgccctctactacccatctgctcgcatagtgtatacagcttgctctcatgctgctgttgatgcgctatgtgaaaaggcattaaaatatttgcctatagataagtgtagtagaattatccctgcacgtgcgcgtgtagagtgttttgataaattcaaagtgaattcaaccttagaacagtatgttttctgcactgttaatgctctgcctgaaactactgctgatatagtggtctttgatgaaatttcaatggccactaattatgatttgagtgttgtcaatgctagactacgtgcaaaacactacgtttacattggcgatccagctcaattacctgcaccacgcacattgctaacaaaaggcacacttgaaccagaatatttcaattcagtgtgcagacttatgaaaacaataggtccagacatgttccttggaacttgtcgtcgttgtcctgctgaaattgttgacacagtgagtgctttagtttatgataataagctaaaagcacacaaagagaagtcagcgcaatgctttaagatgttttataagggtgtgattacgcatgatgtgtcatccgcaataaacagaccacaaataggtgtagtaagagaatttcttacacgcaaccctgcttggagaaaagctgtcttcatctcaccatataattcacagaacacagtggcatcaaagattttagggttgccaactcaaactgttgattcttcacagggttctgaatatgactatgtcatattcacgcaaaccactgagactgcacactcttgtaatgtaaaccgctttaatgtggccatcacaagagcaaaaattggcattttgtgcataatgtctgatagagacctttatgacaagctgcaatttacgagtctagaagtaccgcgtcgtaatgtggctactttacaagcagaaaatgtgactggactctttaaggactgtagcaagatcattactggtcttcatccaacacaggcacctacacatcttagtgttgatactaaattcaaaactgaaggactttgtgtcgacataccaggaataccaaaagacatgacctatcgtagactcatctctatgatgggttttaaaatgaattaccaagttaatggttaccctaatatgtttatcacccgtgaagaagctatccgtcacgttcgtgcgtggataggctttgatgttgagggttgtcatgcgactagagatgctgtaggaacaaatctaccactccagttagggttttcaacaggtgttaacctagtgactgtaccaactggctatgttgacactgagaatagcacagaattcaccagagttaatgcaaaacctcctccaggtgatcaatttaagcatcttataccacttatgtacaaaggcttgccctggaacgtggtgcgtattaagattgttcaaatgctcagtgacacactgaaaggattatcagacagagttgtgtttgtcctttgggcgcatggctttgaactcacatcgatgaagtactttgtcaagatcggaccagaaagaacgtgttgtctgtgtgacaaacgcgcgacttgcttctctacttcatctgatacttacgcctgttggaatcactctgtgggctttgactatgtctataacccattcatgattgatgtccagcagtggggttttacaggtaaccttcaaagtaaccatgaccagcactgccaagtgcatggtaatgctcatgtagctagttgtgatgctatcatgactagatgtcttgcagtccatgagtgctttgttaagcgtgttgattggtctgttgaatacccaattattggagatgaactgaagattaacgccgcgtgcagaaaagtacagcatatggttgttaaatctgcattgcttgctgataaattcccagttcttcatgacataggaaacccaaaggctattagatgtgtgccgcaggctgaagtggactggaaattctacgacgctcagccttgcagtgataaagcttataaaatagaagaactcttctactcatatgccacacatcatgacaagttcacagatggtgtctgcttgttttggaactgtaacgttgatcgttacccggctaatgctattgtgtgtaggtttgatactagagtgctttctaatttaaacctaccaggttgtgatggtggtagtttgtatgttaataagcatgcattccacactccagcttttgataagagtgcatttacacatttgaaacaactgcctttcttttattactctgacagtccgtgtgagtctcatggcaaacaggttgtgtcagatattgattatgtcccactaaagtctgctacgtgtattacacgatgcaacttaggtggtgccgtttgtagacatcatgcaaacgagtatagacagtacttggatgcatataatatgatgatttctgctggatttagcctttggatttataaacaatttgatacttacaacttgtggaacactttcaccaagttgcagagtttagaaaatgtggcttataatgttattaacaagggacactttgatggacagagtggtgaagcacctgtgtctatcattaataatgctgtttacactaaggtagatggtattgatgtggagatctttgaaaataagacaacacttcctgttaatgttgcatttgagctttgggctaaacgtaacattaaacctgtgccagagattaaaatactcaataatttgggtgttgatatcgctgctaatactgttatatgggaccacaagagagaagctccagcgcatgtttctacaataggtgtctgtacaatgactgacattgcagagaaacctactgagaatgcttgttcatcactcactgtcttatttgatggtagagttgagggacaggcgaacctttttagaaacgctcgtaatggtgttttaataacagaaggttcagttaagggcttaacaccttcgaaaggacctgcacaggctagtgtcaacggggtcacattaattggagaatcagtaaaaacacagttcaattactttaagaaagtggatggcattattcagcaattgccagaaacttactttactcaaagcagagacttagaggatttcaagcccagatcacaaatggaaactgatttccttgagctcgctatggatgaattcatagaacgatataagctagacggctatgctttcgagcacatcgtttatggagattttagtcatggacaattaggcggacttcatttattgataggactagccaaaaggtcacaggactcactgttaaagctagaggattttattcctatggatagcacagtgaaaaactacttcataacagatgcgcaaacgggttcatctaagtgtgtatgctctgttatcgatcttttacttgatgactttgttgaaataataaagtcacaagatctttcagtggtttcaaaagtagtcaaagttacgattgattatacagaaatttcatttatgctttggtgtaaagatgggcatgtggaaactttttacccaaaattacaatctagccacgcatggcaaccaggtgttgctatgcctaatctttataaaatgcagagaatgttactggaaaagtgtgaccttcaaaattatggtgatagtgctacattgcctaaaggcataatgatgaacgtcgcaaagtatactcaactgtgtcagtatttaaatacacttactttagctgtgccctacaatatgagagttatacactttggcgcaggctctgataaaggagtagcacctggcacagctgttcttagacaatggttgccaactggtacactacttgtcgattctgatttaaatgattttgtttctgatgcagattcaacattaattggtgattgtgcaaccgtacatacggctaataaatgggatctcattattagcgatatgtatgatcctaagactaaaaatgttacaaaagagaatgattccaaagaaggatttttcacttacatttgtggatttatacagcaaaaattagccctcggaggttccgtagctgtaaagataacagaacattcctggaatgccgatctttataagctcatgggatacttcgcatggtggacagcttttgttactaatgttaatgcttcatcctcagaggctttcttaattggttgtaattaccttggcaaaccacgtgagcagatagatggttatgtcatgcatgcaaattacatattttggaggaacacaaatccaatacaattgtcttcctactcattatttgacatgagtaagtttcctcttaaattaagaggtactgctgttatgtcattaaaagatggacaaatcaatgatatgattttgtctcttcttagtaaaggcagacttattgttagagagaataatagagttattatctctagtgatgttcttgttaacaac---------------------------------------------------------atgttgtttttcttgtttcttcagttcgccttagtaaactcccagtgt---gatttgacaggtagaactccactcaatcccaattatactaattcttcacaaagaggtgtttattaccctgacacaatttatagatctgacacactagtgcttagtcagggttattttcttccattttattccaatgttagctggtattattcatta---acaaccaacaatgctgccacaaagaggactgacaaccctatattagatttcaaggacggcatatattttgctgccactgaacactcaaatattgtcaggggctggatctttggaacaactcttgacaacacttctcaatctctcttgatagttaacaatgcaacgaatgttattatcaaggtttgtaattttgacttttgttacgatccctaccttagtggttactatcat---aacaacaaaacctggagcatcagagaatttgctgtctattccttttatgctaattgtacttttgagtatgtctcaaaatcctttatgttgaacatttctggtaatggtggtctgttcaacactctcagagagtttgtttttagaaatgtcgatgggcatttcaagatttactcaaaatttaca------------ccagtaaacttaaatcgtggcttacctactggtctttcagtacttcaaccgttggttgaattaccagttagcataaatattactaaatttagaacactcctcactattcatagaggagaccctatgtct---------aataatggctggactgctttttcagctgcttatttcgtgggctatcttaaaccacgtacctttatgctgaaatataatgagaatggcaccattactgatgctgttgattgtgcacttgaccctctttcggagacaaagtgtacgttaaaatctcttagtgttcaaaagggtatctatcagacttctaactttcgagtgcaacccactcagtctatagttagatttcctNNNNNNNNNNNNNNNNNNNNNNNNNNNNNNNNNNNNNNNNNNNNNNNNNNNNNNNNNNNNNNNNNNNNNNNNNNNNNNNNNNNNNNNNNNNNNNNNNNNNNNNNNNNNNNNNNNNNNNNNNNNNNNNNNNNNNNNNNNNNNNNNNNNNNNNNNNNNNNNNNNNNNNNNNNNNNNNNNNNNNNNNNNNNNNNNNNNNNNNNNNNNNNNNNNNNNNNNNNNNNNNNNNNNNNNNNNNNNNNNNNNNNNNNNNNNNNNNNNNNNNNNNNNNNNNNNNNNNNNNNNNNNNNNNNNNNNNNNNNNNNNNNNNNNNNNNNNNNNNNNNNNNNNNNNNNNNNNNNNNNNNNNNNNNNNNNNNNNNNNNNNNNNNNNNNNNNNNNNNNNNNNNNNNNNNNNNNNNNNNNNNNNNNNNNNNNNNNNNNNNNNNNNNNNNNNNNNNNNNNNNNNNNNNNNNNNNNNNNNNNNNNNNNNNNNNNNNNNNNNNNNNNNNNNNNNNNNNNNNNNNNNNNNNNNNNNNNNNNNNNNNNNNNNNNNNNNNNNNNNNNNNNNNNNNNNNNNNNNNNNNNNNNNNNNNNNNNNNNNNNNNNNNNNNNNNNNNNNNNNNNNNNNNNNNNNNNNNNNNNNNNNNNNNNNNNNNNNNNNNNNNNNNNNNNNNNNNNNNNNNNNNNNNNNNNNNNNNNNNNNNNNNNNNNNNNNNNNNNNNNNNNNNNNNNNNNNNNNNNNNNNNNNNNNNNNNNNNNNNNNNNNNNNNNNNNNNNNNNNNNNNNNNNNNNNNNNNNNNNNNNNNNNNNNNNNNNNNNNNNNNNNNNNNNNNNNNNNNNNNNNNNNNNNNNNNNNNNNNNNNNNNNNNNNNNNNNNNNNNNNNNNNNNNNNNNNNNNNNNNNNNNNNNNNNNNNNNNNNNNNNNNNNNNNNNNNNNNNNNNNNNNNNNNNNNNNNNNNNNNNNNNNNNNNNNNNNNNNNNNNNNNNNNNNNNNNNNNNNNNNNNNNNNNNNNNNNNNNNNNNNNNNNNNNNNNNNNNNNNNNNNNNNNNNNNNNNNNNNNNNNNNNNNNNNNNNNNNNNNNNNNNNNNNNNNNNNNNNNNNNNNNNNNNNNNNNNNNNNNNNNNNNNNNNNNNNNNNNNNNNNNNNNNNNNNNNNNNNNNNNNNNNNNNNNNNNNNNNNNNNNNNNNNNNNNNNNNNNNNNNNNNNNNNNNNNNNNNNNNNNNNNNNNNNNNNNNNNNNNNNNNNNNNNNNNNNNNNNNNNNNNNNNNNNNNNNNNNNNNNNNNNNNNNNNNNNNNNNNNNNNNNNNNNNNNNNNNNNNNNNNNNNNNNNNNNNNNNNNNNNNNgctattgaacaagacaagaacactcaagaggtttttgctcaagtcaagcaaatctataaaacaccacctattaaggattttggtggtttcaatttttcacagatattacccgatccttctaaacccagcaagaggtcgtttattgaagatttactcttcaataaagtcactcttgctgatgctggttttataaaacagtacggtgattgtttgggtgatatttctgctagagatttgatttgtgctcaaaagttcaatggactcactgtcttaccaccattgctcacagatgaaatgatcgctgcttatacagctgcattaattagcggcactgccactgctggatggacctttggtgctggtgctgctcttcaaataccatttgccatgcaaatggcttatagatttaatggaattggagttactcagaatgttctctatgagaatcagaaattaatagccaatcagtttaatagtgctattggaaaaatccaagagtctttgacatctacagctagtgcacttggaaaattgcaggatgttgttaaccaaaatgcacaagctttaaacacgcttgttaaacaacttagttccaattttggtgcaatttcaagcgtgttgaatgatattctttcacgccttgacaaagtcgaggctgaggttcagattgataggttgatcacaggtagacttcagagtttacagacgtatgtgactcaacaattaatcagagctgcagaaatcagagcttctgctaatcttgctgcgactaaaatgtccgagtgtgtactaggacaatctaaaagagttgatttttgtggaaaaggttatcacctaatgtcttttccccagtcagcgcctcatggtgttgttttcttacatgtgacttacattccttcgcaagaaaagaacttcacaacagctcctgccatttgtcatgaaggtaaagcacacttcccacgtgaaggtgttttcgtttcgaatggcacacactggtttgtaacacaaaggaacttttacgaaccccaaattataaccactgacaatacatttgtctccggtaactgtgatgttgtaattggaattatcaataacacagtttatgatcctttacaaccagaacttgattcatttaaggaggagttagataaatattttaaaaatcatacatcacctgatattgatcttggtgatatttctggcattaatgcttctgttgtcaatattcaaaaggaaattgaccgcctcaatgaggttgccagaaatttaaatgaatcactcattgatctccaagaacttggaaaatatgagcactatatcaaatggccatggtatgtttggctcggcttcattgctggactcattgctatagtcatggttacaatcctgctttgttgcatgacaagttgttgcagttgtctcaagggctgttgttcttgcggattttgctgtaaatttgatgaagatgactctgagcctgtgctcaaaggagtcaaattacattacacg---------------------------------------------atggatttgtttatgagaattttcacacttggaactgtaagtctgaaacaaggtgaaattaaggatgctactccttcagattctattcgcgctactgcaacaataccgatacaagccacactccctttcggatggcttgttgttggcgttgcaattcttgctgtttttcaaagcgcttcaaaaataattacactcaaaaagagatggcagttagccctctctaaaggtgtccactttgtttgcaacttgcttctgctgtttttaacagtttactcacacctattgcttgttgctggtggcttagaagccacttttctttttctttatgcattagcttattgcttgcaaactgtaaattttgtgagaataataatgcgattctggttgtgctggaagtgccgctccaagaatcctgtactttatgatgccaactactttctttgttggcatactaattgttatgactattgtataccatacaatagtgtaacctcttcaatcgtcatcacatgtggtgatggtactacgaatcccatttctgaggatgactaccaaattggtggttacacggaaaagtgggagtctggtgttaaggactgtgttgtattacatagttatttcacctcagactactaccagctgtactcaacacaattgagcacagacactggtgttgaacatgttactttcttcatctacaataaaattgttgatgagcctgaa---gaacatgtccaaattcacacaatcgacggtacatctggagttgttaatccagcaatggaaccaatttatgatgaaccgacgacgactactagcgtgcctttg------------------------atgtactcattcgtttcggaagagacaggtacgttaatagttaatagcgtacttctttttcttgcttttgtggtattcttgctagtcacactagccatccttactgcgcttcgattgtgtgcgtactgctgcaatattgttaacgtgagtcttgtaaaaccttctttttacgtttactctcgtgttaaaaatctgaattcttctagagttcctgatcttttggtc---------------------------------------------------------------atgtcaggtgacaacggtaccattaccgttgaagagcttaaaaagctcttagaacaatggaacctagtaataggattcttgtttcttacatggatttgtttgttacaatttgcctatgccaacaggaataggtttttgtacataattaagttaattttcctctggctgctttggccagtaactttagcttgctttgtgcttgctgctgtttacagaataaactggatcactggtggaattgccattgcaatggcctgtcttgtaggcttgatgtggcttagctacttcattgcttctttcaggctgtttgctcgtacgcgttccatgtggtcatttaacccagaaactaacattcttttgaacgtgcctcttcatggcacaattctgaccaggccgcttctagagagtgaactcgtaattggagctgtgatccttcgtggacatcttcgtattgcaggacaccatctgggacgctgtgacatcaaggacctgcccaaagaaatcactgtagctacatcacgaacgctttcttattacaaattgggagcttcgcagcgtgtagcaggtgactcaggttttgctgcatacagtcgctacaggattggtaattacaaattaaatacagaccattccagtagcagtgacaatattgctttgcttgtacag------atgtttcatctcgttgactttcaggttactatagcagagatattattaattattatgaggacttttaaagtttccatttggaatcttgattatatcataaatctcataattaaaaatctatctaagcctccaactgagaataactgttctcaattagatgaagagcaaccaatggagattgat------atgaaaattattttcttcttggtactgataacacttgttactggcgagctttaccactaccaagagtgtataaaaggtacaactgtacttttaaaagaaccttgctcttcaggaacatatgaaggcaattcaccatttcatcctctagctgataataaatttgcactgacttgctttagcactcaatttgcttttgcttgtcctgacggtgttagacacacctttcagttacgtgcgagatcagtttcacccaaactgtttaccagacaagag---gaagttcaagaattatactcacctgttttccttatcgttgcagctatagtgttcataatactttgcttcacattcaaaagaaaaatagaa------------------------------------------atgtctgataatggaccccaaaaccagagtagtgcaccccgcattacatttggtggaccctcagattcaagtgacaatagccaaaacggagagcgcaatggtgcacgacctaaacaacgtcgaccccaaggcttacccaataatactgcatcttggttcaccgctctcactcaacatggcaaggaaaaccttacgttccctcgagggcaaggtgttccaattaacaccaatagctctaaagatgaccaaattggctactaccgtagagctaccagacgaattcgtggcggtgacggtaaaatgaaagagctcagccccagatggtatttttactatctgggaactggaccagaagctggacttccctatggtgctaacaaagaaggcatcatatgggttgcaactgagggagccttaaacacaccaaaagaccacattggcacccgcaatcctgctaacaatgctgcaatcgtgctacaacttcctcaaggaacaacattgccaaaaggcttctacgcagaagggagcagaggcggcagtcaagcttcttcacgctcctcatcacgtagtcgcaacagttcaagaaactcaactccaggcagcagtaggggaacttctcctgctagaatggctggcaatggcggtgacactgctcttgctttgctgctgctagataggttgaaccagcttgagaacaagatatctggcaaaggccaacaacaacaaggccaaactgtcactaagaaatctgctgctgaggcatctaaaaagcctcgccaaaaacgtactgccacaaaacagtacaacgtcactcaagcatttgggagacgtggtccagaacaaacccaaggaaatttcggggaccaagaattaatcagacaaggaactgattacaaacattggccgcaaattgcacaatttgctccaagtgcctctgcattctttggaatgtctcgcattggcatggaagtcacaccttcgggaacatggctgacttatcatggagccattaaattggatgacaaagatccacaattcaaagacaacgtcatactgctgaataagcacattgacgcatacaaaacattcccaccaacagagcctaaaaaggacaaaaagaaaaaggctgatgaacttcaggctttaccgcagagacagaagaagcaacaaactgtgactcttcttcctgctgcagatttggatgaattctccaaacagttgcaacaatccatgagtggtactgattcaacccaggct
>MN996527.1
------------atggagagccttgtccctggtttcaacgagaaaacacacgtccaactcagtttgcctgttttacaggttcgcgacgtgctcgtacgtggctttggagactccgtggaggaggtcttatcagaggcacgtcaacatcttaaagatggcacttgtggcttagtagaagttgaaaaaggcgttttgcctcaacttgaacagccctatgtgttcatcaaacgttcggatgctcgaactgcacctcatggtcatgttatggttgagctggtagcagaactcgaaggcattcagtacggtcgtagtggtgagacacttggtgtccttgtccctcatgtgggcgaaataccagtggcttaccgcaaggttcttcttcgtaagaacggtaataaaggagctggtggccatagttacggcgccgatctaaagtcatttgacttaggcgacgagcttggcactgatccttatgaagattttcaagaaaactggaacactaaacatagcagtggtgttacccgtgaactcatgcgtgagcttaacggaggggcatacactcgctatgtcgataacaacttctgtggccctgatggctaccctcttgagtgcattaaagaccttctagcacgtgctggtaaagcttcatgcactttgtccgaacaactggactttattgacactaagaggggtgtatactgctgccgtgaacatgagcatgaaattgcttggtacacggaacgttctgaaaagagctatgaattgcagacaccttttgaaattaaattggcaaagaaatttgacaccttcaatggggaatgtccaaattttgtatttcccttaaattccataatcaagactattcaaccaagggttgaaaagaaaaagcttgatggctttatgggtagaattcgatctgtctatccagttgcgtcaccaaatgaatgcaaccaaatgtgcctttcaactctcatgaagtgtgatcattgtggtgaaacttcatggcagacgggcgattttgttaaagccacttgcgaattttgtggcactgagaatttgactaaagaaggtgccactacttgtggttacttaccccaaaatgctgttgttaaaatttattgtccagcatgtcacaattcagaagtaggacctgagcatagtcttgccgaataccataatgaatctggcttgaaaaccattcttcgtaagggtggtcgcactattgcctttggaggctgtgtgttctcttatgttggttgccataacaagtgtgcctattgggttccacgtgctagcgctaacataggttgtaaccatacaggtgttgttggagaaggttccgaaggtcttaatgacaaccttcttgaaatactccaaaaagagaaagtcaacatcaatattgttggtgactttaaacttaatgaagagatcgccattattttggcatctttttctgcttccacaagtgcttttgtggaaactgtgaaaggtttggattataaagcattcaaacaaattgttgaatcctgtggtaattttaaagttacaaaaggaaaagctaaaaaaggtgcctggaatattggtgaacagaaatcaatactgagtcctctttatgcatttgcatcagaggctgctcgtgttgtacgatcaattttctcccgcactcttgaaactgctcaaaattctgtgcgtgttttacagaaggccgctataacaatactagatggaatttcacagtattcactgagactcattgatgctatgatgttcacatctgatttggctactaacaatctagttgtaatggcctacattacaggtggtgttgttcagttgacttcgcagtggctaactaacatctttggcactgtttatgaaaaactcaaacccgtccttgattggcttgaagagaagtttaaggaaggtgtagagtttcttagagacggttgggaaattgttaaatttatctcaacctgtgcttgtgaaattgtcggtggacaaattgtcacctgtgcaaaggaaattaaggagagtgttcagacattctttaagcttgtaaataaatttttggctttgtgtgctgactctatcattattggtggagctaaacttaaagccttgaatttaggtgaaacatttgtcacgcactcaaagggattgtacagaaagtgtgttaaatccagagaagaaactggcctactcatgcctctaaaagccccaaaagaaattatcttcttagagggagaaacacttcccacagaagtgttaacagaggaagttgtcttgaaaactggtgatttacaaccattagaacaacctactagtgaagctgttgaagctccattggttggtacaccagtttgtattaacgggcttatgttgctcgaaatcaaagacacagaaaagtactgtgcccttgcacctaatatgatggtaacaaacaataccttcacactcaaaggcggtgcaccaacaaaggttacttttggtgatgacactgtgatagaagtgcaaggttacaagagtgtgaatatcacttttgaacttgatgaaaggattgataaagtacttaatgagaagtgctctgcctatacagttgaactcggtacagaagtaaatgagttcgcctgtgttgtggcagatgctgtcataaaaactttgcaaccagtatctgaattacttacaccactgggcattgatttagatgagtggagtatggctacatactacttatttgatgagtctggtgagtttaaattggcttcacatatgtattgttctttctaccctccagatgaggatgaagaagaaggtgattgtgaagaagaagagtttgagccatcaactcaatatgagtatggtactgaagatgattaccaaggtaaacctttggaatttggtgccacttct---gctgctcttcaacctgaagaagagcaagaagaagattggttagatgatgatagtcaacaaactgttggtcaacaagacggcagtgaggacaatcagacaactactattcaaacaattgttgaggttcaacctcaattagagatggaacttacacca---gttgttcagactattgaagtgaatagttttagtggttatttaaaacttactgacaatgtatacattaaaaatgcagacattgtggaagaagctaaaaaggtaaaaccaacagtggttgttaatgcagccaatgtttaccttaaacatggaggaggtgttgcaggagccttaaataaggctactaacaatgccatgcaagttgaatctgatgattacatagctactaatggaccacttaaagtgggtggtagttgtgttttaagcggacacaatcttgctaaacactgtcttcatgttgtcggcccaaatgttaacaaaggtgaagacattcaacttcttaagagtgcttatgaaaattttaatcagcacgaagttctacttgcaccattattatcagctggtatttttggtgctgaccctatacattctttaagagtttgtgtagatactgttcgcacaaatgtctacttagctgtctttgataaaaatctctatgacaaacttgtttcaagctttttggaaatgaagagt---------------------------------------------------gaaaagcaagttgaacaaaagatcgctgagattcctaaagaggaagttaagccatttataactgaaagtaaaccttcagttgaacagagaaaacaa---gatgataagaaaatcaaagcttgtgttgaagaagttacaacaactctggaagaaactaagttcctcacagaaaacttgttactttatattgacattaatggcaatcttcatccagattctgccactcttgttagtgacattgacatcactttcttaaagaaagatgctccatatatagtgggtgatgttgttcaagagggtgttttaactgctgtggttatacctactaaaaaggctggtggcactactgaaatgctagcgaaagctttgagaaaagtgccaacagacaattatataaccacttacccgggtcagggtttaaatggttacactgtagaggaggcaaagacagtgcttaaaaagtgtaaaagtgccttttacattctaccatctattatctctaatgagaagcaagaaattcttggaactgtttcttggaatttgcgagaaatgcttgcacatgcagaagaaacacgcaaattaatgcctgtctgtgtggaaactaaagccatagtttcaactatacagcgtaaatataagggtattaaaatacaagagggtgtggttgattatggtgctagattttacttttacaccagtaaaacaactgtagcgtcacttatcaacacacttaacgatctaaatgaaactcttgttacaatgccacttggctatgtaacacatggcttaaatttggaagaagctgctcggtatatgagatctctcaaagtgccagctacagtttctgtttcttcacctgatgctgttacagcgtataatggttatcttacttcttcttctaaaacacctgaagaacattttattgaaaccatctcacttgctggttcctataaagattggtcctattctggacaatctacacaactaggtatagaatttcttaagagaggtgataaaagtgtatattacactagtaatcctaccacattccacctagatggtgaagttatcacctttgacaatcttaagacacttctttctttgagagaagtgaggactattaaggtgtttacaacagtagacaacattaacctccacacgcaagttgtggacatgtcaatgacatatggacaacagtttggtccaacttatttggatggagctgatgttactaaaataaaacctcataattcacatgaaggtaaaacattttatgttttacctaatgatgacactctacgtgttgaggcttttgagtactaccacacaactgatcctagttttctgggtaggtacatgtcagcattaaatcacactaaaaagtggaaatacccacaagttaatggtttaacttctattaaatgggcagataacaactgttatcttgccactgcattgttaacactccaacaaatagagttgaagtttaatccacctgctctacaagatgcttattacagagcaagggctggtgaagctgctaacttttgtgcacttatcttagcctactgtaataagacagtaggtgagttaggtgatgttagagaaacaatgagttacttgtttcaacatgccaatttagattcttgcaaaagagtcttgaacgtggtgtgtaaaacttgtggacaacagcagacaacccttaagggtgtagaagctgttatgtacatgggcacactttcttatgaacaatttaagaaaggtgttcagataccttgtacgtgtggtaaacaagctacaaaatatctagtacaacaggagtcaccttttgttatgatgtcagcaccacctgctcagtatgaacttaagcatggtacatttacttgtgctagtgagtacactggtaattaccagtgtggtcactataaacatataacttctaaagaaactttgtattgcatagacggtgctttacttacaaagtcctcagaatacaaaggtcctattacggatgttttctacaaagaaaacagttacacaacaaccataaaaccagttacttataaattggatggtgttgtttgtacagaaattgaccctaagttggacaattattataagaaagacaattcttatttcacagagcaaccaattgatcttgtaccaaaccaaccatatccaaacgcaagcttcgataattttaagtttgtatgtgat---aatatcaaatttgctgatgatttaaaccagttaactggttataagaaacctgcttcaagagagcttaaagttacatttttccctgacttaaatggtgatgtggtggctattgattataaacactacacaccctcttttaagaaaggagctaaattgttacataaacctattgtttggcatgttaacaatgcaactaataaagccacgtataaaccaaatacctggtgtatacgttgtctttggagcacaaaaccagttgaaacatcaaattcgtttgatgtactgaagtcagaggacgcgcagggaatggataatcttgcctgcgaagatctaaaaccagtctctgaagaagtagtggaaaatcctaccatacagaaagacgttcttgagtgtaatgtgaaaactaccgaagttgtaggagacattatacttaaaccagcaaataatagtttaaaaattacagaagaggttggccacacagatctaatggctgcttatgtagacaattctagtcttactattaagaaacctaatgaattatctagagtattaggtttgaaaacccttgctactcatggtttagctgctgttaatagtgtcccttgggatactatagctaattatgctaagccttttcttaacaaagttgttagtacaactactaacatagttacacggtgtttaaaccgtgtttgtactaattatatgccttatttctttactttattgctacaattgtgtacttttactagaagtacaaattctagaattaaagcatctatgccgactactatagcaaagaatactgttaagagtgtcggtaaattttgtctagaggcttcatttaattatttgaagtcacctaatttttctaaactgataaatattataatttggtttttactattaagtgtttgcctaggttctttaatctactcaaccgctgctttaggtgttttaatgtctaatttaggcatgccttcttactgtactggttacagagaaggctatttgaactctactaatgtcactattgcaacctactgtactggttctataccttgtagtgtttgtcttagtggtttagattctttagacacctatccttctttagaaactatacaaattaccatttcatcttttaaatgggatttaactgcttttggcttagttgcagagtggtttttggcatatattcttttcactaggtttttctatgtacttggattggctgcaatcatgcaattgtttttcagctattttgcagtacattttattagtaattcttggcttatgtggttaataattaatcttgtacaaatggccccgatttcagctatggttagaatgtacatcttctttgcatcattttattatgtatggaaaagttatgtgcatgttgtagacggttgtaattcatcaacttgtatgatgtgttacaaacgtaatagagcaacaagagtcgaatgtacaactattgttaatggtgttagaaggtccttttatgtctatgctaatggaggtaaaggcttttgcaaactacacaattggaattgtgttaattgtgatacattctgtgctggtagtacatttattagtgatgaagttgcgagagacttgtcactacagtttaaaagaccaataaatcctactgaccagtcttcttacatcgttgatagtgttacagtgaagaatggttccatccatctttactttgataaagctggtcaaaagacttatgaaagacattctctctctcattttgttaacttagacaacctgagagctaataacactaaaggttcattgcctattaatgttatagtttttgatggtaaatcaaaatgtgaagaatcatctgcaaaatcagcgtctgtttactacagtcagcttatgtgtcaacctatactgttactagatcaggcattagtgtctgatgttggtgatagtgcggaagttgcagttaaaatgtttgatgcttacgttaatacgttttcatcaacttttaacgtaccaatggaaaaactcaaaacactagttgcaactgcagaagctgaacttgcaaagaatgtgtccttagacaatgtcttatctacttttatttcagcagctcggcaagggtttgttgattcagatgtagaaactaaagatgttgttgaatgtcttaaattgtcacatcaatctgacatagaagttactggcgatagttgtaataactatatgctcacctataacaaagttgaaaacatgacaccccgtgaccttggtgcttgtattgactgtagtgcgcgtcatattaatgcgcaggtagcaaaaagtcacaacattgctttgatatggaacgttaaagatttcatgtcattgtctgaacaactacgaaaacaaatacgtagtgctgctaaaaagaataacttaccttttaagttgacatgtgcaactactagacaagttgttaatgttgtaacaacaaagatagcacttaagggtggtaaaattgttaataattggttgaagcagttaattaaagttacacttgtgttcctttttgttgctgctattttctatttaataacacctgttcatgtcatgtctaaacatactgacttttcaagtgaaatcataggatacaaggctattgatggtggtgtcactcgtgacatagcatctacagatacttgttttgctaacaaacatgctgattttgacacatggtttagccagcgtggtggtagttatactaatgacaaagcttgcccattgattgctgcagtcataacaagagaagtgggttttgtcgtgcctggtttgcctggcacgatattacgcacaactaatggtgactttttgcatttcttacctagagtttttagtgcagttggtaacatctgttacacaccatcaaaacttatagagtacactgactttgcaacatcagcttgtgttttggctgctgaatgtacaatttttaaagatgcttctggtaagccagtaccatattgttatgataccaatgtactagaaggttctgttgcttatgaaagtttacgccctgacacacgttatgtgctcatggatggctctattattcaatttcctaacacctaccttgaaggttctgttagagtggtaacaacttttgattctgagtactgtaggcacggcacttgtgaaagatcagaagctggtgtttgtgtatctactagtggtagatgggtacttaacaatgattattacagatctttaccaggagttttctgtggtgtagatgctgtaaatttacttactaatatgtttacaccactaattcaacctattggtgctttggacatatcagcatctatagtagctggtggtattgtagctatcgtagtaacatgccttgcctactattttatgaggtttagaagagcttttggtgaatacagtcatgtagttgcctttaatactttactattccttatgtcattcactgtactctgtttaacaccagtttactcattcttacctggtgtttattctgttatttacttgtacttgacattttatcttactaatgatgtttcttttttagcacatattcagtggatggttatgttcacacctttagtacctttctggataacaattgcttatatcatttgtatttccacaaagcatttctattggttctttagtaattacctaaagagacgtgtagtctttaatggtgtttcctttagtacttttgaagaagctgcgctgtgcacctttttgttaaataaagaaatgtatctaaagttgcgtagtgatgtgctattacctcttacgcaatataatagatacttagctctttataataagtacaagtattttagtggagcaatggatacaactagctacagagaagctgcttgttgtcatctcgcaaaggctctcaatgacttcagtaactcaggttctgatgttctttaccaaccaccacaaacctctatcacctcagctgttttgcagagtggttttagaaaaatggcattcccatctggtaaagttgagggttgtatggtacaagtaacttgtggtacaactacacttaacggtctttggcttgatgacgtagtttactgtccaagacatgtgatctgcacctctgaagacatgcttaaccctaattatgaagatttactcattcgtaagtctaatcataatttcttggtacaggctggtaatgttcaactcagggttattggacattctatgcaaaattgtgtacttaagcttaaggttgatacagccaatcctaagacacctaagtataagtttgttcgcattcaaccaggacagactttttcagtgttagcttgttacaatggttcaccatctggtgtttaccaatgtgctatgaggcccaatttcactattaagggttcattccttaatggttcatgtggtagtgttggttttaacatagattatgactgtgtctctttttgttacatgcaccatatggaattaccaactggagttcatgctggcacagacttagaaggtaacttttatggaccttttgttgacaggcaaacagcacaagcagctggtacggacacaactattacagttaatgttttagcttggttgtacgctgctgttataaatggagacaggtggtttctcaatcgatttaccacaactcttaatgactttaaccttgtggctatgaagtacaattatgaacctctaacacaagaccatgttgacatactaggacctctttctgctcaaactggaattgccgttttagatatgtgtgcttcattaaaagaattactgcaaaatggtatgaatggacgtaccatattgggtagtgctttattagaagatgaatttacaccttttgatgttgttagacaatgctcaggtgttactttccaaagtgcagtgaaaagaacaatcaagggtacacaccactggttgttactcacaattttgacttcacttttagttttagtccagagtactcaatggtctttgttcttttttttgtatgaaaatgcctttttaccttttgctatgggtattattgctatgtctgcttttgcaatgatgtttgtcaaacataagcatgcatttctctgtttgtttttgttaccttctcttgccactgtagcttattttaatatggtctatatgcctgctagttgggtgatgcgtattatgacatggttggatatggttgatactagtttgtctggttttaagctaaaagactgtgttatgtatgcatcagctgtagtgttactaatccttatgacagcaagaactgtgtatgatgatggtgctaggagagtgtggacacttatgaatgtcttgacactcgtttataaagtttattatggtaatgctttagatcaagccatttccatgtgggctcttataatctctgttacttctaactactcaggtgtagttacaactgtcatgtttttggccagaggtattgtttttatgtgtgttgagtattgccctattttcttcataactggtaatacacttcagtgtataatgctagtttattgtttcttaggctatttttgtacttgttactttggcctcttttgtttactcaaccgctactttagactgactcttggtgtttatgattacttagtttctacacaggagtttagatatatgaattcacagggactactcccacccaagaatagcatagatgccttcaaactcaacattaaattgttgggtgttggtggcaaaccttgtatcaaagtagccactgtacagtctaaaatgtcagatgtaaagtgcacatcagtagtcttactctcagttttgcaacaactcagagtagaatcatcatctaaattgtgggctcaatgtgtccagttacacaatgacattctcttagctaaagatactactgaagcctttgaaaaaatggtttcactactttctgttttgctttccatgcagggtgctgtagacataaacaagctttgtgaagaaatgctggacaacagggcaaccttacaagctatagcctcagagtttagttcccttccatcatatgcagcttttgctactgctcaagaagcttatgagcaggctgttgctaatggtgattctgaagttgttcttaaaaagttgaagaagtctttgaatgtggctaaatctgaatttgaccgtgatgcagccatgcaacgtaagttggaaaagatggctgatcaagctatgacccaaatgtataaacaggctagatctgaggacaagagggcaaaagttactagtgctatgcagacaatgcttttcactatgcttagaaagttggataatgatgcactcaacaacattatcaacaatgcaagagatggttgtgttcccttgaacataatacctcttacaacagcagccaaactaatggttgtcataccagactataacacatataaaaatacgtgtgatggtacaacatttacttatgcatcagcattgtgggaaatccaacaggttgtagatgcagatagtaaaattgttcaacttagtgaaattagtatggacaattcacctaatttagcatggcctcttattgtaacagctttaagggccaattctgctgtcaaattacagaataatgagcttagtcctgttgcactacgacagatgtcttgtgctgccggtactacacaaactgcttgcactgatgacaatgcgttagcttactacaacacaacaaagggaggtaggtttgtacttgcactgttatccgatttacaggatttgaaatgggctagattccctaagagtgatggaactggtactatctatacagaactggaaccaccttgtaggtttgttacagacacacctaaaggtcctaaagtgaagtatttatactttattaaaggattaaacaacctaaatagaggtatggtacttggtagtttagctgccacagtacgtctacaagctggtaatgcaacagaagtgcctgccaattcaactgtattatctttctgtgcttttgctgtagatgctgctaaagcttacaaagattatctagctagtgggggacaaccaatcactaattgtgttaagatgttgtgtacacacactggtactggtcaggcaataacagttacaccggaagccaatatggatcaagaatcctttggtggtgcatcgtgttgtctgtactgccgttgccacatagatcatccaaatcctaaaggattttgtgacttaaaaggtaagtatgtacaaatacctacaacttgtgctaatgaccctgtgggttttacacttaaaaacacagtctgtaccgtctgcggtatgtggaaaggttatggctgtagttgtgatcaactccgcgaacccatgcttcagtcagctgatgcacaatcgtttttaaac------------------------------cgggtttgcggtgtaagtgcagcccgtcttacaccgtgcggcacaggcactagtactgatgtcgtatacagggcttttgacatctacaatgataaagtagctggttttgctaaattcctaaaaactaattgttgtcgcttccaagaaaaggacgaagatgacaatttaattgattcttactttgtagttaagagacacactttctctaactaccaacatgaagaaacaatttataatttacttaaggattgtccagctgttgctaaacatgacttctttaagtttagaatagacggtgacatggtaccacatatatcacgtcaacgtcttactaaatacacaatggcagacctcgtctatgctttaaggcattttgatgaaggtaattgtgacacattaaaagaaatacttgtcacatacaattgttgtgatgatgattatttcaataaaaaggactggtatgattttgtagaaaacccagatatattacgcgtatacgccaacttaggtgaacgtgtacgccaagctttgttaaaaacagtacaattctgtgatgccatgcgaaatgctggtattgttggtgtactgacattagataatcaagatctcaatggtaactggtatgatttcggtgatttcatacaaaccacgccaggtagtggagttcctgttgtagattcttattattcattgttaatgcctatattaaccttgaccagggctttaactgcagagtcacatgttgacactgacttaacaaagccttacattaagtgggatttgttaaaatatgacttcacggaagagaggttaaaactctttgaccgttattttaaatattgggatcagacataccacccaaattgtgttaactgtttggatgacagatgcattctgcattgtgcaaactttaatgttttattctctacagtgttcccacctacaagttttggaccactagtgagaaaaatatttgttgatggtgttccatttgtagtttcaactggataccacttcagagagctaggtgttgtacataatcaggatgtaaacttacatagctctagacttagttttaaggaattacttgtgtatgctgctgaccctgctatgcacgctgcttctggtaatctattactagataaacgcactacgtgcttttcagtagctgcacttactaacaatgttgcttttcaaactgtcaaacccggtaattttaacaaagacttctatgactttgctgtgtctaagggtttctttaaggaaggaagttctgttgaattaaaacacttcttctttgctcaggatggtaatgctgctatcagcgattatgactactatcgttataatctaccaacaatgtgtgatatcagacaactactatttgtagttgaagttgttgataagtactttgattgttacgatggtggctgtattaatgctaaccaagtcatcgtcaacaacctagacaaatcagctggttttccatttaataaatggggtaaggctagactttattatgattcaatgagttatgaggatcaagatgcacttttcgcatatacaaaacgtaatgtcatccctactataactcaaatgaatcttaagtatgccattagtgcaaagaatagagctcgcaccgtagctggtgtctctatctgtagtactatgaccaatagacagtttcatcaaaaattattgaaatcaatagccgccactagaggagctactgtagtaattggaacaagcaaattctatggtggttggcacaacatgttaaaaactgtttatagtgatgtagaaaaccctcaccttatgggttgggattatcctaaatgtgatagagccatgcctaacatgcttagaattatggcctcacttgttcttgctcgcaaacatacaacgtgttgtagcttgtcacaccgtttctatagattagctaatgagtgtgctcaagtattgagtgaaatggtcatgtgtggcggttcactatatgttaaaccaggtggaacctcatcaggagatgccacaactgcttatgctaatagtgtttttaacatttgtcaagctgtcacggccaatgttaatgcacttttatctactgatggtaacaaaattgccgataagtatgtccgcaatttacaacacagactttatgagtgtctctatagaaatagagatgttgacacagactttgtgaatgagttttacgcatatttgcgtaaacatttctcaatgatgatactctctgacgatgctgttgtgtgtttcaatagcacttatgcatctcaaggtctagtggctagcataaagaactttaagtcagttctttattatcaaaacaatgtttttatgtctgaagcaaaatgttggactgagactgaccttactaaaggacctcatgaattttgctctcaacatacaatgctagttaaacagggtgatgattatgtgtaccttccttacccagatccatcaagaatcctaggggccggctgttttgtagatgatatcgtaaaaacagatggtacacttatgattgaacggttcgtgtctttagctatagatgcttacccacttactaaacatcctaatcaggagtatgctgatgtctttcatttgtacttacaatacataagaaagctacatgatgagttaacaggacacatgttagacatgtattctgttatgcttactaatgataacacttcaaggtattgggaacctgagttttatgaggctatgtacacaccgcatacagtcttacaggctgttggggcttgtgttctttgcaattcacagacttcattaagatgtggtgcttgcatacgtagaccattcttatgttgtaaatgctgttacgaccatgtcatatcaacatcacataaattagtcttgtctgttaatccgtatgtttgcaatgctccaggttgtgatgtcacagatgtgactcaactttacttaggaggtatgagctattattgtaaatcacataaaccacccattagttttccattgtgtgctaatggacaagtttttggtttatataaaaatacatgtgttggtagcgataatgttactgactttaatgcaattgcaacatgtgactggacaaatgctggtgattacattttagctaacacctgtactgaaagactcaagctttttgcagcagaaacgctcaaagctactgaggagacatttaaactgtcttatggtattgctactgtacgtgaagtgctgtctgacagagaattacatctttcatgggaagttggtaaacctagaccaccacttaaccgaaattatgtctttactggttatcgtgtaactaaaaacagtaaagtacaaataggagagtacacctttgaaaaaggtgactatggtgatgctgttgtttaccgaggtacaacaacttacaaattaaatgttggtgattattttgtgctgacatcacatacagtaatgccattaagtgcacctacactagtgccacaagagcactatgttagaattactggcttatacccaacactcaatatctcagatgagttttctagcaatgttgcaaattatcaaaaggttggtatgcaaaagtattctacactccagggaccacctggtactggtaagagtcattttgctattggcctagctctctactacccttctgctcgcatagtgtatacagcttgctctcatgccgctgttgatgcactatgtgagaaggcattaaaatatttgcctatagataaatgtagtagaattatacctgcacgtgctcgtgtagagtgttttgataaattcaaagtgaattcaacattagaacagtatgtcttttgtactgtaaatgcattgcctgagacgacagcagatatagttgtctttgatgaaatttcaatggccacaaattatgatttgagtgttgtcaatgccagattacgtgctaagcactatgtgtacattggcgaccctgctcaattacctgcaccacgcacattgctaactaagggcacactagaaccagaatatttcaattcagtgtgtagacttatgaaaactataggtccagacatgttcctcggaacttgtcggcgttgtcctgctgaaattgttgacactgtgagtgctttggtttatgataataagcttaaagcacataaagacaaatcagctcaatgctttaaaatgttttataagggtgttatcacgcatgatgtttcatctgcaattaacaggccacaaataggcgtggtaagagaattccttacacgtaaccctgcttggagaaaagctgtctttatttcaccttataattcacagaatgctgtagcctcaaagattttgggactaccaactcaaactgttgattcatcacagggctcagaatatgactatgtcatattcactcaaaccactgaaacagctcactcttgtaatgtaaacagatttaatgttgctattaccagagcaaaagtaggcatactttgcataatgtctgatagagacctttatgacaagttgcaatttacaagtcttgaaattccacgtaggaatgtggcaactttacaagctgaaaatgtaacaggactctttaaagattgtagtaaggtaatcactgggttacatcctacacaggcacctacacacctcagtgttgacactaaattcaaaactgaaggtttatgtgttgacatacctggcatacctaaggacatgacctatagaagactcatctctatgatgggttttaaaatgaattatcaagttaatggttaccctaacatgtttatcacccgcgaagaagctataagacatgtacgtgcatggattggcttcgatgtcgaggggtgtcatgctactagagaagctgttggtaccaatttacctttacagctaggtttttctacaggtgttaacctagttgctgtacctacaggttatgttgatacacctaataatacagatttttccagagttagtgctaaaccaccgcctggagatcaatttaaacacctcataccacttatgtacaaaggacttccttggaatgtagtgcgtataaagattgtacaaatgttaagtgacacacttaaaaatctctctgacagagtcgtatttgtcttatgggcacatggctttgagttgacatctatgaagtattttgtgaaaataggacctgagcgcacctgttgtctatgtgatagacgtgccacatgcttttccactgcttcagacacttatgcctgttggcatcattctattggatttgattacgtctataatccgtttatgattgatgttcaacaatggggttttacaggtaacctacaaagcaaccatgatctgtattgtcaagtccatggtaatgcacatgtagctagttgtgatgcaatcatgactaggtgtctagctgtccacgagtgctttgttaagcgtgttgactggactattgaatatcctataattggtgatgaactgaagattaatgcggcttgtagaaaggttcaacacatggttgttaaagctgcattattagcagacaaattcccagttcttcacgacattggtaaccctaaagctattaagtgtgtacctcaagctgatgtagaatggaagttctatgatgcacagccttgtagtgacaaagcttataaaatagaagaattattctattcttatgccacacattctgacaaattcacagatggtgtatgcctattttggaattgcaatgtcgatagatatcctgctaattccattgtttgtagatttgacactagagtgctatctaaccttaacttgcctggttgtgatggtggcagtttgtatgtaaataaacatgcattccacacaccagcttttgataaaagtgcttttgttaatttaaaacaattaccatttttctattactctgacagtccatgtgagtctcatggaaaacaagtagtgtcagatatagattatgtaccactaaagtctgctacgtgtataacacgttgcaatttaggtggtgctgtctgtagacatcatgctaatgagtacagattgtatctcgatgcttataacatgatgatctcagctggctttagcttgtgggtttacaaacaatttgatacttataacctctggaacacttttacaagacttcagagtttagaaaatgtggcttttaatgttgtaaataagggacactttgatggacaacagggtgaagtaccagtttctatcattaataacactgtttacacaaaagttgatggtgttgatgtagaattgtttgaaaataaaacaacattacctgttaatgtagcatttgagctttgggctaagcgcaacattaaaccagtaccagaggtgaaaatactcaataatttgggtgtggacattgctgctaatactgtgatctgggactacaaaagagatgctccagcacatatatctactattggtgtttgttctatgactgacatagccaagaaaccaactgaaacgatttgtgcaccactcactgtcttttttgatggtagagttgatggtcaagtagacttatttagaaatgcccgtaatggtgttcttattacagaaggtagtgttaaaggtttacaaccatctgtaggtcccaaacaagctagtcttaatggagtcacattaattggagaagccgtaaaaacacagttcaattattataagaaagttgatggtgttgtccaacaattacctgaaacttactttactcagagtagaaatttacaagaatttaaacccaggagtcaaatggaaattgatttcttagaattagctatggatgaattcattgaacggtataaattagaaggctatgccttcgaacatatcgtttatggagattttagtcatagtcagttaggtggtttacatctactgattggactagctaaacgttttaaggaatcaccttttgaattagaagattttattcctatggacagtacagttaaaaactatttcataacagatgcgcaaacaggttcatctaagtgtgtgtgttctgttattgatttattacttgatgattttgttgaaataataaaatcccaagatttatctgtagtttctaaggttgtcaaagtgactattgactatacagaaatttcatttatgctttggtgtaaagatggccatgtagaaacattttacccaaaattacaatctagtcaagcgtggcaaccgggtgttgctatgcctaatctttacaaaatgcaaagaatgctattagaaaagtgtgaccttcaaaattatggtgatagtgcaacattacctaaaggcataatgatgaatgtcgcaaaatatactcaactgtgtcaatatttaaacacattaacattagctgtaccctataatatgagagttatacattttggtgctggttctgataaaggagttgcaccaggtacagctgttttaagacagtggttgcctacgggtacgctgcttgtcgattcagatcttaatgactttgtctctgatgcagattcaactttgattggtgattgtgcaactgtacatacagctaataaatgggatctcattattagtgatatgtacgaccctaagactaaaaatgttacaaaagaaaatgactctaaagagggttttttcacttacatttgtgggtttatacaacaaaagctagctcttggaggttccgtggctataaagataacagaacattcttggaatgctgatctttataagctcatgggacacttcgcatggtggacagcctttgttactaatgtgaatgcgtcatcatctgaagcatttttaattggatgtaattatcttggcaaaccacgcgaacaaataaatggttatgtcatgcatgcaaattacatattttggaggaatacaaatccaattcagttgtcttcctattctttatttgacatgagtaaatttccccttaaattaaggggtactgctgttatgtctttaaaagaaggtcaaatcaatgatatgattttatctcttcttagtaaaggtagacttataattagagaaaacaacagagttgttatttctagtgatgttcttgttaacaac------------------------------------------------------------atgtttgtttttcttgttttattgccactagtctctagtcagtgtgttaatcttacaaccagaactcaattaccccctgcatacactaattctttcacacgtggtgtttattaccctgacaaagttttcagatcctcagttttacattcaactcaggacttgttcttacctttcttttccaatgttacttggttccatgctatacatgtctctgggaccaatggtactaagaggtttgataaccctgtcctaccatttaatgatggtgtttattttgcttccactgagaagtctaacataataagaggctggatttttggtactactttagattcgaagacccagtccctacttattgttaataacgctactaatgttgttattaaagtctgtgaatttcaattttgtaatgatccatttttgggtgtttattaccacaaaaacaacaaaagttggatggaaagtgagttcagagtttattctagtgcgaataattgcacttttgaatatgtctctcagccttttcttatggaccttgaaggaaaacagggtaatttcaaaaatcttagggaatttgtgtttaagaatattgatggttattttaaaatatattctaagcacacg------------cctattaatttagtgcgtgatctccctcagggtttttcggctttagaaccattggtagatttgccaataggtattaacatcactaggtttcaaactttacttgctttacatagaagttatttgactcctggtgattcttcttcaggttggacagctggtgctgcagcttattatgtgggttatcttcaacctaggacttttctattaaaatataatgaaaatggaaccattacagatgctgtagactgtgcacttgaccctctctcagaaacaaagtgtacgttgaaatccttcactgtagaaaaaggaatctatcaaacttctaactttagagtccaaccaacagaatctattgttagatttcctNNNNNNNNNNNNNNNNNNNNNNNNNNNNNNNNNNNNNNNNNNNNNNNNNNNNNNNNNNNNNNNNNNNNNNNNNNNNNNNNNNNNNNNNNNNNNNNNNNNNNNNNNNNNNNNNNNNNNNNNNNNNNNNNNNNNNNNNNNNNNNNNNNNNNNNNNNNNNNNNNNNNNNNNNNNNNNNNNNNNNNNNNNNNNNNNNNNNNNNNNNNNNNNNNNNNNNNNNNNNNNNNNNNNNNNNNNNNNNNNNNNNNNNNNNNNNNNNNNNNNNNNNNNNNNNNNNNNNNNNNNNNNNNNNNNNNNNNNNNNNNNNNNNNNNNNNNNNNNNNNNNNNNNNNNNNNNNNNNNNNNNNNNNNNNNNNNNNNNNNNNNNNNNNNNNNNNNNNNNNNNNNNNNNNNNNNNNNNNNNNNNNNNNNNNNNNNNNNNNNNNNNNNNNNNNNNNNNNNNNNNNNNNNNNNNNNNNNNNNNNNNNNNNNNNNNNNNNNNNNNNNNNNNNNNNNNNNNNNNNNNNNNNNNNNNNNNNNNNNNNNNNNNNNNNNNNNNNNNNNNNNNNNNNNNNNNNNNNNNNNNNNNNNNNNNNNNNNNNNNNNNNNNNNNNNNNNNNNNNNNNNNNNNNNNNNNNNNNNNNNNNNNNNNNNNNNNNNNNNNNNNNNNNNNNNNNNNNNNNNNNNNNNNNNNNNNNNNNNNNNNNNNNNNNNNNNNNNNNNNNNNNNNNNNNNNNNNNNNNNNNNNNNNNNNNNNNNNNNNNNNNNNNNNNNNNNNNNNNNNNNNNNNNNNNNNNNNNNNNNNNNNNNNNNNNNNNNNNNNNNNNNNNNNNNNNNNNNNNNNNNNNNNNNNNNNNNNNNNNNNNNNNNNNNNNNNNNNNNNNNNNNNNNNNNNNNNNNNNNNNNNNNNNNNNNNNNNNNNNNNNNNNNNNNNNNNNNNNNNNNNNNNNNNNNNNNNNNNNNNNNNNNNNNNNNNNNNNNNNNNNNNNNNNNNNNNNNNNNNNNNNNNNNNNNNNNNNNNNNNNNNNNNNNNNNNNNNNNNNNNNNNNNNNNNNNNNNNNNNNNNNNNNNNNNNNNNNNNNNNNNNNNNNNNNNNNNNNNNNNNNNNNNNNNNNNNNNNNNNNNNNNNNNNNNNNNNNNNNNNNNNNNNNNNNNNNNNNNNNNNNNNNNNNNNNNNNNNNNNNNNNNNNNNNNNNNNNNNNNNNNNNNNNNNNNNNNNNNNNNNNNNNNNNNNNNNNNNNNNNNNNNNNNNNNNNNNNNNNNNNNNNNNNNNNNNNNNNNNNNNNNNNNNNNNNNNNNNNNNNNNNNNNNNNNNNNNNNNNNNNNNNNNNNNNNNNNNNNNNNNNNgctgttgaacaagacaaaaacacccaagaagtttttgcacaagtcaaacaaatttacaaaacaccaccaattaaagattttggtggttttaatttttcacaaatattaccagatccatcaaaaccaagcaagaggtcatttattgaagatctacttttcaacaaagtgacacttgcagatgctggcttcatcaaacaatatggtgattgccttggtgatattgctgctagagacctcatttgtgcacaaaagtttaacggccttactgttttgccacctttgctcacagatgaaatgattgctcaatacacttctgcactgttagcgggtacaatcacttctggttggacctttggtgcaggtgctgcattacaaataccatttgctatgcaaatggcttataggtttaatggtattggagttacacagaatgttctctatgagaaccaaaagttgattgccaaccaatttaatagtgctattggcaaaattcaagactcactttcttccacagcaagtgcacttggaaaacttcaagatgtggtcaaccaaaatgcacaagctttaaacacgcttgttaaacaacttagctccaattttggtgcaatttcaagtgttttaaatgatatcctttcacgtcttgacaaagttgaggctgaagtgcaaattgataggttgatcacaggcagacttcaaagtttgcagacatatgtgactcaacaattaattagagctgcagaaatcagagcttctgctaatcttgctgctactaaaatgtcagagtgtgtacttggacaatcaaaaagagttgatttttgtggaaagggctatcatcttatgtccttccctcagtcagcacctcatggtgtagtcttcttgcatgtgacttatgtccctgcacaagaaaagaacttcacaactgctcctgccatttgtcatgatggaaaagcacactttcctcgtgaaggtgtctttgtttcaaatggcacacactggtttgtaacacaaaggaatttttatgaaccacaaatcattactacagacaacacatttgtgtctggtaactgtgatgttgtaataggaattgtcaacaacacagtttatgatcctttgcaacctgaattagactcattcaaggaggagttagataaatattttaagaatcatacatcaccagatgttgatttaggtgacatctctggcattaatgcttcagttgtaaacattcaaaaagaaattgaccgcctcaatgaggttgccaagaatttaaatgaatctctcatcgatctccaagaacttggaaagtatgagcagtatataaaatggccatggtacatttggctaggttttatagctggcttgattgccatagtaatggtgacaattatgctttgctgtatgaccagttgctgtagttgtctcaagggctgttgttcttgtggatcctgctgcaaatttgatgaagacgactctgagccagtgctcaaaggagtcaaattacattacaca---------------------------------------------atggatttgtttatgagaatcttcacaattggaactgtaactttgaagcaaggtgaaatcaaggatgctactccttcagattttgttcgcgctactgcaacgataccgatacaagcctcactccctttcggatggcttattgttggcgttgcacttcttgctgtttttcagagcgcttccaaaatcataaccctcaaaaagagatggcaactagcactctccaagggtgttcactttgtttgcaacttgctgttgttgtttgtaacagtttactcacaccttttgctcgttgctgctggccttgaagccccttttctctatctttatgctttagtctacttcttgcagagtataaactttgtaagaataataatgaggctttggctttgctggaaatgccgttccaaaaacccattactttatgatgccaactattttctttgctggcatactaattgttacgactattgtataccttacaatagtgtaacttcttcaattgtcattacttcaggtgatggcacaacaagtcctatttctgaacatgactaccagattggtggttatactgaaaaatgggaatctggagtaaaagactgtgttgtattacacagttacttcacttcagactattaccagctgtactcaactcaattgagtacagacactggtgttgaacatgttaccttcttcatctacaataaaattgttgatgagcctgaa---gaacatgtccaaattcacacaatcgacggttcatccggagttgttaatccagtaatggaaccaatttatgatgaaccgacgacgactactagcgtgcctttg------------------------atgtactcattcgtttcggaagagacaggtacgttaatagttaatagcgtacttctttttcttgctttcgtggtattcttgctagttacactagccatccttactgcgcttcgattgtgtgcgtactgctgcaatattgttaacgtgagtcttgtaaaaccttctttttacgtttactctcgtgttaaaaatctgaattcttctagagttcctgatcttctggtc---------------------------------------------------------------atggcagattccaacggtactattaccgttgaagagcttaaaaagctccttgaacaatggaacctagtaataggtttcctattccttacatggatttgtcttctacaatttgcctatgccaacaggaataggtttttgtatataattaagttaattttcctctggctgttatggccagtaactttagcttgttttgtgcttgctgctgtttacagaataaattggatcaccggtggaattgctatcgcaatggcttgtcttgtaggcttgatgtggctcagctacttcattgcttctttcagactgtttgcgcgtacgcgttccatgtggtcattcaatccagaaactaacattcttctcaacgtgccactccatggcactattctgaccagaccgcttctagaaagtgaactcgtaatcggagctgtgatccttcgtggacatcttcgtattgctggacaccatctaggacgctgtgacatcaaggacctgcctaaagaaatcactgttgctacatcacgaacgctttcttattacaaattgggagcttcgcagcgtgtagcaggtgactcaggttttgctgcatacagtcgctacaggattggcaactataaattaaacacagaccattccagtagcagtgacaatattgctttgcttgtacag------atgtttcatctcgttgactttcaggttactatagcagagatattactaattattatgaggacttttaaagtttccatttggaatcttgattacatcataaacctcataattaaaaatttatctaagtcactaactgagaataaatattctcaattagatgaagagcaaccaatggagattgat------atgaaaattattcttttcttggcactgataacactcgctacttgtgagctttatcactaccaagagtgtgttagaggtacaacagtacttttaaaagaaccttgctcttctggaacatacgagggcaattcaccatttcatcctctagctgataacaaatttgcactgacttgctttagcactcaatttgcttttgcttgtcctgacggcgtaaaacacgtctatcagttacgtgccagatcagtttcacctaaactgttcatcagacaagag---gaagttcaagaactttactctccaatttttcttattgttgcggcaatagtgtttataacactttgcttcacactcaaaagaaagacagaa------------------------------------------atgtctgataatggaccccaaaatcagcgaaatgcaccccgcattacgtttggtggaccctcagattcaactggcagtaaccagaatggagaacgcagtggggcgcgatcaaaacaacgtcggccccaaggtttacccaataatactgcgtcttggttcaccgctctcactcaacatggcaaggaagaccttaaattccctcgaggacaaggcgttccaattaacaccaatagcagtccagatgaccaaattggctactaccgaagagctaccagacgaattcgtggtggtgacggtaaaatgaaagatctcagtccaagatggtatttctactacctaggaactgggccagaagctggacttccctatggtgctaacaaagacggcatcatatgggttgcaactgagggagccttgaatacaccaaaagatcacattggcacccgcaatcctgctaacaatgctgcaatcgtgctacaacttcctcaaggaacaacattgccaaaaggcttctacgcagaagggagcagaggcggcagtcaagcctcttctcgttcctcatcacgtagtcgcaacagttcaagaaattcaactccaggcagcagtaggggaacttctcctgctagaatggctggcaatggcggtgatgctgctcttgctttgctgctgcttgacagattgaaccagcttgagagcaaaatgtctggtaaaggccaacaacaacaaggccaaactgtcactaagaaatctgctgctgaggcttctaagaagcctcggcaaaaacgtactgccactaaagcatacaatgtaacacaagctttcggcagacgtggtccagaacaaacccaaggaaattttggggaccaggaactaatcagacaaggaactgattacaaacattggccgcaaattgcacaatttgcccccagcgcttcagcgttcttcggaatgtcgcgcattggcatggaagtcacaccttcgggaacgtggttgacctacacaggtgccatcaaattggatgacaaagatccaaatttcaaagatcaagtcattttgctgaataagcatattgacgcatacaaaacattcccaccaacagagcctaaaaaggacaaaaagaagaaggctgatgaaactcaagccttaccgcagagacagaagaaacagcaaactgtgactcttcttcctgctgcagatttggatgatttctccaaacaattgcaacaatccatgagcagtgctgactcaactcaggcc
>MZ937000
ccgaaaggtaagatggagagccttgtccctggtttcaacgagaaaacacacgtccaactcagtttgcctgttttacaggttcgcgacgtgcttgtacgtggctttggagactccgtggaggaggctttatcagaggcacgtcaacatctcaaagatggcacttgtggcttagtagaagttgaaaaaggcgttttgcctcaacttgaacagccctatgtgttcatcaaacgttctgatgctcgaactgcacctcatggccatgttatggttgaactggtagcagaactcgatggcattcagtacggtcgtagtggtgagacacttggtgtccttgttcctcatgtgggcgaaataccagtggcttaccgcaaggttcttcttcgtaagaacggtaataaaggagctggtggccatagttacggcgccgatctaaagtcatttgacttaggcgacgatcttggcactgatccttatgaagattttcaagaaaactggaacactaaacatagcagtggtgttattcgtgaactcatgcgtgagcttaacggaggagcatacactcgctatgtcgataacaacttctgtggccctgatggctaccctcttgagtgcattaaagaccttctagcacgtgctggtaaaacttcatgcactttgtccgaacaactggactttattgacactaagagaggtgtatactgctgccgtgaacatgagcatgaaattgcttggtacacggaacgttctgaaaagagctatgaattgcagacaccttttgaaattaaattggcaaagaaatttgacacctttaatggggaatgtccaaattttgtatttcccttaaattctacaatcaagactattcaaccaagggttgaaaagaaaaagcttgatggctttatgggtagaattcgatctgtctatccagttgcttcaccaaatgaatgcaaccaaatgttcctttcaactctcatgaagtgtgatcattgtggtgaaacttcatggcagacgggcgattttattaaagccacttgtgaattttgtggcactgagaatttgactaaagaaggtgccactacttgtggttacctaccccaaaatgctgttgtaaaaatttattgtccagcatgtcacaatccagaagtaggacctgagcatagtcttgctgaataccataatgaatctggcttgaaaaccactctccgtaagggtggtcgcactattgcttttggaggctgtgtgttctcttatgttggttgctataacaagtgtgcctattgggttccacgtgctagcgctaacataggttgtaaccatacaggtgttgttggagagggttctgaaggtcttaatgataaccttcttgaaatacttcaaaaagagaaagtcaacatcaacattgttggtgactttaaacttaatgaagagatcgccattattttggcatctttttctgcttccacaagttcttttgtggaaactgtgaaaggtttggattataaagtattcaaacacattgttgaatcctgtggtaattttaaagttacaaaaggaaaagctaaaaaaggtgcctggaatattggtgaacagaaatcaatactgagtcctctttatgcatttgcatcagaggcagctcgtgttgtacgatctattttctcccgcactcttgaaactgctcaaaattctgtgcgtgtcttacagaaggccgccataacaatactagatggaatttcacagtattcactgagactcattgatgctatgatgttcacatcggatttgactactaacaatctagttgtaatggcctacattacgggtggtgttgttcagttgacttcacagtggctaaccaatatctttggcactgtttatgaaaaactcaaacccgtccttgagtggctcgaagggaaatttaaggaaggtgtagagtttcttagagacggttgggaaattgttaaatttatctcaacttgtgcttgtgaaattgtcggtggacaaattgtcacctgtgcaaaggaaattaaagagagtgttcagacattctttaagcttgtaaacaaatttttggctttgtgtgctgactctatcattattggtggagctaaacttaaagccttgaatttaggtgaaacatttgtcacacactcaaagggcttatacagaaagtgtgttaaacccagagaagaaactggcttactcatgcctctgaaagctccaaaagaagttattttcttagagggagaaacacttccgactgaagtgttaacagaggaagtcatcttgaaaactggtgatttacaaccattagaacaacctactagtgaagctgttgaagctccgttggttggtacaccagtctgtattaacgggctcatgttgctcgaaattaaagacacagaaaagtactgtgtccttgcacctaacatgatggtaacaaataataccttcacacttaaaggcggtgcaccaacgaaagttacttttggcgatgacactgtgattgaagtgcaaggttacaagagtgtgaatatcacttttgaacttgatgaaaggattgataaggtacttaatgagaagtgctctacctatacagtcgaactcggtacagaagtaaatgagttcgcttgtgttgtggcagatgctgtcataaaaactttgcaaccagtatctgaattacttacaccactgggcattgacttagatgagtggggtatggctacatactacttatttgatgagtctggtgagtttaaattggcttcacatatgtattgttctttctaccctccagacgaagatgaagaagaaggtgattgtgaagaagaagagtttgagccatcaactcaatatgagtatggtactgaagatgattaccaaggtaaacctttggaatttggtgctacttct---gctgctcttcaatctgaagaagagcaagaagaagattggttagatggtgatagtcaacaaactgttggtcaacaagacggcagtgaggacaatcagacaact------------------------caacctcaattagagatggaacttacacca---attgttcagactattgaagtgaatagctttagtggttatttaaaacttactgacaatgtatacattaaaaatgcagacattgtggaagaagctaaaaaggtaaaaccaacagtagttgttaatgcagccaatgtttaccttaaacatggaggaggtgttgcaggagccttaaataaggctactaacaatgccatgcaagttgaatctgatgattacatagctactaatggaccacttaaagtgggtggtagttgtgttttaagcggacacaatcttgctaaacactgtcttcatgttgtcggcccaaatgttaacaaaggtgaagacattcaacttcttaagagtgcttatgaaaattttaatcagcacgaagttctacttgcaccattattatcagctggtatttttggtgctgaccctgtatattctttaagagtttgtgtagacactgttcgcacaaatgtctacttagctgtctttgataaaaatctctatgacaaacttgtttcaagctttttggaaatgaagagt---------------------------------------------------gaaaagcaagttgaacaaaagatcgctgagattcctaaagaggaagttaagtcatttataactgaaagtaaaccttcaggtgaacaaagaaaacaa------gatgataaaattaaagcttgtgttgaagaagttacaacaactttggaagaaactaagtttctcacagaaaacttgttactttatattgacattaatggtaatcttcatccagattctgccactcttgttagtgacattgacatcactttcttaaagaaagatgctccttatatagtgggtgatgttgttcaagagggtgttttaactgctgtggttatacctactaaaaaggctggtggcactactgaaatgctagcgaaagctttgagaaaagtgccaacagacaattatataaccacttacccgggtcagggtttaaatggttatactgtagaggaggcaaagacagtgcttaaaaagtgtaaaagtgccttttacattctaccatctattatctctaatgagaagcaagaaattcttggaactgtttcttggaatttgcgagaaatgcttgcacatgcagaagaaacacgcaaattaatgcctatctgtatggaaactaaagctatagtttcaactatacagcgtaaatataagggtattaaaatacaagagggtgtggttgattatggtgctagattttacttttacaccagtaaaacaactgtagcgtcacttatcaacacactcaacgatctgaatgagattcttgttacaatgccacttggctatgtaacacatggcttaaatttggaagaagctgctcggtatatgagatctctcaaagtgccagctacagtttctgtttcttcacctgatgctgttacagcgtataatggttatcttacttcttcttctaaaacacctgaagaacattttattgaaaccatctcacttgctggttcctataaagattggtcctattctggacaatctacacaactaggtatagaatttcttaagagaggtgataaaagtgtatattacactagtaatcctactacattccacctagatggtgaagttatcacctttgacaatcttaagacacttctttctttgagagaagtgaggactattaaggtgtttacaacagtagacaacattaacctccacacgcaagttgtggacatgtcaatgacatatggacaacagtttggtccaacttacttggatggagctgatgttactaaaataaaacctcataattcacacgaaggtaaaacattttatgttttgcctaatgatgacactttacgtgctgaggcttttgagtactaccacacaactgatcctagttttctgggtaggtacatgtcagcattaaatcacactaaaaagtggaaatacccacaagttaatggtttaacctctattaaatgggcagataacaactgttatcttgctaccgcattattaacactccagcaaatagagttgaaatttaacccacctgctttacaagatgcctattatagggcaagagctggtgaagctgctaacttttgtgcacttatcttagcctactgtaataagacagtaggtgagttaggtgatgtcagagaaacaatgaatcatttgtttcaacatgccaatttagattcttgcaaaagagtcttgaatgtggtgtgtaaaacttgtggacaacagcagacaactcttaagggtgtagaagctgttatgtatatgggcacactttcttatgaacaacttaagaaaggtgttcagataccttgtacgtgtggtaaacaagctacacaatatctagtacaacaagagtcaccttttgttatgatgtcggcaccacctgctcagtatgaacttaagcatggtacatttatttgtgctagtgagtacactggtaattaccagtgtggtcactacaaacatataacttctaaagaaactttgtattgcatagacggtgctttactcacaaagtcttctgagtacaaaggtcctattacggatgttttctacaaagaaaacagctatacaacaaccataaaaccagttacttataaactggatggtgttgtttgtacagaaattgaccctaagttggacaattattataagaaagataatgcctattttacagagcagccaattgatcttgtaccgaaccaaccatacccaaatgcaagctttgataattttaagtttgtgtgtgat---aacatcaaatttgctgatgacttaaaccagttaactggttataagaagcctgcttcaagagagcttaaagtcacattttttcctgacttaaatggtgatgtggtggctattgattatagacactacacaccctcgtttaagaaaggagctaaattgttacataaacctattgtttggcatgttaacaatgcaactaataaagccacgtataaaccaaacacttggtgtatacgttgcctttggagcacaaaaccagttgaaacatcaaactcgtttgatgtactgaagtcagaggacacgcagggaatggataatcttgcctgcgaagatctaaaatcagtctctgaagaagtagtggaaaatcctaccatacagaaagacattcttgagtgtaatgtgaaaactaccgaagttgtaggagacattatacttaaaccagcaaatgatggtttaaaaattacaaaagaggttggccacacagatctaatggcagcttatgtagacaattctagtcttactattaagaaacctaatgaattatctagagtattaggtttgaaaacccttgctactcatggtttagcagctgttaatagtgttccgtgggatactatagctaattatgctaagccttttcttaataaagttgttaacacaactactaacatagtcacacggtgtttaaaccgtgtttgtactaattatatgccttatttctttactctattgctacaattgtgtacttttactaaaagtacaaattctagaattaaagcatctatgcctactactatagcaaagaatactgttaagagtgttggtaaattttgtctagaggcttcatttaattacttgaagtcacctaatttttctaaattgataaatattataatttggtttttactattaagtgtttgcctaggttcgttaatctactcaaccgctgctttaggtgttttaatgtctaatttaggcatgccttcttactgtactggttacagagaaggctatttgaactctactaatgtcaccattgcaacctactgtactggttctataccttgtagtgtttgtcttagtggtttagattctttagacacctatccttctttagaaactatacaaattaccatttcatcttttaaatgggatttaactgcttttggcttagttgcagagtggtttttggcatatattctttttactaggtttttctatgtactcggattggctgcaatcatgcaattgtttttcagctattttgcagtacattttattagtaattcttggcttatgtggttaataattaatcttatacaaatggccccaatttcagctatggttagaatgtacattttctttgcatcattctattatgtatggaaaagttatgtgcatgttgtagacggttgtacttcatcaacttgtatgatgtgttacaaacgtaatagagcaacaagagttgaatgtacaactattgttaatggtgttagaaggtccttttatgtctatgctaatggaggtaaaggtttttgcaaactacacaattggaattgtgttaattgtgacacattctgtgctggtagtacatttattagtgatgaagttgcaagagacttgtcactacagtttaaaagaccaataaatcctactgaccagtcttcttacatcgttgatagtgttacagtgaagaatggttccatacatctttactttgataaagctggtcaaaagacttatgaaagacattctctctctcattttgttaacttagataacctgagagctaacaacactaaaggttcattgcctattaatgttatagtttttgatggtaaatcaaaatgtgaagaatcatctgcaaaatcagcttctgtttactacagtcagcttatgtgtcaacctatactgttactagatcaggcattggtgtctgatgttggtgacagtgcagaagttgcagttaaaatgtttgatgcttacgttaatacgttttcatcaacttttaacgtaccaatggaaaaactcaaaacactagttgcaactgcagaagctgaacttgcaaagaatgtgtccttagacaatgtcttatctacttttatttcagcagctcggcaagggtttgttgattcagatgtagaaaccaaagatgttgttgaatgtcttaaattgtcacaccaatctgacatagaagttactggtgatagttgtaacaactatatgctcacctataacaaagttgaaaacatgacacctcgtgatcttggtgcttgtattgactgtagtgcgcgtcatattaatgcgcaggtagcaaaaagtcacaacattgctttgatatggaacgttaaagatttcatgtcactgtctgaacaactacgaaaacaaatacgtagtgctgccaaaaagaacaacttgccttttaagttgacatgtgcaactactagacaagttgttaatgttgtaacaacaaagatagcactcaagggtggtaaaattgttaataactggttgaagcagttaattaaggttacatttctgttccttttagttgctgctatcttttatttaataacacctgttcatgtcatgtctaaacacaatgacttttcaagtgaaatcataggatacaaggctatcgatggtggtgtcactcgtgacatagcatccacagatacttgttttgctaacaaacatgctgattttgacacatggtttagtcagcgtggtggtagttatactaatgacaaagcttgcccattgattgttgcagtcataacaagagaagtgggttttgtcgtgcctggtttgcctggcacgatattacgtacaaccaacggtgactttttgcatttcttacctagagtttttagtgcagttggtaacatctgctacacaccatcaaaacttatagagtacactgactttgcgacatcagcttgtgttttggctgctgaatgtacaatttttaaagatgcttctggtaagccagtaccatattgttatgataccaatgtactagaaggttctgttgcttatgaaagtttacgcccggacacacgttatgtgctcatggatggctctattattcaatttcctaacacctaccttgaaggttctgttagagtggtaacaacttttgattctgagtattgtagacacggcacttgtgaaagatcagaagccggtgtttgtgtatctactagtggtagatgggtacttaacaatgattattacagatctttaccaggagttttctgtggtgtagatgctgtaaatttacttactaatatgttcacaccactaattcaacctattggtgctttggacatatcagcatctatagtagctggtggtattgttgctattgtagtaacgtgccttgcctactactttatgaggtttagaagagcttttggtgaatacagtcatgtagttgcctttaatactttactattccttatgtcattcactgtactctgtttaacaccagtttattcattcttacctggtgtttattctgttatttacttgtacttgacattttatcttactaatgatgtttcattcttagcacatatccagtggatggttatgtttacacctttagtacctttctggataacaattgtttatatcatttgtatttccacaaagcatttttattggttcttcagcaactacctaaagagacgtgtagtctttaatggtgtttcctttagtacttttgaagaagctgcgctgtgcacctttttgttaaataaagaaatgtacctaaagttgcgtagtgatgtgttattacctcttacgcaatataatagatacttagctctttataataagtacaagtattttagtggagccatggacacaactagctacagagaagctgcttgttgtcatcttgcaaaggctctcaacgacttcagtaactcaggctctgatgttctttaccaaccaccacaaacttctatcacctcagctgttttgcagagtggttttagaaaaatggcattcccatctggtaaagttgagggttgtatggtacaagttacttgtggtacaactacacttaatggtctttggcttgatgatgtagtttactgtccaagacatgtgatctgcacctctgaagacatgcttaatcccaattatgaagacttacttatccgtaagtctaatcataatttcttggtacaggctggtaatgttcaacttagagttattggacattctatgcaaaattgtgtgcttaagcttaaggtagacactgctaatcctaagacacctaagtataagtttgttcgcattcaacctggacagactttttcagttttagcttgttacaatggttcaccatctggtgtttatcaatgtgctatgagacctaactttacaattaagggttcattccttaatggttcatgtggtagtgttggttttaacatagattatgactgtgtctctttttgttacatgcatcatatggaattaccaactggagttcatgctggcacagacttagaaggtgcattttatggaccttttgtagacagacaaacagcacaagcagctggtactgacacaactattacagttaatgttttagcttggttgtacgctgctgttataaatggagataggtggtttcttaatcgatttaccacaactcttaatgatttcaatcttgtggctatgaagtacaattatgaacctttaacacaagaccatgttgacatactaggacctctttctgctcaaaccggaattgccgttttagatatgtgtgcttcgttaaaagaattactgcaaaatggtatgaatggacgtaccatattgggtagtgctttattagaagatgaatttacaccttttgatgttgttagacaatgctcaggtgttactttccaaagtgcagtaaaaagaacaatcaagggtacacaccactggttgttacttacaattttaacttcacttttagttttagttcagagcactcaatggtctttgttcttctttgtgtatgaaaatgcctttttgccttttgctatgggtattattgctatgtctgcttttgcaatgatgtttgtcaaacataagcatgcatttctctgtttgtttctgttaccttctcttgctactgtagcttattttaatatggtctacatgcctgctagttgggtgatgcgcattatgacatggttggatatggttgatactagtttgtctggtttcaagctaaaagactgtgttatgtatgcatcagctgtagtgttactaatccttatgacagcaagaactgtgtatgatgatggtgctagaagagtgtggacacttatgaatgtcttgacactcgtttataaagtttattatggtaatgctttagatcaagccatttccatgtgggctcttataatctctgttacttctaactactcaggtgtagttacaactgtcatgtttttggccagaggtattgtttttatgtgtgttgagtattgccctattttcttcataactggtaatacacttcagtgtataatgctagtttattgtttcttaggctatttctgtacttgttactttggtctcttttgtttactcaaccgctattttaggctgactcttggtgtttatgattatttagtttctacacaggagtttagatatatgaattcacagggattacttccacccaagaatagcatagatgccttcaaactcaacattaaattgttgggtgttggtggtaaaccttgtatcaaagtagccactgtacagtctaaaatgtcagatgtaaagtgcacatcagtagtcttactctcagttttgcaacaactcagagtagaatcatcatctaaattgtgggctcaatgtgttcagttacacaatgatattcttttagctaaagatactactgaagcctttgaaaaaatggtttcactactttctgttttgctttccatgcagggtgctgtagacataagcaagctttgtgaagaaatgcttgacaacagggcaactctacaagctatagcttcagagttcagttcccttccatcatatgcagcttttgctaccgctcaagaagcttatgagcaggctgttgctaatggtgactctgaagttgttcttaaaaagttgaaaaagtctttgaatgtggctaaatctgaatttgaccgtgatgcagccatgcaacgtaagttggaaaagatggctgatcaagctatgactcaaatgtacaaacaggctagatctgaggacaagagggcaaaagttactagtgctatgcagacaatgcttttcactatgcttagaaagttggataatgatgcacttaacaacattatcaacaatgcaagagatggttgtgttccattgaacataatacctcttacaacagcagccaaattaatggttgtcataccggactataacacatataaaaatacatgtgatggtacaacatttacttatgcatcagcattgtgggaaatccaacaggttgtagatgcagatagtaaaattgttcaacttagtgaaattagcatggacaattcacctaatttagcatggcctcttattgtaacagctttaagggccaattctgctgtcaaattacagaataatgagcttagtcctgttgcactacgccagatgtcttgtgcagctggtactacacaaactgcttgcactgatgacaatgcgttagcctactataacacaacaaagggaggtaggtttgtacttgcattgttatccgatttacaggatttgaaatgggctaggttccctaagagtgatggaactggtactatttatacagaactggaaccaccttgtaggtttgttacagacacacctaaaggtcctaaagtgaagtatttatactttattaaaggattaaacaacctaaatagaggtatggtacttggtagtttagctgctacagtacgtttacaagctggtaatgcaacagaagtgcctgccaattcaactgtattatctttctgtgcttttgctgtagatgctgctaaagcttacaaagattatctagctagtgggggacaaccaatcactaattgtgttaagatgttgtgtacacacactggtactggtcaggcaataacagttacaccggaagccaatatggatcaagaatcctttggtggtgcatcgtgttgtctgtactgccgttgccacatagatcatccaaatcctaaaggattttgtgacttaaaaggtaagtatgtacaaatacctacgacttgtgctaatgaccctgtgggttttacactcaaaaacacagtctgtaccgtctgcggtatgtggaaaggttatggctgtagttgtgatcaactccgcgaacccatgcttcagtcagctgatgcacaatcgtttttaaacgggtttgcggtgtgcacaatcgtttttaaacgggtttgcggtgtaagtgcagcccgtcttacaccgtgcggcacaggcactagtactgatgtcgtatacagggcttttgacatctacaatgataaagtagctggttttgctaaattcctaaaaactaattgttgtcgcttccaagaaaaagacgaagatgacaatttaattgattcttactttgtagttaagagacacactttctctaactaccaacatgaagaaacaatttataatttacttaaggattgtccagctgttgctaaacatgacttctttaagtttagaatagacggtgacatggtaccacatatatcacgtcaacgtcttactaaatacacaatggcagacctcgtctatgctttaaggcattttgacgaaggtaattgtgatacattaaaagaaatacttgtcacatacaattgttgtgatgatgattatttcaataaaaaggactggtatgattttgtagaaaacccagacatattacgcgtatacgccaacttaggtgaacgtgtacgccaagctttgttaaaaacagtacaattctgtgatgccatgcgggacgctggtattgttggtgtactgacattagacaatcaagatctcaatggtaactggtatgatttcggtgacttcatacaaaccacgccaggtagtggagttcctgttgtagattcttattattcattgttaatgcctatactaaccttgaccagggctttaactgcagagtcacatgttgacactgatttaacaaagccttatattaaatgggatttgttaaaatatgatttcacggaagagaggttaaaactctttgaccgttattttaaatattgggatcagacataccacccaaattgtgttaactgtttggatgacagatgcattctgcattgtgcaaactttaatgttttattctctacagtgttcccacctacaagttttggacctctagtgagaaaaatatttgttgatggtgttccatttgtagtttcgactggataccacttcagagagctaggtgttgtacacaatcaggatgtaaacttacatagctctagacttagttttaaggaattacttgtgtatgctgctgaccctgctatgcacgctgcttctggtaatctattactagataaacgcactacgtgcttttcagtagctgcacttactaacaatgttgcttttcaaactgtcaaacccggtaattttaacaaagacttctatgactttgctgtgtctaagggtttctttaaggaaggaagttctgttgaattaaaacacttcttctttgctcaggatggtaatgctgctatcagcgattatgactactatcgttataatctaccaacaatgtgtgatatcagacaactcctatttgtagttgaagttgttgataagtactttgattgttacgatggtggctgtattaatgctaaccaagttatcgtcaacaatctagacaaatcagctggttttccatttaataaatggggtaaggctagactttattacgattcaatgagttacgaggatcaagatgcacttttcgcatatacaaaacgtaatgtcatccctactataactcaaatgaatcttaagtatgccattagtgcaaagaatagagctcgcaccgtagctggtgtctctatctgtagtactatgaccaatagacagtttcatcaaaaattattgaaatcaatagccgccactagaggagctactgtagtaattggaacaagtaaattctatggtggttggcacaacatgttaaaaactgtttacagtgatgtagaaaatcctcaccttatgggttgggattatcctaaatgtgatagagccatgcctaacatgcttagaattatggcctcacttgttcttgctcgcaaacatacaacgtgctgtagcttgtcacaccgtttctatagattagctaatgagtgtgctcaagtattgagtgaaatggtcatgtgtggcggttcactatatgttaaaccaggtggaacctcatcaggagatgccacaactgcttatgctaatagtgtttttaacatttgtcaagctgttacggccaatgttaatgcacttttatctactgatggtaacaaaattgccgataaatatgtccgcaatttacaacacagactctatgagtgtctctatagaaatagagatgttgacacagactttgtgaatgagttttacgcatacttgcgtaaacatttctcaatgatgatactctctgatgatgctgttgtgtgtttcaatagcacttatgcatctcaaggtcttgtagctagcataaagaactttaagtcagttctttattatcaaaacaatgtttttatgtctgaagcaaaatgttggactgagactgaccttaccaaaggacctcatgaattttgctctcagcacacaatgctagttaaacagggtgatgattatgtgtaccttccttacccagatccatcacgaatcttaggggctggttgttttgtagatgatatcgtaaaaacagatggtacactgatgattgagcggttcgtgtctttagctatagatgcttacccacttactaaacatcctaatcaggagtatgctgatgtctttcatttgtacttacaatacataagaaagctacatgatgagttaacaggacatatgttagacatgtattctgttatgcttactaatgataacacttcaaggtattgggaacctgagttttatgaggctatgtacacaccccatacagtcttacaggctgttggggcttgtgttctttgcaattcacagacttcattaagatgtggtgcttgcatacgtagaccatttttatgttgtaaatgctgttatgaccacgtcatatcaacatcacataaattagttttgtctgttaacccgtatgtttgcaatgctccaggttgtgatgtcacagatgtgactcaactttacttaggaggtatgagctattattgtaaatcacataaaccacccattagtttcccattgtgtgctaatggacaagtttttggtctatataaaaatacatgtgttggtagcgacaacgttactgacttcaatgcaatagctacatgtgactggacaaatgctggtgattacattttagctaacacctgtactgaaagactcaagcttttcgcagcagaaacgctcaaagccactgaggagacatttaaactgtcttatggtattgccactgtacgtgaagtgctgtctgacagagaattacacctttcatgggaagttggtaaacctagaccaccacttaacagaaattatgtctttactggttatcgtgtaactaaaaacagtaaagtacaaataggagagtacacctttgaaaaaggtgactatggtgatgctgttgtctatcgaggtacaacaacttacaagctaaatgttggtgactattttgtgctgacatcacatacagtaatgccattaagtgcacctacactagtgccacaagagcactatgttagaattactggcttatacccaacactcaacatctcagatgagttttctagcaatgttgcaaattatcaaaaggttggtatgcaaaagtattctacactccaaggaccacctggtactggtaagagtcattttgctattggcttagctctctactacccctctgctcgcatagtgtatacggcttgctctcatgccgctgtagatgcactatgtgagaaggcattaaaatatttgcctatagataaatgtagtagaattatacctgcacgtgcgcgtgttgagtgttttgataaattcaaagtgaattcaacattagaacagtacgtcttttgtactgtaaatgcattgcctgagacaactgcagatatagttgtctttgatgaaatttcaatggctacaaattatgacttgagtgttgtcaatgctagattacgtgctaagcactatgtgtacattggcgaccctgctcaattacctgcaccacgcacattgctaaccaagggcacactagaaccagaatacttcaattcagtgtgtagactcatgaaaactataggtccagacatgttccttggaacttgtcggcgttgtcctgctgaaattgttgacactgtgagtgctttggtttatgacaataagctgaaagcacataaagacaaatcagctcaatgctttaaaatgttttataagggtgttattacgcacgatgtttcatctgcaattaacaggccacagataggcgtggtaagagaattccttacacgtaaccctgcttggagaaaagctgttttcatttcaccttataattcacagaatgctgtagcctcaaagattttgggactaccaactcaaactgttgattcatcacagggttcagaatatgactatgtcatattcacccaaaccactgaaacagctcactcttgtaatgtaaacagatttaatgttgctattaccagagcaaaagtaggcatactttgcataatgtctgatagagatctttatgacaagttgcaatttacaagtcttgagattccacgtaggaatgtggcaactttacaagctgaaaatgtaacaggactttttaaggattgtagtaaggtaatcaccgggttacatcctacacaggcacctacacaccttagtgttgacactaaattcaaaactgaaggtttatgtgttgacatacctggcatacctaaggacatgacctatagaagactcatctctatgatgggttttaaaatgaattaccaagttaatggttaccctaatatgtttatcacccgtgaggaagccataagacatgtacgtgcatggattggctttgatgtcgaggggtgtcatgctactagagaagctgttggtaccaatttacctttacagctaggcttttctacaggtgttaacctagttgctgtacctacaggttatgttgatacacctaataatacagatttttctagagttagtgctaaaccaccaccaggagatcagtttaaacatcttataccacttatgtataaaggacttccttggaacgtagtgcgtataaagattgtacaaatgttaagtgatacacttaaaaatctctctgacagagttgtgtttgtcttatgggcacatggctttgaattgacatctatgaagtattttgtgaaaataggacttgaacgcacttgttgtctatgtgatagacgtgccacatgtttttccactgcttcagacacttatgcctgctggcatcattctattggatttgattatgtctacaacccatttatgattgatgttcaacaatggggttttacaggtaacctacaaagtaaccatgacttgtattgtcaagttcatggtaatgcacatgtagctagttgtgatgcaatcatgactaggtgtctagctgttcacgagtgctttgtcaagcgtgttgactggactattgaataccctataattggtgatgaactgaagattaatgcggcttgtagaaaggttcaacatatggttgttaaagctgcattattagcagacaaatttccagttcttcatgacataggtaaccctaaagctattaagtgtgtacctcaagctgatgtagaatgtaagttctatgatgcacagccttgtagtgacaaagcttataaaatagaagaattattctactcttatgccacacattctgataaatttacagatggtgtatgtctattttggaactgcaatgttgatagatatcctgctaattccattgtttgtagatttgatactagagtgttatctaatcttaacttgcctggttgtgatggaggcagtttatacgtaaataaacatgcattccacacaccagcttttgacaaaagtgcttttgttaatttaaaacaattaccatttttctattattccgacagtccttgtgaatctcatggaaaacaagtagtgtcagatatagattatgtaccactaaagtctgctacgtgtataacacgttgcaatttaggtggtgctgtctgtagacatcatgctaatgagtacagattgtatcttgatgcttataacatgatgatctcagctggctttagcttgtgggtttacaaacaatttgatacttacaacctctggaacacttttacaagacttcagagtttagaaaatgtggcttttaatgttgtaaacaaaggacattttgatggacagcagggtgaagtaccagtttccatcattaataacactgtttacacaaaagttgatggtgtagatgtagaattgtttgaaaataaaacaacattacctgttaatgtagcatttgagctttgggctaaacgcaacattaaaccagtaccagaggtgaaaatactcaataatttgggtgtggacattgctgctaatactgtgatttgggactataaaagagatgctccaacacatatatctactattggtgtttgttctatgactgacatagccaagaaaccaactgaaacgatttgtgcaccactcactgtctttttcgatggtagagttgatggtcaagtagacttatttagaaatgcccgtaatggtgttcttattacagaaggtagtgttaaaggtttacaaccatctgtaggtcccaaacaagctagtctcaatggagtcacattaattggagaagtcgtaaaaacacagttcaattattataagaaagttaatggtgttgtccaacaattacctgaaacttactttactcagagtagaaatttacaagaattcaaacccaggagtcaaatggaaattgatttcttagaattagctatggatgaattcattgaacggtataaattagaaggctatgccttcgaacatatcgtttatggagactttagtcatagtcagttaggtggtttacatctactgattggactagctaaacgttctaaggaatcacctcttgaattagaagattttattcctatggacagtacagtcaaaaattatttcataacagatgcgcaaacaggttcatctaagtgtgtgtgttctgttattgatttattacttgatgattttattgaaataataaaatcccaagatttatctgtagtttctaaggttgtcaaagtgactattgactatacagaaatttcatttatgctttggtgtaaagatggtcatgtagaaacattttacccaaaattacaatctagtcaagcgtggcaaccgggtgttgctatgcctaatctttacaaaatgcaaagaatgctactagaaaagtgtgaccttcaaaattatggagatagtgcaacattacctaaaggcataatgatgaatgtcgcaaaatatactcaactgtgtcaatatttaaacacattaacactagctgtgccctacaatatgagagttatacattttggtgctggttctgataaaggagttgcacctggtacagctgttttaagacagtggttacctactggtacgctacttgtcgattcagatcttaatgactttgtctctgatgcagactcaactttgattggtgattgtgcaactgtacatacagctaataaatgggatctcattattagtgatatgtacgatcctaagaccaaaaatgttacaaaagaaaatgattccaaagagggatttttcacttacatttgtgggtttatacaacaaaagctagctcttggaggttccgtggctataaagataacagaacattcttggaatgctgatctttataagctcatgggacacttcgcatggtggactgcttttgttactaatgtaaatgcatcttcatctgaggcatttttaattggatgtaattaccttggcaaaccacgtgaacagatagatggttatgtcatgcatgcaaattacatattttggaggaacacaaacccaattcagttgtcttcctattctttatttgacatgagtaaattcccacttaaattaaggggtactgcagttatgtctgtgaaagaaggtcaaatcaacgatatgattttatctcttcttagtaaaggtagacttataattagagaaaacaacagagttgttatttctagtgatgttcttgttaacaacttagagaaaacaacagagttgttatttctagtgatgttcttgttaacaactaaacgaacaatgtttgtttttcttgttttattgccactagtttctagtcagtgtgttaacttaacaactagaactcagttaccccctgcatacaccaattcttccacacgtggtgtttattatcctgacaaagtttttagatcctcagttctacatttaactcaggacttgtttctacctttcttttctaatgttacttggttccatgctatacatgtctctggaaccaatggtatcaaaaggtttgataaccctgtcttaccatttaatgatggtgtttactttgcttccactgagaagtctaatataataagaggctggatttttggcaccactttagattctaaaacccagtccctacttattgttaataacgctactaatgttgttattaaagtctgtgaatttcaattttgtaatgatccatttttgggtgtttattatcacagaaacaacaaaagttggatggaaagtgagttcagagtttactctagtgcgaataattgcacttttgaatatgtctctcagccttttcttatggaccttgaaggaaaacagggtaattttaaaaatcttagggaatttgtgtttaagaatattgatggttatttcaaaatatattctaagcacacg------------cctattaatttagtgcgtgatctcccccctggtttttcagctttagaaccattggtagatttgccaataggtattaacatcactaggtttcaaactctactcgccttgcatagaagttatttgactcctggtgactcttcttcaggctggacagctggtgctgcagcttattatgtgggttatcttcaaccaagaacttttctactaaaatataatgaaaatggaaccattacagatgctgtagattgttcacttgaccctctctcagaaacaaagtgtacccttaaatcttttacagttgaaaaaggtatctatcaaacttctaactttagagtccaaccaacagaatctattgttagatttcctNNNNNNNNNNNNNNNNNNNNNNNNNNNNNNNNNNNNNNNNNNNNNNNNNNNNNNNNNNNNNNNNNNNNNNNNNNNNNNNNNNNNNNNNNNNNNNNNNNNNNNNNNNNNNNNNNNNNNNNNNNNNNNNNNNNNNNNNNNNNNNNNNNNNNNNNNNNNNNNNNNNNNNNNNNNNNNNNNNNNNNNNNNNNNNNNNNNNNNNNNNNNNNNNNNNNNNNNNNNNNNNNNNNNNNNNNNNNNNNNNNNNNNNNNNNNNNNNNNNNNNNNNNNNNNNNNNNNNNNNNNNNNNNNNNNNNNNNNNNNNNNNNNNNNNNNNNNNNNNNNNNNNNNNNNNNNNNNNNNNNNNNNNNNNNNNNNNNNNNNNNNNNNNNNNNNNNNNNNNNNNNNNNNNNNNNNNNNNNNNNNNNNNNNNNNNNNNNNNNNNNNNNNNNNNNNNNNNNNNNNNNNNNNNNNNNNNNNNNNNNNNNNNNNNNNNNNNNNNNNNNNNNNNNNNNNNNNNNNNNNNNNNNNNNNNNNNNNNNNNNNNNNNNNNNNNNNNNNNNNNNNNNNNNNNNNNNNNNNNNNNNNNNNNNNNNNNNNNNNNNNNNNNNNNNNNNNNNNNNNNNNNNNNNNNNNNNNNNNNNNNNNNNNNNNNNNNNNNNNNNNNNNNNNNNNNNNNNNNNNNNNNNNNNNNNNNNNNNNNNNNNNNNNNNNNNNNNNNNNNNNNNNNNNNNNNNNNNNNNNNNNNNNNNNNNNNNNNNNNNNNNNNNNNNNNNNNNNNNNNNNNNNNNNNNNNNNNNNNNNNNNNNNNNNNNNNNNNNNNNNNNNNNNNNNNNNNNNNNNNNNNNNNNNNNNNNNNNNNNNNNNNNNNNNNNNNNNNNNNNNNNNNNNNNNNNNNNNNNNNNNNNNNNNNNNNNNNNNNNNNNNNNNNNNNNNNNNNNNNNNNNNNNNNNNNNNNNNNNNNNNNNNNNNNNNNNNNNNNNNNNNNNNNNNNNNNNNNNNNNNNNNNNNNNNNNNNNNNNNNNNNNNNNNNNNNNNNNNNNNNNNNNNNNNNNNNNNNNNNNNNNNNNNNNNNNNNNNNNNNNNNNNNNNNNNNNNNNNNNNNNNNNNNNNNNNNNNNNNNNNNNNNNNNNNNNNNNNNNNNNNNNNNNNNNNNNNNNNNNNNNNNNNNNNNNNNNNNNNNNNNNNNNNNNNNNNNNNNNNNNNNNNNNNNNNNNNNNNNNNNNNNNNNNNNNNNNNNNNNNNNNNNNNNNNNNNNNNNNNNNNNNNNNNNNNNNNNNNNNNNNNNNNNNNNNNNNNNNNNNNNNNNNNNNNNNNNNNNNNNNNNNNNNNNNNNNNNNNNNNNNNgctgttgaacaagacaaaaacacacaagaagtttttgctcaagtcaaacaaatttacaagacaccacaaattaaagattttggtggtttcaatttttcacaaatattaccagatccatcaaaaccaagcaagaggtcatttattgaggacttgctcttcaacaaagtgacacttgctgatgctggcttcatcaaacaatatggtgattgccttggtgatattgctgctagagatcttatttgtgctcaaaagtttaatggccttactgttctgccacctttgctcacagatgaaatgattgctcaatacacttctgcactattagcgggtacaatcacttctggttggacctttggtgcaggtgctgcattacaaataccatttgctatgcaaatggcttataggtttaatggtattggagttacacagaatgttctctatgagaaccaaaaattgattgccaaccaatttaatagtgctattggcaaaatccaagattcactttcttctacagcaagtgcacttggaaaactccaagatgttgtcaaccaaaatgcacaagctttaaacacgcttgtcaaacaacttagctccaactttggtgcaatttcaagtgtgttaaatgacatcctttcacgtcttgacaaagttgaggctgaagtgcagattgataggttgatcacaggcagacttcaaagcttgcagacatatgtgactcaacaactaattagagctgcagaaatcagagcttctgctaatcttgctgctactaaaatgtcagagtgtgtactcggacaatcaaaaagagttgatttttgtggaaaaggctatcacctcatgtccttccctcagtcagcacctcatggtgtagttttcttgcacgtgacatatgtccctgcacaagaaaagaacttcacaactgcccctgccatttgtcatgatggaaaagcacactttcctcgcgagggtgtttttgtttcaaatggcacacattggtttgtaacacaaaggaatttttatgaaccacaaattattactacagataacacatttgtatctggtaactgtgatgttgtaataggaattgtcaacaacacagtttatgatcctttgcaaccagaacttgattcattcaaggaggagttggataaatactttaaaaatcatacatcaccagatgtagatttaagtgacatctctggcattaatgcttcagttgtcaatattcaaaaggaaattgaccgcctcaatgaggttgccaaaaatctaaatgaatctctcattgatctccaagaacttggaaagtatgagcagtatataaaatggccatggtacatttggctaggttttatagctggcttgattgccatagtaatggtgacaattatgctttgttgtatgaccagttgctgcagttgtctcaagggctgttgttcttgtgggtcctgctgcaaatttgatgaagacgactctgagccagtgctcaaaggagtcaaattacattacacagccagtgctcaaaggagtcaaattacattacacataaacgaacttatggatttgtttatgagaatcttcacacttggaactgtaactttgaaacaaggtgaaattaaggatgctactcctccagattctgttcgcgctaccgcaacgataccgatacaagcctcactccctttcggatggcttattgttggcgttgcacttcttgctgtttttcagagcgcttccaaaatcataacccttaaaaagagatggcaactagctctctctaagggtattcactttacttgcaacttgctgctgctgtttgtaatagtttattcacaccttttgcttgttgctgctggccttgaagccccttttctctatctttacgctttagtctacttcttacagagtgtaaactttgtaagaataatattgaggctttggctttgctggaaatgccgttccaaaaacccactactctatgacgccaactactttctttgctggcatactaattgttatgactattgtataccttacaatagtgtaacttcttcaattgtcattacttctggtgatggcacaacaagtcctatttctgaacatgactaccaaattggtggttatactgaaaaatgggaatctggagtaaaagactgtgttgcattacacagctacttcacttcagattattaccagctttactcaactctattgagtacagacactggtgttgaacatgttaccttcttcatctacaataaaattgtggatgagcgagaa---gaacatgtccaaattcacacaatcgacggttcatccggagttgttaatccagcaatggaaccaatttatgatgaaccgacgacgactactagcgtgcctttggcacaagctgatgagtacgaacttatgtactcattcgtttcggaagagacaggtacgttaatagttaatagcgtacttctttttcttgctttcgtggtattcttgctagtcacactagccatccttactgcgcttcgattgtgtgcgtactgctgcaatattgttaacgtgagtcttgtaaaaccttctttttacgtttactctcgtgttaaaaatctgaattcttctagagttcctgatcttctggtctcttctggtctaaacgaactaaatattatattagtttttctgtttggaactttaattttagccatgtcaggtgacaacggtactattaccgttgaagagcttaaaaagctccttgaacaatggaacctagtaataggtttcctatttcttacatggatttgtctcctacaatttgcctacgccaataggaataggttcttgtacataataaagttaattttcctctggctgctttggccagtaactttagcttgcttcgtgcttgctgctgtttacagaataaattggatcactggaggaattgctatcgcaatggcttgtcttgtaggcttgatgtggcttagctacttcattgcttctttcaggctgtttgcgcgtacgcgttccatgtggtcattcaatccagaaaccaacattcttctcaatgtgccactccatggcactattctgaccagaccgcttctagagagtgaactcgtaatcggagctgtgatccttcgtggacaccttcgcattgctggacaccacctaggacgctgtgacattaaggacctgcctaaagaaatcactgttgctacatcacgaacgctttcttattacaaattaggagcttcgcagcgcgtagcaggtgattcaggttttgctgcatacagtcgctacaggattggaaactataagttaaatacagaccattccagtagcagtgacaatattgctttgcttgtacagcaacagatgtttcatctcgttgactttcaggttactatagcagagatattactaattattatgaggacttttaaagtttccatctggaacttggattacatcataaaccttataattaaaaatttatctaagccactaactgagaataaatattctcaattagatgaagagcaaccaatggagattgatacgaacatgaaaattactcttttcttggcactgataacacttgctacttgtgaactttatcactaccaagagtgtgttagaggtacaacagtacttttaaaagaaccttgctcttctggaacatacgagggcaactcaccatttcatcctctagctgataacaaatttgcactgacttgctttagcactcaatttgcttttgcttgtcctgatggcgtaaaacacgtctatcaattacgtgctagatcagtttcacctaaactgttcattaggcaagag---gaagttcaagaactttactcacctgtttttcttattattgtggcaatagtgtttataacactttgcttcacactcaaaagaaagacagaacgttcgtgttgttttagatttcatctaaacgaacaaactaaaatgtctgataatggaccccaaaatcagcgaaatgcaccccgcattacgtttggtggaccctcagattcaactggcagtaaccagaatggagaacgcagtggggcgcgaccaaaacaacgtcggcctcaaggtttacccaataatactgcgtcttggttcaccgctctcactcaacatggcaaggaagaccttaaattccctcgaggacaaggcgttccaattaacaccaatagcagtccagacgaccaaattggctactaccgaagagctaccagacgaattcgtggtggtgacggtaaaatgaaagatctcagtccaagatggtatttctactacctaggaactgggccagaagctggacttccctatggtgctaacaaagatggcatcatatgggttgcaactgagggagccttgaatacaccaaaagaccacattggcacccgcaatcctgctaacaatgctgcaattgtgctacaacttcctcaaggaacaacattgccaaaaggcttctacgcagaggggagcaggggcggcagtcaagcttcttctcgctcctcatcacgtagtcgcaacagttcaagaaattcaactccaggcagcagtaggggaacttctcctgctaggatggctggcaatggcggtgatgctgctcttgctttgctgctgcttgacagattgaaccagcttgagagcaaaatgtctggtaaaggccaacaacaacaaggccaaactgtcactaagaaatctgctgcagaggcttctaagaaacctcggcaaaaacgtactgccactaaacaatacaatgtaatacaagcttttggcagacgtggtccagaacaaacccaaggaaactttggggaccaggaactaatcagacaaggaactgattacaaacattggccgcaaattgcacaatttgctcccagcgcttctgcattctttggaatgtcgcgcattggcatggaagtcacaccttcgggaacgtggttgacctacacaggtgccattaaattggatgacaaagatccaaatttcaaagatcaagtcattttgctgaataagcacattgacgcatacaaaacattcccaccaacagagcctaaaaaggacaaaaagaaaaaggctgatgaaactcaagccttaccgcagagacagaagaaacagcaaactgtgactcttcttcctgctgcagatttggatgatttctccaaacaattgcaacaatccatgagcagtgctgattcaactcaggcc
